# Supplementary material for: Electronically flexible PYA ligands for efficient palladium-catalyzed α-arylation of ketones
Source: Dalton Trans. 2023 Oct 18;52(45):16688–97. doi: 10.1039/d3dt03182a (PMC10660196; doi:10.1039/d3dt03182a)
Supplement: DT-052-D3DT03182A-s002 [file DT-052-D3DT03182A-s002.cif]

# Electronic Supplementary Material (ESI) for Dalton Transactions.
# This journal is © The Royal Society of Chemistry 2023

####################################################################### 
# 
# This file contains crystal structure data downloaded from the 
# Cambridge Structural Database (CSD) hosted by the Cambridge 
# Crystallographic Data Centre (CCDC).
# 
# Full information about CCDC data access policies and citation 
# guidelines are available at http://www.ccdc.cam.ac.uk/access/V1 
# 
# Audit and citation data items may have been added by the CCDC. 
# Please retain this information to preserve the provenance of 
# this file and to allow appropriate attribution of the data. 
# 
#######################################################################

data_22MA012_ER-0182
_database_code_depnum_ccdc_archive 'CCDC 2297421'
loop_
_audit_author_name
_audit_author_address
'Simon Grabowsky'
;University of Bern
Switzerland
;
_audit_update_record             
;
2023-09-25 deposited with the CCDC.	2023-10-18 downloaded from the CCDC.
;

_audit_creation_date             2022-02-13T21:43:23-00:00

#----------------------------------------------------------------------------#
#                   CHEMICAL INFORMATION                                     #
#----------------------------------------------------------------------------#

_chemical_formula_moiety         'F6 P, C13 H14 N3 O'
_chemical_formula_sum            'C13 H14 F6 N3 O P'
_chemical_formula_weight         373.24

#----------------------------------------------------------------------------#
#                   UNIT CELL INFORMATION                                    #
#----------------------------------------------------------------------------#

_symmetry_cell_setting           monoclinic
_symmetry_space_group_name_H-M   'P 1 21/n 1'
_symmetry_space_group_name_Hall  '-P 2yn'
_symmetry_Int_Tables_number      14
loop_
_symmetry_equiv_pos_as_xyz
'x, y, z'
'-x+1/2, y+1/2, -z+1/2'
'-x, -y, -z'
'x-1/2, -y-1/2, z-1/2'

_cell_length_a                   21.02657(6)
_cell_length_b                   14.43623(4)
_cell_length_c                   21.17731(6)
_cell_angle_alpha                90
_cell_angle_beta                 90.6664(2)
_cell_angle_gamma                90
_cell_volume                     6427.82(3)
_cell_formula_units_Z            16
_cell_measurement_temperature    173.01(10)
_cell_measurement_reflns_used    172172
_cell_measurement_theta_min      2.975
_cell_measurement_theta_max      79.856

#----------------------------------------------------------------------------#
#                   CRYSTAL INFORMATION                                      #
#----------------------------------------------------------------------------#

_exptl_crystal_description       block
_exptl_crystal_colour            colourless
_exptl_crystal_size_max          0.432
_exptl_crystal_size_mid          0.338
_exptl_crystal_size_min          0.207
_exptl_crystal_density_diffrn    1.543
_exptl_crystal_F_000             3040
loop_
_exptl_crystal_face_index_h
_exptl_crystal_face_index_k
_exptl_crystal_face_index_l
_exptl_crystal_face_perp_dist
1 0 1 0.2465
0 0 -1 0.2403
0 0 1 0.1737
-1 1 -1 0.1357
1 -1 1 0.1661
1 -1 0 0.111
-1 1 0 0.197
-1 1 1 0.2336
1 -1 -1 0.1236
0 -1 0 0.0842
-1 -1 1 0.0718
1 0 -1 0.1891
-1 0 1 0.1676
1 1 0 0.1201
-1 -1 0 0.0868
0 -1 -1 0.1688
0 1 1 0.2133
13 -1 -3 0.1433
-14 0 0 0.1193
2 9 -5 0.1093

loop_
_exptl_oxdiff_crystal_face_indexfrac_h
_exptl_oxdiff_crystal_face_indexfrac_k
_exptl_oxdiff_crystal_face_indexfrac_l
_exptl_oxdiff_crystal_face_x
_exptl_oxdiff_crystal_face_y
_exptl_oxdiff_crystal_face_z
1.0004 0.0006 0.9999 0.1008 -0.0234 -0.0081
-0.0005 -0.0006 -1.0001 -0.0517 -0.0114 0.0499
0.0005 0.0006 1.0001 0.0517 0.0114 -0.0499
-1 0.9995 -1.0011 -0.126 -0.0689 -0.0391
1 -0.9995 1.0011 0.126 0.0689 0.0391
0.9996 -1 0.001 0.0743 0.0575 0.089
-0.9996 1 -0.001 -0.0743 -0.0575 -0.089
-0.9991 1.0006 0.999 -0.0226 -0.0461 -0.1389
0.9991 -1.0006 -0.999 0.0226 0.0461 0.1389
-0.0003 -1.0001 0.0012 0.0252 0.0923 0.0472
-0.9998 -0.9995 1.0015 0.0278 0.1385 -0.0445
0.9995 -0.0005 -1.0003 -0.0026 -0.0462 0.0917
-0.9995 0.0005 1.0003 0.0026 0.0462 -0.0917
1.0003 1.0001 -0.0014 0.0239 -0.1271 -0.0054
-1.0003 -1.0001 0.0014 -0.0239 0.1271 0.0054
-0.0008 -1.0006 -0.9988 -0.0265 0.0809 0.0971
0.0008 1.0006 0.9988 0.0265 -0.0809 -0.0971
13.0884 -1.4834 -3.3638 0.5066 -0.357 0.7848
-13.6445 0.0527 -0.0309 -0.6734 0.4695 -0.571
1.8721 8.6496 -4.9712 -0.3826 -0.9202 -0.0829


#----------------------------------------------------------------------------#
#                   ABSORPTION CORRECTION                                    #
#----------------------------------------------------------------------------#

_exptl_absorpt_coefficient_mu    2.208
_exptl_absorpt_correction_type   multi-scan
_exptl_absorpt_process_details   
;
        CrysAlisPro 1.171.41.112a (Rigaku Oxford Diffraction, 2021)
        Empirical absorption correction using spherical harmonics,
        implemented in SCALE3 ABSPACK scaling algorithm.
;
_exptl_absorpt_correction_T_min  0.58692
_exptl_absorpt_correction_T_max  1
_shelx_estimated_absorpt_T_min   0.449
_shelx_estimated_absorpt_T_max   0.658
_oxdiff_exptl_absorpt_empirical_details 
;
        Empirical correction (ABSPACK) includes:
        - Absorption correction using spherical harmonics
        - Frame scaling
;
_oxdiff_exptl_absorpt_empirical_full_max 1.474
_oxdiff_exptl_absorpt_empirical_full_min 0.647

#----------------------------------------------------------------------------#
#                   DATA COLLECTION                                          #
#----------------------------------------------------------------------------#

_diffrn_source                   'micro-focus sealed X-ray tube'
_diffrn_source_type              'PhotonJet (Cu) X-ray Source'
_diffrn_ambient_temperature      173.01(10)
_diffrn_ambient_environment      N~2~
_diffrn_radiation_wavelength     1.54184
_diffrn_radiation_type           'Cu K\a'
_diffrn_radiation_monochromator  mirror
_diffrn_radiation_probe          x-ray
_diffrn_detector                 'Hybrid Pixel Array Detector'
_diffrn_detector_type            HyPix
_diffrn_detector_area_resol_mean 10
_diffrn_orient_matrix_type       
'CrysAlisPro convention (1999,Acta A55,543-557)'
_diffrn_orient_matrix_ub_11      0.0491387
_diffrn_orient_matrix_ub_12      -0.0251555
_diffrn_orient_matrix_ub_13      0.051698
_diffrn_orient_matrix_ub_21      -0.0347942
_diffrn_orient_matrix_ub_22      -0.0922732
_diffrn_orient_matrix_ub_23      0.0114517
_diffrn_orient_matrix_ub_31      0.0417805
_diffrn_orient_matrix_ub_32      -0.0472967
_diffrn_orient_matrix_ub_33      -0.0498859
_diffrn_measurement_device       'four-circle diffractometer'
_diffrn_measurement_device_type  'XtaLAB Synergy, Dualflex, HyPix'
_diffrn_measurement_method       '\w scans'
_diffrn_reflns_av_R_equivalents  0.0341
_diffrn_reflns_av_unetI/netI     0.0393
_diffrn_reflns_number            246423
_diffrn_reflns_limit_h_min       -26
_diffrn_reflns_limit_h_max       26
_diffrn_reflns_limit_k_min       -18
_diffrn_reflns_limit_k_max       18
_diffrn_reflns_limit_l_min       -26
_diffrn_reflns_limit_l_max       26
_diffrn_reflns_theta_min         2.945
_diffrn_reflns_theta_max         73.994
_diffrn_reflns_theta_full        67.684
_diffrn_measured_fraction_theta_full 1
_diffrn_measured_fraction_theta_max 1
_diffrn_reflns_Laue_measured_fraction_full 1
_diffrn_reflns_Laue_measured_fraction_max 1
_diffrn_reflns_point_group_measured_fraction_full 1
_diffrn_reflns_point_group_measured_fraction_max 1
_reflns_Friedel_coverage         0
_reflns_number_total             13039
_reflns_number_gt                12544
_reflns_threshold_expression     'I > 2\s(I)'
_diffrn_measurement_details      
;
        List of Runs (angles in degrees, time in seconds):
  # Type    Start    End  Width  t~exp~   \w     \q     \k     \f   Frames
#--------------------------------------------------------------------------
  1  \w    -95.00  -6.00   0.50    0.40    --  -23.00 -63.00 -56.00  178
  2  \w    -40.00  50.00   0.50    0.40    --  -23.00  63.00  81.00  180
  3  \w     31.00 121.00   0.50    0.40    --   47.92  63.00  81.00  180
  4  \w     96.00 177.00   0.50    1.50    --  113.25  63.00  81.00  162
  5  \w     42.00  71.00   0.50    1.50    --  113.25 -63.00 -56.00   58
  6  \w    -94.00  -8.00   0.50    0.40    --  -23.00 -57.00 120.00  172
  7  \w     -7.00  23.00   0.50    0.40    --   26.00  99.00 -98.25   60
  8  \w      4.00  34.00   0.50    0.40    --   34.00  93.00  72.30   60
  9  \w     13.00  42.00   0.50    0.40    --   42.00  91.00 -43.67   58
 10  \w     17.00  43.00   0.50    0.40    --   46.00  90.00  73.93   52
 11  \w     17.00  43.00   0.50    0.40    --   46.00  90.00-161.81   52
 12  \w     17.00  43.00   0.50    0.40    --   46.00  90.00 158.81   52
 13  \w     17.00  43.00   0.50    0.40    --   46.00  90.00  22.06   52
 14  \w     -1.00  81.00   0.50    0.40    --   47.92 -99.00 -90.00  164
 15  \w    -24.00  65.00   0.50    0.40    --   47.92 -63.00 -56.00  178
 16  \w     27.00 122.00   0.50    0.40    --   50.00  77.00 -80.16  190
 17  \w     32.00 126.00   0.50    0.40    --   54.00  76.00 -30.31  188
 18  \w     31.00 126.00   0.50    0.40    --   54.00  77.00  39.39  190
 19  \w     40.00 135.00   0.50    0.40    --   62.00  76.00 -69.56  190
 20  \w     45.00 139.00   0.50    0.40    --   66.00  73.00 -88.95  188
 21  \w     43.00 139.00   0.50    0.40    --   66.00  77.00 165.06  192
 22  \w     44.00 139.00   0.50    0.40    --   66.00  76.00  69.80  190
 23  \w     43.00 139.00   0.50    0.40    --   66.00  77.00 103.44  192
 24  \w     44.00 139.00   0.50    0.40    --   66.00  76.00-136.13  190
 25  \w     47.00 143.00   0.50    0.40    --   70.00  77.00  42.97  192
 26  \w     48.00 143.00   0.50    0.40    --   70.00  76.00  10.94  190
 27  \w     48.00 143.00   0.50    0.40    --   70.00  76.00-122.20  190
 28  \w     48.00 143.00   0.50    0.40    --   70.00  75.00 -16.98  190
 29  \w     48.00 143.00   0.50    0.40    --   70.00  75.00 -53.56  190
 30  \w     47.00 143.00   0.50    0.40    --   70.00  77.00-168.53  192
 31  \w     48.00 143.00   0.50    0.40    --   70.00  76.00 126.72  190
 32  \w     57.00 146.00   0.50    0.40    --   74.00  62.00  86.98  178
 33  \w     51.00 146.00   0.50    0.40    --   74.00  77.00  19.63  190
 34  \w     59.00 151.00   0.50    0.40    --   78.00  69.00 162.40  184
 35  \w     66.00 154.00   0.50    1.50    --   82.00  60.00-120.80  176
 36  \w     72.00 162.00   0.50    1.50    --   90.00  65.00-123.37  180
 37  \w     68.00 162.00   0.50    1.50    --   90.00  75.00  15.84  188
 38  \w     74.00 162.00   0.50    1.50    --   90.00  60.00 -73.67  176
 39  \w    122.00 148.00   0.50    1.50    --   94.00  77.00   0.46   52
 40  \w     71.00 118.00   0.50    1.50    --   94.00  77.00   0.46   94
 41  \w    131.00 162.00   0.50    1.50    --   94.00  74.00 162.82   62
 42  \w     73.00  98.00   0.50    1.50    --   94.00  74.00 162.82   50
 43  \w     33.00  99.00   0.50    1.50    --  102.00 -80.00  80.79  132
 44  \w     97.00 133.00   0.50    1.50    --  113.25  61.00-120.00   72
 45  \w    131.00 166.00   0.50    1.50    --  113.25  77.00 -30.00   70
 46  \w     80.00 106.00   0.50    1.50    --  113.25 -94.00-150.00   52
 47  \w     91.00 123.00   0.50    1.50    --  113.25  77.00 -30.00   64
 48  \w    123.00 176.00   0.50    1.50    --  113.25  77.00 -60.00  106
 49  \w    152.00 177.00   0.50    1.50    --  113.25  77.00-120.00   50
 50  \w     44.00  69.00   0.50    1.50    --  113.25 -94.00-150.00   50
 51  \w     42.00  72.00   0.50    1.50    --  113.25 -94.00  30.00   60
 52  \w     92.00 118.00   0.50    1.50    --  113.25  77.00 150.00   52
 53  \w    125.00 174.00   0.50    1.50    --  113.25  77.00 150.00   98
 54  \w     97.00 174.00   0.50    1.50    --  113.25  61.00 -30.00  154
 55  \w     91.00 117.00   0.50    1.50    --  113.25  77.00 -60.00   52
 56  \w     46.00 105.00   0.50    1.50    --  113.25 -94.00  60.00  118
 57  \w     91.00 141.00   0.50    1.50    --  113.25  77.00-120.00  100
 58  \w    136.00 168.00   0.50    1.50    --  113.25  61.00-120.00   64
 59  \w     46.00 102.00   0.50    1.50    --  113.25 -77.00 -90.00  112
 60  \w    135.00 177.00   0.50    1.50    --  113.25  77.00 -90.00   84
 61  \w     97.00 159.00   0.50    1.50    --  113.25  61.00  30.00  124
 62  \w     91.00 117.00   0.50    1.50    --  113.25  77.00 -90.00   52
 63  \w    131.00 162.00   0.50    1.50    --  113.25  61.00  60.00   62
 64  \w    136.00 174.00   0.50    1.50    --  113.25  77.00  90.00   76
 65  \w     42.00 105.00   0.50    1.50    --  113.25 -94.00 -30.00  126
 66  \w     91.00 118.00   0.50    1.50    --  113.25  77.00   0.00   54
 67  \w     97.00 123.00   0.50    1.50    --  113.25  61.00  60.00   52
 68  \w     91.00 148.00   0.50    1.50    --  113.25  77.00 120.00  114
 69  \w     91.00 125.00   0.50    1.50    --  113.25  77.00  90.00   68
 70  \w     42.00 106.00   0.50    1.50    --  113.25 -94.00 -90.00  128
 71  \w     78.00 105.00   0.50    1.50    --  113.25 -94.00 120.00   54
 72  \w     97.00 165.00   0.50    1.50    --  113.25  61.00 -90.00  136
 73  \w     80.00 106.00   0.50    1.50    --  113.25 -94.00 150.00   52
 74  \w     97.00 123.00   0.50    1.50    --  113.25  61.00 150.00   52
 75  \w     98.00 164.00   0.50    1.50    --  113.25  61.00 -60.00  132
 76  \w     97.00 122.00   0.50    1.50    --  113.25  61.00  90.00   50
 77  \w    133.00 159.00   0.50    1.50    --  113.25  61.00-150.00   52
 78  \w    128.00 176.00   0.50    1.50    --  113.25  77.00-150.00   96
 79  \w     97.00 122.00   0.50    1.50    --  113.25  61.00-150.00   50
 80  \w    138.00 177.00   0.50    1.50    --  113.25  77.00  30.00   78
 81  \w    126.00 158.00   0.50    1.50    --  113.25  61.00 150.00   64
 82  \w     44.00  70.00   0.50    1.50    --  113.25 -94.00 120.00   52
 83  \w     91.00 120.00   0.50    1.50    --  113.25  77.00-150.00   58
 84  \w     94.00 133.00   0.50    1.50    --  113.25  77.00  30.00   78
 85  \w     73.00 105.00   0.50    1.50    --  113.25 -94.00   0.00   64
 86  \w     42.00  68.00   0.50    1.50    --  113.25 -94.00   0.00   52
 87  \w     42.00  67.00   0.50    1.50    --  113.25 -61.00-150.00   50
 88  \w    137.00 175.00   0.50    1.50    --  113.25  63.00-169.31   76
 89  \w    137.00 173.00   0.50    1.50    --  113.25  61.00-180.00   72
 90  \w     43.00 100.00   0.50    1.50    --  113.25 -77.00 120.00  114
 91  \w     97.00 123.00   0.50    1.50    --  113.25  61.00-180.00   52
 92  \w     96.00 132.00   0.50    1.50    --  113.25  63.00-169.31   72
 93  \w     43.00  85.00   0.50    1.50    --  113.25 -77.00  90.00   84
 94  \w     42.00 106.00   0.50    1.50    --  113.25 -99.00-117.15  128
 95  \w     44.00 102.00   0.50    1.50    --  113.25 -77.00 150.00  116
 96  \w     42.00  67.00   0.50    1.50    --  113.25 -61.00  30.00   50
 97  \w     97.00 171.00   0.50    1.50    --  113.25  61.00   0.00  148
 98  \w    127.00 173.00   0.50    1.50    --  113.25  77.00  60.00   92
 99  \w     91.00 117.00   0.50    1.50    --  113.25  77.00  60.00   52
100  \w     97.00 170.00   0.50    1.50    --  113.25  61.00 120.00  146
101  \w     76.00 106.00   0.50    1.50    --  113.25 -94.00  30.00   60
102  \w    122.00 148.00   0.50    1.50    --  113.25  77.00   0.00   52
;

#----------------------------------------------------------------------------#
#                   COMPUTER PROGRAMS USED                                   #
#----------------------------------------------------------------------------#

_computing_data_collection       'CrysAlisPro 1.171.41.112a (Rigaku OD, 2021)'
_computing_cell_refinement       'CrysAlisPro 1.171.41.112a (Rigaku OD, 2021)'
_computing_data_reduction        'CrysAlisPro 1.171.41.112a (Rigaku OD, 2021)'
_computing_structure_solution    'SHELXT 2018/2 (Sheldrick, 2018)'
_computing_structure_refinement  'SHELXL 2018/3 (Sheldrick, 2015)'
_computing_molecular_graphics    'Olex2 1.3 (Dolomanov et al., 2009)'
_computing_publication_material  'Olex2 1.3 (Dolomanov et al., 2009)'

#----------------------------------------------------------------------------#
#                   STRUCTURE SOLUTION                                       #
#----------------------------------------------------------------------------#

_atom_sites_solution_primary     dual
_atom_sites_solution_hydrogens   difmap

#----------------------------------------------------------------------------#
#                   REFINEMENT INFORMATION                                   #
#----------------------------------------------------------------------------#

_shelx_SHELXL_version_number     2018/3
_refine_ls_structure_factor_coef Fsqd
_refine_ls_matrix_type           full
_refine_ls_weighting_scheme      calc
_refine_ls_weighting_details     
'w=1/[\s^2^(Fo^2^)+(0.0573P)^2^+4.0916P] where P=(Fo^2^+2Fc^2^)/3'
_refine_ls_hydrogen_treatment    refall
_refine_ls_extinction_method     'SHELXL-2018/3 (Sheldrick 2018)'
_refine_ls_extinction_expression Fc^*^=kFc[1+0.001xFc^2^\l^3^/sin(2\q)]^-1/4^
_refine_ls_extinction_coef       0.00025(3)
_refine_ls_number_reflns         13039
_refine_ls_number_parameters     1090
_refine_ls_number_restraints     0
_refine_ls_R_factor_all          0.0434
_refine_ls_R_factor_gt           0.0424
_refine_ls_wR_factor_ref         0.1168
_refine_ls_wR_factor_gt          0.1161
_refine_ls_goodness_of_fit_ref   1.05
_refine_ls_restrained_S_all      1.05
_refine_ls_shift/su_max          0.001
_refine_ls_shift/su_mean         0
_refine_diff_density_max         0.734
_refine_diff_density_min         -0.392
_refine_diff_density_rms         0.047
_olex2_refinement_description    
;
;

#----------------------------------------------------------------------------#
#                   CONSTRAINTS AND RESTRAINTS                               #
#----------------------------------------------------------------------------#


#----------------------------------------------------------------------------#
#                   ATOMIC TYPES, COORDINATES AND THERMAL PARAMETERS         #
#----------------------------------------------------------------------------#

loop_
_atom_type_symbol
_atom_type_description
_atom_type_scat_dispersion_real
_atom_type_scat_dispersion_imag
_atom_type_scat_source
C C 0.0181 0.0091 'International Tables Vol C Tables 4.2.6.8 and 6.1.1.4'
H H 0 0 'International Tables Vol C Tables 4.2.6.8 and 6.1.1.4'
F F 0.0727 0.0534 'International Tables Vol C Tables 4.2.6.8 and 6.1.1.4'
N N 0.0311 0.018 'International Tables Vol C Tables 4.2.6.8 and 6.1.1.4'
O O 0.0492 0.0322 'International Tables Vol C Tables 4.2.6.8 and 6.1.1.4'
P P 0.2955 0.4335 'International Tables Vol C Tables 4.2.6.8 and 6.1.1.4'

loop_
_atom_site_label
_atom_site_type_symbol
_atom_site_fract_x
_atom_site_fract_y
_atom_site_fract_z
_atom_site_U_iso_or_equiv
_atom_site_adp_type
_atom_site_occupancy
_atom_site_site_symmetry_order
_atom_site_calc_flag
_atom_site_refinement_flags_posn
_atom_site_refinement_flags_adp
_atom_site_refinement_flags_occupancy
_atom_site_disorder_assembly
_atom_site_disorder_group
P1 P 0.64241(2) 0.25279(3) 0.73712(2) 0.03561(11) Uani 1 1 d . . . . .
P2 P 0.56810(2) 0.78171(3) 0.62162(2) 0.03658(12) Uani 1 1 d . . . . .
P4 P 0.62063(2) 0.71253(3) 0.06250(2) 0.03823(12) Uani 1 1 d . . . . .
P3 P 0.76598(3) 0.72725(4) 0.35512(2) 0.04343(13) Uani 1 1 d . . . . .
F12 F 0.63562(5) 0.76715(9) 0.65516(6) 0.0521(3) Uani 1 1 d . . . . .
F6 F 0.58317(6) 0.23393(9) 0.78173(6) 0.0548(3) Uani 1 1 d . . . . .
F19 F 0.58953(7) 0.80229(9) 0.09477(6) 0.0549(3) Uani 1 1 d . . . . .
F8 F 0.59684(7) 0.86240(10) 0.57981(6) 0.0594(3) Uani 1 1 d . . . . .
F4 F 0.70129(6) 0.27111(10) 0.69178(6) 0.0569(3) Uani 1 1 d . . . . .
F1 F 0.66353(7) 0.33598(9) 0.78173(6) 0.0583(3) Uani 1 1 d . . . . .
O2 O 0.72644(6) 0.44050(9) 0.91278(6) 0.0436(3) Uani 1 1 d . . . . .
F7 F 0.53933(6) 0.69941(11) 0.66250(8) 0.0670(4) Uani 1 1 d . . . . .
F5 F 0.68465(7) 0.18443(10) 0.77857(7) 0.0636(4) Uani 1 1 d . . . . .
F10 F 0.50099(6) 0.79629(12) 0.58694(7) 0.0670(4) Uani 1 1 d . . . . .
F13 F 0.72958(7) 0.73453(10) 0.42018(6) 0.0627(4) Uani 1 1 d . . . . .
O1 O 0.40370(6) 0.00758(10) 0.72046(7) 0.0463(3) Uani 1 1 d . . . . .
F23 F 0.66602(8) 0.70176(10) 0.12244(7) 0.0684(4) Uani 1 1 d . . . . .
O3 O 0.77648(7) 0.46692(11) 0.58701(7) 0.0503(4) Uani 1 1 d . . . . .
F2 F 0.62156(7) 0.16781(11) 0.69339(8) 0.0721(4) Uani 1 1 d . . . . .
F21 F 0.57373(8) 0.72588(11) 0.00346(7) 0.0702(4) Uani 1 1 d . . . . .
F20 F 0.65131(8) 0.62511(10) 0.02982(8) 0.0717(4) Uani 1 1 d . . . . .
F22 F 0.67111(7) 0.77909(11) 0.03033(8) 0.0685(4) Uani 1 1 d . . . . .
F11 F 0.54895(8) 0.85368(12) 0.67422(7) 0.0753(4) Uani 1 1 d . . . . .
F9 F 0.58785(8) 0.70918(11) 0.56848(8) 0.0712(4) Uani 1 1 d . . . . .
O4 O 0.93557(7) 1.01699(11) 0.21754(7) 0.0510(4) Uani 1 1 d . . . . .
F14 F 0.80238(8) 0.71749(12) 0.28981(7) 0.0763(5) Uani 1 1 d . . . . .
F24 F 0.56862(8) 0.65030(11) 0.09569(8) 0.0767(4) Uani 1 1 d . . . . .
F3 F 0.60031(8) 0.32158(13) 0.69599(7) 0.0782(5) Uani 1 1 d . . . . .
N8 N 0.77113(7) 0.56460(11) 0.50380(7) 0.0345(3) Uani 1 1 d . . . . .
N2 N 0.49261(7) 0.09431(11) 0.72451(7) 0.0363(3) Uani 1 1 d . . . . .
F16 F 0.71908(8) 0.64534(11) 0.33433(9) 0.0771(4) Uani 1 1 d . . . . .
F15 F 0.81231(8) 0.65059(14) 0.38388(8) 0.0851(5) Uani 1 1 d . . . . .
N9 N 0.81235(7) 0.69435(10) 0.55690(7) 0.0331(3) Uani 1 1 d . . . . .
F18 F 0.71754(9) 0.79879(12) 0.32426(8) 0.0820(5) Uani 1 1 d . . . . .
N11 N 0.87592(7) 0.92507(12) 0.27973(8) 0.0412(4) Uani 1 1 d . . . . .
N5 N 0.77102(8) 0.57003(12) 0.87289(7) 0.0395(4) Uani 1 1 d . . . . .
N6 N 0.74708(8) 0.51064(11) 0.77151(7) 0.0379(3) Uani 1 1 d . . . . .
N3 N 0.44015(7) 0.23133(11) 0.69126(7) 0.0367(3) Uani 1 1 d . . . . .
N10 N 0.96058(8) 0.92827(11) 0.37147(8) 0.0406(3) Uani 1 1 d . . . . .
N12 N 0.77349(7) 0.96858(11) 0.24506(8) 0.0378(3) Uani 1 1 d . . . . .
N4 N 0.83175(8) 0.60508(12) 0.97952(7) 0.0430(4) Uani 1 1 d . . . . .
N1 N 0.54275(8) -0.01037(12) 0.81457(7) 0.0414(4) Uani 1 1 d . . . . .
N7 N 0.65892(8) 0.49797(12) 0.46809(8) 0.0424(4) Uani 1 1 d . . . . .
F17 F 0.81016(11) 0.81004(16) 0.37377(10) 0.1094(7) Uani 1 1 d . . . . .
C7 C 0.47291(8) 0.15391(12) 0.67559(8) 0.0309(3) Uani 1 1 d . . . . .
C8 C 0.48559(8) 0.13389(12) 0.61339(8) 0.0327(3) Uani 1 1 d . . . . .
C33 C 0.82432(8) 0.61718(11) 0.52273(7) 0.0298(3) Uani 1 1 d . . . . .
C46 C 0.82618(8) 0.91578(12) 0.23604(8) 0.0329(3) Uani 1 1 d . . . . .
C5 C 0.48550(8) -0.03674(12) 0.79330(8) 0.0331(3) Uani 1 1 d . . . . .
C20 C 0.73313(8) 0.57092(12) 0.81813(8) 0.0329(3) Uani 1 1 d . . . . .
C32 C 0.74875(8) 0.49474(12) 0.54007(8) 0.0332(3) Uani 1 1 d . . . . .
C6 C 0.45623(8) 0.02235(12) 0.74288(8) 0.0315(3) Uani 1 1 d . . . . .
C34 C 0.88584(8) 0.59275(12) 0.50781(8) 0.0337(3) Uani 1 1 d . . . . .
C47 C 0.82953(8) 0.85485(13) 0.18610(8) 0.0369(4) Uani 1 1 d . . . . .
C18 C 0.79960(8) 0.52516(12) 0.97826(8) 0.0333(3) Uani 1 1 d . . . . .
C44 C 0.97624(8) 0.97667(12) 0.32018(8) 0.0333(3) Uani 1 1 d . . . . .
C19 C 0.76172(8) 0.50669(12) 0.91932(8) 0.0335(3) Uani 1 1 d . . . . .
C31 C 0.68552(8) 0.45722(12) 0.51850(8) 0.0344(4) Uani 1 1 d . . . . .
C45 C 0.92862(8) 0.97553(12) 0.26710(8) 0.0354(4) Uani 1 1 d . . . . .
C21 C 0.68291(9) 0.63195(14) 0.81257(9) 0.0407(4) Uani 1 1 d . . . . .
C35 C 0.93469(9) 0.65069(13) 0.52857(9) 0.0380(4) Uani 1 1 d . . . . .
C17 C 0.79984(9) 0.46157(14) 1.02688(9) 0.0392(4) Uani 1 1 d . . . . .
C9 C 0.46298(9) 0.19356(14) 0.56721(9) 0.0399(4) Uani 1 1 d . . . . .
C36 C 0.92165(9) 0.72981(14) 0.56221(10) 0.0409(4) Uani 1 1 d . . . . .
C37 C 0.85986(9) 0.75039(14) 0.57623(10) 0.0410(4) Uani 1 1 d . . . . .
C43 C 1.03201(9) 1.02658(13) 0.31426(10) 0.0391(4) Uani 1 1 d . . . . .
C10 C 0.42987(10) 0.27171(14) 0.58338(9) 0.0417(4) Uani 1 1 d . . . . .
C42 C 1.07417(9) 1.02614(14) 0.36518(11) 0.0458(5) Uani 1 1 d . . . . .
C16 C 0.83586(10) 0.48155(15) 1.08039(9) 0.0436(4) Uani 1 1 d . . . . .
C38 C 0.74647(10) 0.71754(16) 0.57608(11) 0.0441(4) Uani 1 1 d . . . . .
C50 C 0.72291(9) 0.96057(15) 0.20507(11) 0.0461(5) Uani 1 1 d . . . . .
C11 C 0.41925(9) 0.29037(14) 0.64597(10) 0.0415(4) Uani 1 1 d . . . . .
C4 C 0.45281(11) -0.11342(14) 0.81517(10) 0.0444(4) Uani 1 1 d . . . . .
C48 C 0.77729(11) 0.84825(16) 0.14597(10) 0.0475(5) Uani 1 1 d . . . . .
C49 C 0.72423(10) 0.90055(15) 0.15583(11) 0.0501(5) Uani 1 1 d . . . . .
C39 C 0.89836(11) 0.50720(15) 0.46985(12) 0.0472(5) Uani 1 1 d . . . . .
C24 C 0.71031(12) 0.50826(16) 0.71847(9) 0.0477(5) Uani 1 1 d . . . . .
C13 C 0.52296(12) 0.04918(16) 0.59674(11) 0.0490(5) Uani 1 1 d . . . . .
C30 C 0.65757(11) 0.38627(16) 0.55213(10) 0.0503(5) Uani 1 1 d . . . . .
C15 C 0.86907(11) 0.56327(17) 1.08291(10) 0.0488(5) Uani 1 1 d . . . . .
C25 C 0.80210(12) 0.44766(17) 0.77701(13) 0.0517(5) Uani 1 1 d . . . . .
C40 C 1.00143(11) 0.93028(16) 0.41999(10) 0.0497(5) Uani 1 1 d . . . . .
C23 C 0.65984(12) 0.56754(18) 0.71179(11) 0.0568(6) Uani 1 1 d . . . . .
C27 C 0.60148(11) 0.46684(17) 0.45021(12) 0.0540(5) Uani 1 1 d . . . . .
C12 C 0.42481(13) 0.25148(19) 0.75818(10) 0.0505(5) Uani 1 1 d . . . . .
C22 C 0.64636(11) 0.62910(18) 0.75854(11) 0.0531(5) Uani 1 1 d . . . . .
C14 C 0.86559(11) 0.62283(17) 1.03197(10) 0.0515(5) Uani 1 1 d . . . . .
C41 C 1.05865(11) 0.97820(15) 0.41848(11) 0.0502(5) Uani 1 1 d . . . . .
C1 C 0.56901(12) -0.06256(19) 0.86013(10) 0.0546(6) Uani 1 1 d . . . . .
C52 C 0.88732(13) 0.7966(2) 0.17714(14) 0.0587(6) Uani 1 1 d . . . . .
C3 C 0.48124(13) -0.16622(17) 0.86226(11) 0.0583(6) Uani 1 1 d . . . . .
C2 C 0.54020(13) -0.13960(18) 0.88502(11) 0.0606(7) Uani 1 1 d . . . . .
C51 C 0.77124(14) 1.03540(18) 0.29781(12) 0.0555(5) Uani 1 1 d . . . . .
C28 C 0.56943(11) 0.39793(18) 0.48142(13) 0.0584(6) Uani 1 1 d . . . . .
C29 C 0.59791(12) 0.35709(19) 0.53318(12) 0.0617(6) Uani 1 1 d . . . . .
C26 C 0.66860(16) 0.6986(2) 0.86488(15) 0.0631(7) Uani 1 1 d . . . . .
H H 0.9766(12) 0.6348(17) 0.5194(11) 0.051(6) Uiso 1 1 d . . . . .
HA H 0.7756(12) 0.4080(18) 1.0242(12) 0.056(7) Uiso 1 1 d . . . . .
HB H 0.5276(12) 0.1036(17) 0.7419(12) 0.052(7) Uiso 1 1 d . . . . .
HC H 0.8388(11) 0.4382(17) 1.1126(11) 0.049(6) Uiso 1 1 d . . . . .
HD H 1.1131(12) 1.0605(17) 0.3613(11) 0.053(7) Uiso 1 1 d . . . . .
HE H 0.8738(11) 0.8986(16) 0.3160(12) 0.047(6) Uiso 1 1 d . . . . .
HF H 1.0404(11) 1.0585(17) 0.2775(11) 0.048(6) Uiso 1 1 d . . . . .
HG H 0.8464(12) 0.8001(18) 0.5988(12) 0.055(7) Uiso 1 1 d . . . . .
HH H 0.7913(12) 0.6162(18) 0.8826(12) 0.052(7) Uiso 1 1 d . . . . .
HI H 0.4708(12) 0.1766(17) 0.5229(12) 0.054(7) Uiso 1 1 d . . . . .
HJ H 0.8810(13) 0.4575(19) 0.4904(12) 0.058(7) Uiso 1 1 d . . . . .
HK H 0.7208(13) 0.7199(18) 0.5410(13) 0.059(7) Uiso 1 1 d . . . . .
HL H 0.8924(13) 0.5809(19) 1.1196(13) 0.067(8) Uiso 1 1 d . . . . .
HM H 0.7453(13) 0.779(2) 0.5958(13) 0.064(8) Uiso 1 1 d . . . . .
HN H 0.9515(13) 0.7705(18) 0.5758(12) 0.057(7) Uiso 1 1 d . . . . .
HO H 0.7802(13) 0.8064(19) 0.1134(13) 0.063(8) Uiso 1 1 d . . . . .
HP H 0.7759(14) 1.004(2) 0.3357(15) 0.072(9) Uiso 1 1 d . . . . .
HQ H 0.6793(14) 0.361(2) 0.5879(14) 0.072(8) Uiso 1 1 d . . . . .
HR H 0.6884(12) 0.9993(18) 0.2152(12) 0.054(7) Uiso 1 1 d . . . . .
HS H 0.7201(11) 0.4649(17) 0.6923(12) 0.049(6) Uiso 1 1 d . . . . .
HT H 0.3981(11) 0.3395(18) 0.6609(11) 0.050(6) Uiso 1 1 d . . . . .
HU H 0.7499(13) 0.5809(19) 0.4719(13) 0.062(8) Uiso 1 1 d . . . . .
HV H 1.0842(12) 0.9768(18) 0.4557(12) 0.057(7) Uiso 1 1 d . . . . .
HW H 0.7338(14) 0.667(2) 0.6046(14) 0.075(9) Uiso 1 1 d . . . . .
HX H 0.4137(12) 0.3134(18) 0.5530(12) 0.058(7) Uiso 1 1 d . . . . .
HY H 0.5614(14) -0.174(2) 0.9183(14) 0.073(8) Uiso 1 1 d . . . . .
HZ H 0.9395(18) 0.501(2) 0.4616(16) 0.094(11) Uiso 1 1 d . . . . .
H1 H 0.8796(15) 0.514(2) 0.4281(16) 0.083(10) Uiso 1 1 d . . . . .
H2 H 0.8871(13) 0.677(2) 1.0323(13) 0.063(7) Uiso 1 1 d . . . . .
H3 H 0.4602(19) 0.255(3) 0.7796(17) 0.098(12) Uiso 1 1 d . . . . .
H4 H 0.6087(13) -0.0454(18) 0.8733(12) 0.055(7) Uiso 1 1 d . . . . .
H5 H 0.4022(17) 0.310(3) 0.7612(16) 0.093(11) Uiso 1 1 d . . . . .
H6 H 0.9878(12) 0.8937(18) 0.4586(12) 0.060(7) Uiso 1 1 d . . . . .
H7 H 0.5872(14) 0.490(2) 0.4157(14) 0.072(9) Uiso 1 1 d . . . . .
H8 H 0.8373(17) 0.479(3) 0.7899(16) 0.093(11) Uiso 1 1 d . . . . .
H9 H 0.4617(15) -0.224(2) 0.8776(14) 0.074(9) Uiso 1 1 d . . . . .
H10 H 0.4120(13) -0.1267(18) 0.7966(12) 0.062(7) Uiso 1 1 d . . . . .
H11 H 0.5777(15) 0.305(2) 0.5561(15) 0.081(9) Uiso 1 1 d . . . . .
H12 H 0.6348(14) 0.564(2) 0.6754(14) 0.077(9) Uiso 1 1 d . . . . .
H13 H 0.6617(15) 0.667(2) 0.9028(16) 0.079(9) Uiso 1 1 d . . . . .
H14 H 0.6883(13) 0.8935(18) 0.1290(12) 0.061(7) Uiso 1 1 d . . . . .
H15 H 0.6111(13) 0.6703(19) 0.7557(12) 0.059(7) Uiso 1 1 d . . . . .
H16 H 0.5633(17) 0.055(2) 0.6128(16) 0.091(11) Uiso 1 1 d . . . . .
H17 H 0.9227(19) 0.839(3) 0.1697(18) 0.111(13) Uiso 1 1 d . . . . .
H18 H 0.5026(15) -0.004(2) 0.6139(15) 0.078(9) Uiso 1 1 d . . . . .
H19 H 0.8048(14) 1.077(2) 0.2934(14) 0.071(9) Uiso 1 1 d . . . . .
H20 H 0.3949(17) 0.205(2) 0.7706(16) 0.087(10) Uiso 1 1 d . . . . .
H21 H 0.5291(14) 0.381(2) 0.4648(13) 0.072(8) Uiso 1 1 d . . . . .
H22 H 0.7935(15) 0.406(2) 0.8098(16) 0.087(10) Uiso 1 1 d . . . . .
H23 H 0.8053(18) 0.415(3) 0.7396(19) 0.108(12) Uiso 1 1 d . . . . .
H24 H 0.7321(16) 1.067(2) 0.2970(14) 0.077(9) Uiso 1 1 d . . . . .
H25 H 0.5264(16) 0.044(2) 0.5545(17) 0.090(10) Uiso 1 1 d . . . . .
H26 H 0.880(2) 0.765(3) 0.141(2) 0.126(15) Uiso 1 1 d . . . . .
H27 H 0.6992(17) 0.743(2) 0.8681(16) 0.083(10) Uiso 1 1 d . . . . .
H28 H 0.8980(18) 0.764(3) 0.2124(19) 0.098(12) Uiso 1 1 d . . . . .
H29 H 0.629(2) 0.720(3) 0.852(2) 0.135(16) Uiso 1 1 d . . . . .

loop_
_atom_site_aniso_label
_atom_site_aniso_U_11
_atom_site_aniso_U_22
_atom_site_aniso_U_33
_atom_site_aniso_U_23
_atom_site_aniso_U_13
_atom_site_aniso_U_12
P1 0.0338(2) 0.0348(2) 0.0383(2) -0.00372(18) 0.00352(18) 0.00094(17)
P2 0.0322(2) 0.0429(3) 0.0346(2) 0.00694(18) -0.00065(17) 0.00338(18)
P4 0.0437(3) 0.0361(2) 0.0347(2) 0.00448(18) -0.00723(19) -0.00458(19)
P3 0.0460(3) 0.0422(3) 0.0422(3) 0.0104(2) 0.0100(2) 0.0007(2)
F12 0.0359(6) 0.0640(8) 0.0562(7) 0.0131(6) -0.0095(5) -0.0055(5)
F6 0.0452(6) 0.0600(7) 0.0597(8) -0.0140(6) 0.0178(6) -0.0099(6)
F19 0.0642(8) 0.0476(7) 0.0529(7) -0.0014(6) 0.0034(6) 0.0035(6)
F8 0.0628(8) 0.0594(8) 0.0561(7) 0.0214(6) 0.0097(6) -0.0023(6)
F4 0.0509(7) 0.0657(8) 0.0546(7) 0.0060(6) 0.0191(6) 0.0005(6)
F1 0.0680(8) 0.0478(7) 0.0595(8) -0.0138(6) 0.0106(6) -0.0179(6)
O2 0.0443(7) 0.0415(7) 0.0445(7) 0.0118(6) -0.0135(6) -0.0139(6)
F7 0.0394(6) 0.0758(9) 0.0856(10) 0.0426(8) -0.0082(6) -0.0085(6)
F5 0.0655(8) 0.0621(8) 0.0634(8) 0.0157(7) 0.0063(7) 0.0225(7)
F10 0.0396(6) 0.0976(11) 0.0635(8) 0.0295(8) -0.0112(6) 0.0086(7)
F13 0.0729(9) 0.0677(8) 0.0478(7) 0.0046(6) 0.0205(6) -0.0006(7)
O1 0.0380(7) 0.0572(8) 0.0435(7) 0.0118(6) -0.0100(6) -0.0140(6)
F23 0.0818(10) 0.0636(8) 0.0589(8) 0.0043(7) -0.0333(7) 0.0056(7)
O3 0.0503(8) 0.0583(9) 0.0421(7) 0.0158(7) -0.0112(6) -0.0188(7)
F2 0.0581(8) 0.0786(10) 0.0800(10) -0.0460(8) 0.0130(7) -0.0137(7)
F21 0.0811(10) 0.0751(9) 0.0537(8) -0.0007(7) -0.0315(7) 0.0060(8)
F20 0.0788(10) 0.0559(8) 0.0802(10) -0.0200(7) -0.0123(8) 0.0145(7)
F22 0.0681(9) 0.0655(9) 0.0724(9) 0.0081(7) 0.0223(7) -0.0150(7)
F11 0.0926(11) 0.0845(11) 0.0490(8) -0.0077(7) 0.0158(7) 0.0278(9)
F9 0.0768(10) 0.0675(9) 0.0691(9) -0.0230(7) -0.0042(8) 0.0105(8)
O4 0.0512(8) 0.0582(9) 0.0433(8) 0.0178(7) -0.0096(6) -0.0208(7)
F14 0.0836(11) 0.0884(11) 0.0576(9) 0.0218(8) 0.0303(8) 0.0199(9)
F24 0.0787(10) 0.0584(8) 0.0932(11) 0.0204(8) 0.0077(8) -0.0254(8)
F3 0.0798(10) 0.1017(12) 0.0531(8) 0.0091(8) -0.0018(7) 0.0482(9)
N8 0.0350(7) 0.0351(7) 0.0334(7) 0.0031(6) -0.0042(6) -0.0106(6)
N2 0.0326(7) 0.0408(8) 0.0353(8) 0.0091(6) -0.0082(6) -0.0070(6)
F16 0.0668(9) 0.0632(9) 0.1017(12) -0.0241(8) 0.0113(8) -0.0047(7)
F15 0.0678(9) 0.1195(14) 0.0682(9) 0.0408(10) 0.0120(7) 0.0364(10)
N9 0.0311(7) 0.0350(7) 0.0332(7) -0.0041(6) 0.0053(6) -0.0031(6)
F18 0.0952(12) 0.0724(10) 0.0787(10) 0.0257(8) 0.0148(9) 0.0335(9)
N11 0.0353(8) 0.0558(10) 0.0324(8) 0.0103(7) -0.0046(6) -0.0131(7)
N5 0.0466(9) 0.0373(8) 0.0343(8) 0.0070(6) -0.0085(6) -0.0134(7)
N6 0.0435(8) 0.0347(8) 0.0353(8) 0.0057(6) -0.0006(6) -0.0070(6)
N3 0.0355(8) 0.0420(8) 0.0326(7) 0.0005(6) 0.0019(6) -0.0003(6)
N10 0.0416(8) 0.0413(8) 0.0386(8) 0.0034(7) -0.0068(6) -0.0029(7)
N12 0.0356(7) 0.0349(8) 0.0430(8) 0.0044(6) 0.0027(6) -0.0051(6)
N4 0.0483(9) 0.0455(9) 0.0352(8) 0.0009(7) -0.0033(7) -0.0124(7)
N1 0.0385(8) 0.0522(9) 0.0333(8) 0.0039(7) -0.0044(6) 0.0045(7)
N7 0.0429(8) 0.0401(8) 0.0439(9) -0.0002(7) -0.0068(7) -0.0086(7)
F17 0.1124(15) 0.1179(16) 0.0985(14) -0.0187(12) 0.0246(12) -0.0721(13)
C7 0.0285(7) 0.0338(8) 0.0302(8) 0.0035(6) -0.0019(6) -0.0046(6)
C8 0.0347(8) 0.0329(8) 0.0304(8) -0.0015(6) -0.0013(6) -0.0041(7)
C33 0.0332(8) 0.0290(8) 0.0272(7) 0.0011(6) -0.0006(6) -0.0050(6)
C46 0.0283(8) 0.0374(9) 0.0330(8) 0.0066(7) -0.0004(6) -0.0064(7)
C5 0.0378(9) 0.0348(8) 0.0268(8) 0.0002(6) 0.0030(6) 0.0038(7)
C20 0.0359(8) 0.0332(8) 0.0296(8) 0.0077(6) 0.0003(6) -0.0057(7)
C32 0.0367(9) 0.0333(8) 0.0296(8) -0.0029(7) 0.0027(7) -0.0057(7)
C6 0.0328(8) 0.0360(8) 0.0255(7) 0.0000(6) 0.0005(6) -0.0019(7)
C34 0.0358(9) 0.0301(8) 0.0350(8) -0.0020(7) -0.0004(7) 0.0003(7)
C47 0.0339(9) 0.0419(9) 0.0350(9) 0.0013(7) 0.0000(7) -0.0012(7)
C18 0.0317(8) 0.0362(9) 0.0320(8) 0.0005(7) -0.0012(6) -0.0013(7)
C44 0.0317(8) 0.0297(8) 0.0384(9) -0.0018(7) -0.0031(7) 0.0000(6)
C19 0.0318(8) 0.0344(8) 0.0341(8) 0.0052(7) -0.0027(7) -0.0020(7)
C31 0.0366(9) 0.0347(9) 0.0320(8) -0.0052(7) 0.0031(7) -0.0081(7)
C45 0.0345(9) 0.0348(9) 0.0369(9) 0.0017(7) -0.0026(7) -0.0045(7)
C21 0.0385(9) 0.0429(10) 0.0409(10) 0.0143(8) 0.0082(7) 0.0014(8)
C35 0.0296(8) 0.0416(10) 0.0428(10) -0.0024(8) 0.0009(7) -0.0005(7)
C17 0.0412(9) 0.0391(10) 0.0373(9) 0.0041(7) -0.0047(7) -0.0009(8)
C9 0.0450(10) 0.0453(10) 0.0294(9) 0.0018(7) -0.0004(7) -0.0070(8)
C36 0.0347(9) 0.0417(10) 0.0462(10) -0.0099(8) -0.0016(8) -0.0103(8)
C37 0.0411(10) 0.0381(10) 0.0438(10) -0.0145(8) 0.0058(8) -0.0065(8)
C43 0.0352(9) 0.0336(9) 0.0485(11) -0.0034(8) -0.0022(8) -0.0027(7)
C10 0.0432(10) 0.0428(10) 0.0389(10) 0.0108(8) -0.0047(8) -0.0012(8)
C42 0.0345(9) 0.0373(10) 0.0655(13) -0.0132(9) -0.0107(9) 0.0006(8)
C16 0.0483(11) 0.0485(11) 0.0338(9) 0.0035(8) -0.0042(8) 0.0070(9)
C38 0.0339(9) 0.0486(11) 0.0502(12) -0.0068(9) 0.0119(9) 0.0002(8)
C50 0.0314(9) 0.0412(10) 0.0657(13) 0.0107(9) -0.0043(9) -0.0010(8)
C11 0.0397(10) 0.0398(10) 0.0449(10) 0.0036(8) -0.0003(8) 0.0063(8)
C4 0.0520(11) 0.0393(10) 0.0420(10) 0.0059(8) 0.0096(9) 0.0012(9)
C48 0.0521(12) 0.0480(11) 0.0421(10) -0.0032(9) -0.0101(9) -0.0084(9)
C49 0.0425(10) 0.0472(11) 0.0602(13) 0.0102(10) -0.0201(9) -0.0101(9)
C39 0.0469(11) 0.0368(10) 0.0578(13) -0.0131(9) 0.0013(10) 0.0035(9)
C24 0.0663(13) 0.0459(11) 0.0308(9) 0.0047(8) -0.0033(9) -0.0164(10)
C13 0.0581(13) 0.0440(11) 0.0450(12) -0.0086(9) 0.0010(10) 0.0060(10)
C30 0.0546(12) 0.0537(12) 0.0425(11) 0.0052(9) -0.0014(9) -0.0220(10)
C15 0.0515(11) 0.0605(13) 0.0341(10) -0.0055(9) -0.0098(8) -0.0025(10)
C25 0.0537(13) 0.0418(11) 0.0596(14) -0.0040(10) 0.0060(10) 0.0052(10)
C40 0.0558(12) 0.0501(12) 0.0427(11) 0.0043(9) -0.0133(9) 0.0009(10)
C23 0.0572(13) 0.0692(15) 0.0437(11) 0.0266(11) -0.0175(10) -0.0153(11)
C27 0.0483(12) 0.0531(12) 0.0603(14) -0.0026(11) -0.0166(10) -0.0085(10)
C12 0.0542(13) 0.0630(14) 0.0346(10) -0.0043(9) 0.0082(9) 0.0070(11)
C22 0.0443(11) 0.0635(14) 0.0515(12) 0.0262(11) -0.0012(9) 0.0050(10)
C14 0.0601(13) 0.0543(12) 0.0401(10) -0.0038(9) -0.0070(9) -0.0189(11)
C41 0.0484(11) 0.0481(11) 0.0534(12) -0.0099(9) -0.0212(10) 0.0080(9)
C1 0.0493(12) 0.0756(16) 0.0387(10) 0.0048(10) -0.0049(9) 0.0201(11)
C52 0.0526(13) 0.0695(16) 0.0540(14) -0.0075(12) 0.0047(11) 0.0164(12)
C3 0.0774(16) 0.0462(12) 0.0518(12) 0.0173(10) 0.0204(12) 0.0150(11)
C2 0.0757(16) 0.0669(15) 0.0395(11) 0.0168(10) 0.0110(10) 0.0367(13)
C51 0.0655(15) 0.0487(12) 0.0526(13) -0.0084(10) 0.0096(11) 0.0025(12)
C28 0.0417(11) 0.0631(14) 0.0704(15) -0.0139(12) -0.0039(10) -0.0193(10)
C29 0.0571(13) 0.0660(15) 0.0620(14) -0.0003(12) 0.0062(11) -0.0328(12)
C26 0.0665(16) 0.0573(15) 0.0660(16) 0.0032(12) 0.0254(13) 0.0131(13)


#----------------------------------------------------------------------------#
#                   MOLECULAR GEOMETRY                                       #
#----------------------------------------------------------------------------#

_geom_special_details            
;
 All esds (except the esd in the dihedral angle between two l.s. planes)
 are estimated using the full covariance matrix.  The cell esds are taken
 into account individually in the estimation of esds in distances, angles
 and torsion angles; correlations between esds in cell parameters are only
 used when they are defined by crystal symmetry.  An approximate (isotropic)
 treatment of cell esds is used for estimating esds involving l.s. planes.
;
loop_
_geom_bond_atom_site_label_1
_geom_bond_atom_site_label_2
_geom_bond_distance
_geom_bond_site_symmetry_2
_geom_bond_publ_flag
P1 F6 1.5955(12) . ?
P1 F4 1.5975(13) . ?
P1 F1 1.5882(13) . ?
P1 F5 1.5858(14) . ?
P1 F2 1.5955(13) . ?
P1 F3 1.5846(14) . ?
P2 F12 1.5940(12) . ?
P2 F8 1.5870(13) . ?
P2 F7 1.5935(13) . ?
P2 F10 1.5971(13) . ?
P2 F11 1.5789(15) . ?
P2 F9 1.5958(15) . ?
P4 F19 1.6075(13) . ?
P4 F23 1.5871(13) . ?
P4 F21 1.5949(13) . ?
P4 F20 1.5805(15) . ?
P4 F22 1.5909(14) . ?
P4 F24 1.5858(14) . ?
P3 F13 1.5872(13) . ?
P3 F14 1.5948(14) . ?
P3 F16 1.5983(16) . ?
P3 F15 1.5909(15) . ?
P3 F18 1.5860(16) . ?
P3 F17 1.5617(18) . ?
O2 C19 1.217(2) . ?
O1 C6 1.216(2) . ?
O3 C32 1.215(2) . ?
O4 C45 1.218(2) . ?
N8 C33 1.406(2) . ?
N8 C32 1.355(2) . ?
N8 HU 0.84(3) . ?
N2 C7 1.405(2) . ?
N2 C6 1.350(2) . ?
N2 HB 0.83(3) . ?
N9 C33 1.354(2) . ?
N9 C37 1.346(2) . ?
N9 C38 1.486(2) . ?
N11 C46 1.395(2) . ?
N11 C45 1.355(2) . ?
N11 HE 0.86(2) . ?
N5 C20 1.399(2) . ?
N5 C19 1.359(2) . ?
N5 HH 0.82(3) . ?
N6 C20 1.351(2) . ?
N6 C24 1.357(3) . ?
N6 C25 1.475(3) . ?
N3 C7 1.356(2) . ?
N3 C11 1.352(2) . ?
N3 C12 1.486(2) . ?
N10 C44 1.336(2) . ?
N10 C40 1.332(3) . ?
N12 C46 1.360(2) . ?
N12 C50 1.357(3) . ?
N12 C51 1.477(3) . ?
N4 C18 1.337(2) . ?
N4 C14 1.337(3) . ?
N1 C5 1.336(2) . ?
N1 C1 1.338(3) . ?
N7 C31 1.336(2) . ?
N7 C27 1.339(3) . ?
C7 C8 1.378(2) . ?
C8 C9 1.384(3) . ?
C8 C13 1.498(3) . ?
C33 C34 1.381(2) . ?
C46 C47 1.378(3) . ?
C5 C6 1.494(2) . ?
C5 C4 1.385(3) . ?
C20 C21 1.379(3) . ?
C32 C31 1.502(2) . ?
C34 C35 1.392(3) . ?
C34 C39 1.499(3) . ?
C47 C48 1.384(3) . ?
C47 C52 1.491(3) . ?
C18 C19 1.497(2) . ?
C18 C17 1.380(3) . ?
C44 C45 1.497(2) . ?
C44 C43 1.383(3) . ?
C31 C30 1.382(3) . ?
C21 C22 1.372(3) . ?
C21 C26 1.501(3) . ?
C35 C36 1.375(3) . ?
C35 H 0.93(2) . ?
C17 C16 1.386(3) . ?
C17 HA 0.93(3) . ?
C9 C10 1.371(3) . ?
C9 HI 0.99(3) . ?
C36 C37 1.369(3) . ?
C36 HN 0.91(3) . ?
C37 HG 0.91(3) . ?
C43 C42 1.388(3) . ?
C43 HF 0.92(2) . ?
C10 C11 1.373(3) . ?
C10 HX 0.94(3) . ?
C42 C41 1.367(3) . ?
C42 HD 0.96(3) . ?
C16 C15 1.372(3) . ?
C16 HC 0.93(2) . ?
C38 HK 0.91(3) . ?
C38 HM 0.98(3) . ?
C38 HW 0.98(3) . ?
C50 C49 1.356(3) . ?
C50 HR 0.94(3) . ?
C11 HT 0.90(3) . ?
C4 C3 1.385(3) . ?
C4 H10 0.96(3) . ?
C48 C49 1.365(3) . ?
C48 HO 0.92(3) . ?
C49 H14 0.94(3) . ?
C39 HJ 0.92(3) . ?
C39 HZ 0.89(4) . ?
C39 H1 0.97(3) . ?
C24 C23 1.369(4) . ?
C24 HS 0.86(3) . ?
C13 H16 0.91(4) . ?
C13 H18 0.96(3) . ?
C13 H25 0.90(4) . ?
C30 C29 1.378(3) . ?
C30 HQ 0.96(3) . ?
C15 C14 1.381(3) . ?
C15 HL 0.95(3) . ?
C25 H8 0.91(4) . ?
C25 H22 0.94(4) . ?
C25 H23 0.92(4) . ?
C40 C41 1.389(3) . ?
C40 H6 1.02(3) . ?
C23 C22 1.363(4) . ?
C23 H12 0.93(3) . ?
C27 C28 1.375(4) . ?
C27 H7 0.85(3) . ?
C12 H3 0.87(4) . ?
C12 H5 0.97(4) . ?
C12 H20 0.96(4) . ?
C22 H15 0.95(3) . ?
C14 H2 0.91(3) . ?
C41 HV 0.95(3) . ?
C1 C2 1.374(4) . ?
C1 H4 0.91(3) . ?
C52 H17 0.97(4) . ?
C52 H26 0.91(5) . ?
C52 H28 0.91(4) . ?
C3 C2 1.379(4) . ?
C3 H9 0.99(3) . ?
C2 HY 0.97(3) . ?
C51 HP 0.93(3) . ?
C51 H19 0.93(3) . ?
C51 H24 0.94(3) . ?
C28 C29 1.376(4) . ?
C28 H21 0.95(3) . ?
C29 H11 0.99(3) . ?
C26 H13 0.94(3) . ?
C26 H27 0.91(4) . ?
C26 H29 0.93(5) . ?

loop_
_geom_angle_atom_site_label_1
_geom_angle_atom_site_label_2
_geom_angle_atom_site_label_3
_geom_angle
_geom_angle_site_symmetry_1
_geom_angle_site_symmetry_3
_geom_angle_publ_flag
F6 P1 F4 179.32(8) . . ?
F1 P1 F6 89.52(7) . . ?
F1 P1 F4 91.10(8) . . ?
F1 P1 F2 178.87(10) . . ?
F5 P1 F6 90.13(8) . . ?
F5 P1 F4 90.16(8) . . ?
F5 P1 F1 89.45(8) . . ?
F5 P1 F2 89.50(9) . . ?
F2 P1 F6 90.08(7) . . ?
F2 P1 F4 89.32(8) . . ?
F3 P1 F6 89.84(8) . . ?
F3 P1 F4 89.87(8) . . ?
F3 P1 F1 90.21(9) . . ?
F3 P1 F5 179.66(10) . . ?
F3 P1 F2 90.84(10) . . ?
F12 P2 F10 179.08(8) . . ?
F12 P2 F9 89.42(8) . . ?
F8 P2 F12 90.14(7) . . ?
F8 P2 F7 178.92(9) . . ?
F8 P2 F10 89.24(8) . . ?
F8 P2 F9 89.09(9) . . ?
F7 P2 F12 90.07(7) . . ?
F7 P2 F10 90.53(7) . . ?
F7 P2 F9 89.85(10) . . ?
F11 P2 F12 90.32(8) . . ?
F11 P2 F8 90.72(9) . . ?
F11 P2 F7 90.33(10) . . ?
F11 P2 F10 90.37(9) . . ?
F11 P2 F9 179.68(10) . . ?
F9 P2 F10 89.88(9) . . ?
F23 P4 F19 89.01(8) . . ?
F23 P4 F21 178.13(9) . . ?
F23 P4 F22 90.20(9) . . ?
F21 P4 F19 89.14(8) . . ?
F20 P4 F19 179.14(9) . . ?
F20 P4 F23 91.56(8) . . ?
F20 P4 F21 90.29(8) . . ?
F20 P4 F22 90.97(9) . . ?
F20 P4 F24 91.65(10) . . ?
F22 P4 F19 88.39(8) . . ?
F22 P4 F21 90.05(9) . . ?
F24 P4 F19 88.98(9) . . ?
F24 P4 F23 90.08(9) . . ?
F24 P4 F21 89.58(9) . . ?
F24 P4 F22 177.35(10) . . ?
F13 P3 F14 178.72(9) . . ?
F13 P3 F16 89.19(9) . . ?
F13 P3 F15 90.75(8) . . ?
F14 P3 F16 89.80(10) . . ?
F15 P3 F14 88.43(8) . . ?
F15 P3 F16 87.93(11) . . ?
F18 P3 F13 90.04(9) . . ?
F18 P3 F14 90.72(9) . . ?
F18 P3 F16 88.69(10) . . ?
F18 P3 F15 176.51(12) . . ?
F17 P3 F13 91.22(10) . . ?
F17 P3 F14 89.82(11) . . ?
F17 P3 F16 177.68(13) . . ?
F17 P3 F15 94.35(13) . . ?
F17 P3 F18 89.03(13) . . ?
C33 N8 HU 119.5(19) . . ?
C32 N8 C33 121.36(15) . . ?
C32 N8 HU 118.7(19) . . ?
C7 N2 HB 118.7(18) . . ?
C6 N2 C7 121.35(15) . . ?
C6 N2 HB 119.9(17) . . ?
C33 N9 C38 120.75(15) . . ?
C37 N9 C33 121.02(15) . . ?
C37 N9 C38 118.20(16) . . ?
C46 N11 HE 120.2(16) . . ?
C45 N11 C46 121.95(15) . . ?
C45 N11 HE 117.8(16) . . ?
C20 N5 HH 119.5(17) . . ?
C19 N5 C20 121.37(15) . . ?
C19 N5 HH 116.5(17) . . ?
C20 N6 C24 119.67(18) . . ?
C20 N6 C25 121.08(17) . . ?
C24 N6 C25 119.25(19) . . ?
C7 N3 C12 120.74(17) . . ?
C11 N3 C7 120.51(16) . . ?
C11 N3 C12 118.72(18) . . ?
C40 N10 C44 116.93(17) . . ?
C46 N12 C51 120.37(18) . . ?
C50 N12 C46 119.90(17) . . ?
C50 N12 C51 119.73(19) . . ?
C14 N4 C18 116.49(17) . . ?
C5 N1 C1 116.43(19) . . ?
C31 N7 C27 116.48(18) . . ?
N3 C7 N2 118.07(15) . . ?
N3 C7 C8 120.75(15) . . ?
C8 C7 N2 121.17(16) . . ?
C7 C8 C9 118.46(17) . . ?
C7 C8 C13 120.29(17) . . ?
C9 C8 C13 121.25(17) . . ?
N9 C33 N8 116.38(15) . . ?
N9 C33 C34 120.87(15) . . ?
C34 C33 N8 122.75(15) . . ?
N12 C46 N11 117.30(17) . . ?
N12 C46 C47 120.97(16) . . ?
C47 C46 N11 121.72(17) . . ?
N1 C5 C6 116.13(16) . . ?
N1 C5 C4 124.32(17) . . ?
C4 C5 C6 119.56(17) . . ?
N6 C20 N5 118.26(16) . . ?
N6 C20 C21 121.44(17) . . ?
C21 C20 N5 120.30(17) . . ?
O3 C32 N8 122.90(16) . . ?
O3 C32 C31 122.98(16) . . ?
N8 C32 C31 114.08(15) . . ?
O1 C6 N2 122.51(16) . . ?
O1 C6 C5 122.95(16) . . ?
N2 C6 C5 114.54(15) . . ?
C33 C34 C35 117.65(16) . . ?
C33 C34 C39 120.27(17) . . ?
C35 C34 C39 122.07(17) . . ?
C46 C47 C48 117.89(18) . . ?
C46 C47 C52 120.42(18) . . ?
C48 C47 C52 121.7(2) . . ?
N4 C18 C19 115.75(15) . . ?
N4 C18 C17 124.17(17) . . ?
C17 C18 C19 120.08(16) . . ?
N10 C44 C45 115.83(15) . . ?
N10 C44 C43 124.30(17) . . ?
C43 C44 C45 119.87(17) . . ?
O2 C19 N5 122.62(16) . . ?
O2 C19 C18 123.55(16) . . ?
N5 C19 C18 113.82(15) . . ?
N7 C31 C32 116.42(15) . . ?
N7 C31 C30 124.16(18) . . ?
C30 C31 C32 119.39(17) . . ?
O4 C45 N11 122.73(17) . . ?
O4 C45 C44 123.74(16) . . ?
N11 C45 C44 113.51(15) . . ?
C20 C21 C26 120.5(2) . . ?
C22 C21 C20 118.2(2) . . ?
C22 C21 C26 121.3(2) . . ?
C34 C35 H 118.8(15) . . ?
C36 C35 C34 120.78(17) . . ?
C36 C35 H 120.4(15) . . ?
C18 C17 C16 117.98(18) . . ?
C18 C17 HA 120.8(16) . . ?
C16 C17 HA 121.2(16) . . ?
C8 C9 HI 117.2(15) . . ?
C10 C9 C8 120.47(17) . . ?
C10 C9 HI 122.3(15) . . ?
C35 C36 HN 124.2(17) . . ?
C37 C36 C35 119.22(17) . . ?
C37 C36 HN 116.6(17) . . ?
N9 C37 C36 120.45(17) . . ?
N9 C37 HG 113.5(16) . . ?
C36 C37 HG 126.0(16) . . ?
C44 C43 C42 117.49(19) . . ?
C44 C43 HF 120.4(15) . . ?
C42 C43 HF 122.1(15) . . ?
C9 C10 C11 119.42(18) . . ?
C9 C10 HX 122.3(16) . . ?
C11 C10 HX 118.3(16) . . ?
C43 C42 HD 117.8(15) . . ?
C41 C42 C43 119.18(19) . . ?
C41 C42 HD 123.0(15) . . ?
C17 C16 HC 119.5(15) . . ?
C15 C16 C17 118.94(19) . . ?
C15 C16 HC 121.5(15) . . ?
N9 C38 HK 109.2(17) . . ?
N9 C38 HM 110.4(17) . . ?
N9 C38 HW 105.1(18) . . ?
HK C38 HM 107(2) . . ?
HK C38 HW 111(2) . . ?
HM C38 HW 114(2) . . ?
N12 C50 HR 114.0(15) . . ?
C49 C50 N12 120.76(19) . . ?
C49 C50 HR 125.2(15) . . ?
N3 C11 C10 120.37(18) . . ?
N3 C11 HT 114.0(15) . . ?
C10 C11 HT 125.6(15) . . ?
C5 C4 H10 117.9(16) . . ?
C3 C4 C5 117.9(2) . . ?
C3 C4 H10 124.2(16) . . ?
C47 C48 HO 116.5(17) . . ?
C49 C48 C47 120.8(2) . . ?
C49 C48 HO 122.7(17) . . ?
C50 C49 C48 119.67(19) . . ?
C50 C49 H14 120.5(16) . . ?
C48 C49 H14 119.8(16) . . ?
C34 C39 HJ 108.4(16) . . ?
C34 C39 HZ 111(2) . . ?
C34 C39 H1 109.7(19) . . ?
HJ C39 HZ 114(3) . . ?
HJ C39 H1 110(2) . . ?
HZ C39 H1 102(3) . . ?
N6 C24 C23 120.2(2) . . ?
N6 C24 HS 114.3(16) . . ?
C23 C24 HS 125.3(16) . . ?
C8 C13 H16 109(2) . . ?
C8 C13 H18 109.4(19) . . ?
C8 C13 H25 111(2) . . ?
H16 C13 H18 110(3) . . ?
H16 C13 H25 107(3) . . ?
H18 C13 H25 110(3) . . ?
C31 C30 HQ 119.7(18) . . ?
C29 C30 C31 117.9(2) . . ?
C29 C30 HQ 122.4(18) . . ?
C16 C15 C14 118.87(19) . . ?
C16 C15 HL 121.4(17) . . ?
C14 C15 HL 119.7(17) . . ?
N6 C25 H8 111(2) . . ?
N6 C25 H22 107(2) . . ?
N6 C25 H23 108(2) . . ?
H8 C25 H22 105(3) . . ?
H8 C25 H23 116(3) . . ?
H22 C25 H23 109(3) . . ?
N10 C40 C41 123.0(2) . . ?
N10 C40 H6 115.1(15) . . ?
C41 C40 H6 121.9(15) . . ?
C24 C23 H12 119.0(19) . . ?
C22 C23 C24 120.0(2) . . ?
C22 C23 H12 121.0(19) . . ?
N7 C27 C28 123.5(2) . . ?
N7 C27 H7 115(2) . . ?
C28 C27 H7 122(2) . . ?
N3 C12 H3 108(2) . . ?
N3 C12 H5 110(2) . . ?
N3 C12 H20 106(2) . . ?
H3 C12 H5 109(3) . . ?
H3 C12 H20 117(3) . . ?
H5 C12 H20 105(3) . . ?
C21 C22 H15 117.5(16) . . ?
C23 C22 C21 120.4(2) . . ?
C23 C22 H15 122.0(16) . . ?
N4 C14 C15 123.5(2) . . ?
N4 C14 H2 115.6(17) . . ?
C15 C14 H2 120.8(17) . . ?
C42 C41 C40 119.11(19) . . ?
C42 C41 HV 123.9(16) . . ?
C40 C41 HV 116.9(16) . . ?
N1 C1 C2 123.5(2) . . ?
N1 C1 H4 115.8(17) . . ?
C2 C1 H4 120.6(16) . . ?
C47 C52 H17 107(2) . . ?
C47 C52 H26 105(3) . . ?
C47 C52 H28 113(2) . . ?
H17 C52 H26 107(3) . . ?
H17 C52 H28 106(3) . . ?
H26 C52 H28 118(3) . . ?
C4 C3 H9 121.6(18) . . ?
C2 C3 C4 118.5(2) . . ?
C2 C3 H9 119.7(18) . . ?
C1 C2 C3 119.3(2) . . ?
C1 C2 HY 119.8(18) . . ?
C3 C2 HY 120.9(18) . . ?
N12 C51 HP 109.1(19) . . ?
N12 C51 H19 108.2(18) . . ?
N12 C51 H24 109.7(19) . . ?
HP C51 H19 109(3) . . ?
HP C51 H24 110(3) . . ?
H19 C51 H24 111(3) . . ?
C27 C28 C29 118.8(2) . . ?
C27 C28 H21 116.6(18) . . ?
C29 C28 H21 124.6(18) . . ?
C30 C29 H11 118.8(18) . . ?
C28 C29 C30 119.2(2) . . ?
C28 C29 H11 122.0(18) . . ?
C21 C26 H13 110(2) . . ?
C21 C26 H27 111(2) . . ?
C21 C26 H29 101(3) . . ?
H13 C26 H27 114(3) . . ?
H13 C26 H29 105(3) . . ?
H27 C26 H29 115(3) . . ?

loop_
_geom_torsion_atom_site_label_1
_geom_torsion_atom_site_label_2
_geom_torsion_atom_site_label_3
_geom_torsion_atom_site_label_4
_geom_torsion
_geom_torsion_site_symmetry_1
_geom_torsion_site_symmetry_2
_geom_torsion_site_symmetry_3
_geom_torsion_site_symmetry_4
_geom_torsion_publ_flag
O3 C32 C31 N7 176.32(18) . . . . ?
O3 C32 C31 C30 -1.6(3) . . . . ?
N8 C33 C34 C35 179.34(16) . . . . ?
N8 C33 C34 C39 0.1(3) . . . . ?
N8 C32 C31 N7 -1.5(2) . . . . ?
N8 C32 C31 C30 -179.42(18) . . . . ?
N2 C7 C8 C9 177.71(16) . . . . ?
N2 C7 C8 C13 -2.2(3) . . . . ?
N9 C33 C34 C35 -0.7(3) . . . . ?
N9 C33 C34 C39 -179.90(17) . . . . ?
N11 C46 C47 C48 178.29(17) . . . . ?
N11 C46 C47 C52 -0.2(3) . . . . ?
N5 C20 C21 C22 -178.78(17) . . . . ?
N5 C20 C21 C26 0.5(3) . . . . ?
N6 C20 C21 C22 1.1(3) . . . . ?
N6 C20 C21 C26 -179.65(19) . . . . ?
N6 C24 C23 C22 -0.1(3) . . . . ?
N3 C7 C8 C9 -1.4(3) . . . . ?
N3 C7 C8 C13 178.76(17) . . . . ?
N10 C44 C45 O4 179.16(19) . . . . ?
N10 C44 C45 N11 0.4(2) . . . . ?
N10 C44 C43 C42 -0.1(3) . . . . ?
N10 C40 C41 C42 0.3(3) . . . . ?
N12 C46 C47 C48 -0.8(3) . . . . ?
N12 C46 C47 C52 -179.4(2) . . . . ?
N12 C50 C49 C48 -0.7(3) . . . . ?
N4 C18 C19 O2 -174.51(18) . . . . ?
N4 C18 C19 N5 6.5(2) . . . . ?
N4 C18 C17 C16 -0.2(3) . . . . ?
N1 C5 C6 O1 -178.13(17) . . . . ?
N1 C5 C6 N2 1.3(2) . . . . ?
N1 C5 C4 C3 0.1(3) . . . . ?
N1 C1 C2 C3 0.5(4) . . . . ?
N7 C31 C30 C29 -1.4(3) . . . . ?
N7 C27 C28 C29 -1.2(4) . . . . ?
C7 N2 C6 O1 -3.4(3) . . . . ?
C7 N2 C6 C5 177.20(15) . . . . ?
C7 N3 C11 C10 1.3(3) . . . . ?
C7 C8 C9 C10 1.3(3) . . . . ?
C8 C9 C10 C11 0.0(3) . . . . ?
C33 N8 C32 O3 -8.0(3) . . . . ?
C33 N8 C32 C31 169.85(15) . . . . ?
C33 N9 C37 C36 -0.7(3) . . . . ?
C33 C34 C35 C36 -0.6(3) . . . . ?
C46 N11 C45 O4 1.2(3) . . . . ?
C46 N11 C45 C44 179.99(17) . . . . ?
C46 N12 C50 C49 -0.2(3) . . . . ?
C46 C47 C48 C49 -0.1(3) . . . . ?
C5 N1 C1 C2 -0.1(3) . . . . ?
C5 C4 C3 C2 0.3(3) . . . . ?
C20 N5 C19 O2 10.0(3) . . . . ?
C20 N5 C19 C18 -171.02(16) . . . . ?
C20 N6 C24 C23 0.9(3) . . . . ?
C20 C21 C22 C23 -0.2(3) . . . . ?
C32 N8 C33 N9 -90.8(2) . . . . ?
C32 N8 C33 C34 89.2(2) . . . . ?
C32 C31 C30 C29 176.4(2) . . . . ?
C6 N2 C7 N3 92.1(2) . . . . ?
C6 N2 C7 C8 -87.0(2) . . . . ?
C6 C5 C4 C3 -179.56(18) . . . . ?
C34 C35 C36 C37 1.2(3) . . . . ?
C47 C48 C49 C50 0.8(3) . . . . ?
C18 N4 C14 C15 0.8(3) . . . . ?
C18 C17 C16 C15 0.5(3) . . . . ?
C44 N10 C40 C41 -1.3(3) . . . . ?
C44 C43 C42 C41 -0.9(3) . . . . ?
C19 N5 C20 N6 -81.1(2) . . . . ?
C19 N5 C20 C21 98.8(2) . . . . ?
C19 C18 C17 C16 179.72(17) . . . . ?
C31 N7 C27 C28 1.2(3) . . . . ?
C31 C30 C29 C28 1.3(4) . . . . ?
C45 N11 C46 N12 -101.7(2) . . . . ?
C45 N11 C46 C47 79.1(2) . . . . ?
C45 C44 C43 C42 179.27(17) . . . . ?
C35 C36 C37 N9 -0.6(3) . . . . ?
C17 C18 C19 O2 5.5(3) . . . . ?
C17 C18 C19 N5 -173.44(17) . . . . ?
C17 C16 C15 C14 -0.1(3) . . . . ?
C9 C10 C11 N3 -1.3(3) . . . . ?
C37 N9 C33 N8 -178.67(17) . . . . ?
C37 N9 C33 C34 1.3(3) . . . . ?
C43 C44 C45 O4 -0.3(3) . . . . ?
C43 C44 C45 N11 -179.08(17) . . . . ?
C43 C42 C41 C40 0.8(3) . . . . ?
C16 C15 C14 N4 -0.5(4) . . . . ?
C38 N9 C33 N8 3.6(2) . . . . ?
C38 N9 C33 C34 -176.41(17) . . . . ?
C38 N9 C37 C36 177.1(2) . . . . ?
C50 N12 C46 N11 -178.17(16) . . . . ?
C50 N12 C46 C47 1.0(3) . . . . ?
C11 N3 C7 N2 -179.04(16) . . . . ?
C11 N3 C7 C8 0.1(3) . . . . ?
C4 C5 C6 O1 1.6(3) . . . . ?
C4 C5 C6 N2 -179.04(17) . . . . ?
C4 C3 C2 C1 -0.6(3) . . . . ?
C39 C34 C35 C36 178.6(2) . . . . ?
C24 N6 C20 N5 178.42(16) . . . . ?
C24 N6 C20 C21 -1.4(3) . . . . ?
C24 C23 C22 C21 -0.3(3) . . . . ?
C13 C8 C9 C10 -178.78(19) . . . . ?
C25 N6 C20 N5 -2.1(3) . . . . ?
C25 N6 C20 C21 178.04(18) . . . . ?
C25 N6 C24 C23 -178.6(2) . . . . ?
C40 N10 C44 C45 -178.24(18) . . . . ?
C40 N10 C44 C43 1.2(3) . . . . ?
C27 N7 C31 C32 -177.64(18) . . . . ?
C27 N7 C31 C30 0.2(3) . . . . ?
C27 C28 C29 C30 -0.1(4) . . . . ?
C12 N3 C7 N2 -0.9(3) . . . . ?
C12 N3 C7 C8 178.18(18) . . . . ?
C12 N3 C11 C10 -176.9(2) . . . . ?
C14 N4 C18 C19 179.68(19) . . . . ?
C14 N4 C18 C17 -0.4(3) . . . . ?
C1 N1 C5 C6 179.45(17) . . . . ?
C1 N1 C5 C4 -0.2(3) . . . . ?
C52 C47 C48 C49 178.4(2) . . . . ?
C51 N12 C46 N11 2.5(3) . . . . ?
C51 N12 C46 C47 -178.36(18) . . . . ?
C51 N12 C50 C49 179.1(2) . . . . ?
C26 C21 C22 C23 -179.5(2) . . . . ?

loop_
_geom_hbond_atom_site_label_D
_geom_hbond_atom_site_label_H
_geom_hbond_atom_site_label_A
_geom_hbond_distance_DH
_geom_hbond_distance_HA
_geom_hbond_distance_DA
_geom_hbond_angle_DHA
_geom_hbond_site_symmetry_A
_geom_hbond_publ_flag
N2 HB F6 0.83(3) 2.37(3) 3.017(2) 136(2) . yes
N2 HB F2 0.83(3) 2.42(3) 2.992(2) 127(2) . yes
N11 HE F17 0.86(2) 2.23(2) 2.950(2) 142(2) . yes
C37 HG O2 0.91(3) 2.55(3) 3.300(2) 140(2) 2_656 yes
N5 HH N4 0.82(3) 2.22(2) 2.630(2) 112(2) . yes
C15 HL O1 0.95(3) 2.50(3) 3.164(3) 127(2) 4_666 yes
C38 HM O2 0.98(3) 2.41(3) 3.277(3) 147(2) 2_656 yes
C50 HR O1 0.94(3) 2.38(3) 3.144(3) 138(2) 3_666 yes
C24 HS O3 0.86(3) 2.54(2) 3.183(3) 132(2) . yes
C11 HT O4 0.90(3) 2.52(2) 3.184(3) 131.8(19) 4_576 yes
C11 HT F16 0.90(3) 2.48(2) 3.086(3) 125.5(19) 3_666 yes
N8 HU F13 0.84(3) 2.51(3) 3.143(2) 133(2) . yes
N8 HU F15 0.84(3) 2.50(3) 2.965(2) 116(2) . yes
C2 HY F21 0.97(3) 2.32(3) 3.243(3) 159(2) 1_546 yes
C1 H4 O3 0.91(3) 2.55(3) 3.450(3) 168(2) 2_646 yes


#----------------------------------------------------------------------------#
#                       SHELX RES FILE                                       #
#----------------------------------------------------------------------------#

_shelx_res_file                  
;
TITL 22ma012_er-0182_a.res in P2(1)/n
    22ma012_er-0182.res
    created by SHELXL-2018/3 at 21:42:17 on 13-Feb-2022
REM Old TITL 22MA012_ER-0182 in P2(1)/n
REM SHELXT solution in P2(1)/n: R1 0.149, Rweak 0.008, Alpha 0.031
REM <I/s> 2.019 for 556 systematic absences, Orientation as input
REM Formula found by SHELXT: C55 N9 O4 F24 P4
CELL 1.54184 21.026572 14.436234 21.17731 90 90.6664 90
ZERR 16 0.000056 0.000035 0.000058 0 0.0002 0
LATT 1
SYMM 0.5-X,0.5+Y,0.5-Z
SFAC C H F N O P
UNIT 208 224 96 48 16 16
EQIV $1 1.5-X,0.5+Y,1.5-Z
EQIV $2 0.5+X,0.5-Y,0.5+Z
EQIV $3 1-X,1-Y,1-Z
EQIV $4 -0.5+X,1.5-Y,0.5+Z
EQIV $5 +X,-1+Y,1+Z
EQIV $6 1.5-X,-0.5+Y,1.5-Z

L.S. 10 0 0
PLAN  20
SIZE 0.207 0.338 0.432
TEMP -100
CONF
HTAB N2 F6
HTAB N2 F2
HTAB N11 F17
HTAB C37 O2_$1
HTAB N5 N4
HTAB C15 O1_$2
HTAB C38 O2_$1
HTAB C50 O1_$3
HTAB C24 O3
HTAB C11 O4_$4
HTAB C11 F16_$3
HTAB N8 F13
HTAB N8 F15
HTAB C2 F21_$5
HTAB C1 O3_$6
BOND
list 4
MORE -1
BOND $H
fmap 2 53
acta
SHEL 999.99 0.802
REM <olex2.extras>
REM <HklSrc "%.\\22MA012_ER-0182.hkl">
REM </olex2.extras>

WGHT    0.057300    4.091600
EXTI    0.000251
FVAR       0.21879
P1    6    0.642415    0.252788    0.737120    11.00000    0.03383    0.03476 =
         0.03831   -0.00372    0.00352    0.00094
P2    6    0.568098    0.781712    0.621623    11.00000    0.03222    0.04287 =
         0.03462    0.00694   -0.00065    0.00338
P4    6    0.620627    0.712532    0.062497    11.00000    0.04371    0.03612 =
         0.03469    0.00448   -0.00723   -0.00458
P3    6    0.765979    0.727251    0.355123    11.00000    0.04604    0.04224 =
         0.04222    0.01041    0.00995    0.00068
F12   3    0.635618    0.767146    0.655162    11.00000    0.03594    0.06404 =
         0.05618    0.01310   -0.00949   -0.00547
F6    3    0.583168    0.233933    0.781727    11.00000    0.04522    0.06005 =
         0.05967   -0.01400    0.01784   -0.00986
F19   3    0.589531    0.802294    0.094766    11.00000    0.06423    0.04757 =
         0.05293   -0.00145    0.00344    0.00350
F8    3    0.596837    0.862397    0.579807    11.00000    0.06283    0.05943 =
         0.05608    0.02142    0.00974   -0.00226
F4    3    0.701286    0.271115    0.691779    11.00000    0.05085    0.06571 =
         0.05461    0.00596    0.01909    0.00049
F1    3    0.663528    0.335982    0.781733    11.00000    0.06799    0.04782 =
         0.05946   -0.01379    0.01057   -0.01785
O2    5    0.726437    0.440501    0.912784    11.00000    0.04434    0.04150 =
         0.04452    0.01177   -0.01355   -0.01387
F7    3    0.539335    0.699405    0.662504    11.00000    0.03937    0.07579 =
         0.08563    0.04257   -0.00823   -0.00854
F5    3    0.684652    0.184432    0.778566    11.00000    0.06547    0.06214 =
         0.06336    0.01575    0.00626    0.02246
F10   3    0.500991    0.796290    0.586940    11.00000    0.03961    0.09758 =
         0.06352    0.02955   -0.01121    0.00862
F13   3    0.729582    0.734528    0.420176    11.00000    0.07294    0.06773 =
         0.04776    0.00456    0.02046   -0.00059
O1    5    0.403700    0.007581    0.720465    11.00000    0.03803    0.05724 =
         0.04352    0.01184   -0.01005   -0.01400
F23   3    0.666023    0.701762    0.122444    11.00000    0.08183    0.06356 =
         0.05891    0.00427   -0.03333    0.00557
O3    5    0.776479    0.466923    0.587015    11.00000    0.05028    0.05826 =
         0.04212    0.01585   -0.01118   -0.01877
F2    3    0.621561    0.167810    0.693386    11.00000    0.05811    0.07862 =
         0.07996   -0.04598    0.01302   -0.01371
F21   3    0.573733    0.725884    0.003464    11.00000    0.08106    0.07508 =
         0.05372   -0.00067   -0.03153    0.00601
F20   3    0.651309    0.625115    0.029822    11.00000    0.07878    0.05587 =
         0.08019   -0.02003   -0.01227    0.01451
F22   3    0.671113    0.779094    0.030333    11.00000    0.06808    0.06554 =
         0.07238    0.00806    0.02227   -0.01497
F11   3    0.548947    0.853682    0.674224    11.00000    0.09261    0.08453 =
         0.04902   -0.00770    0.01577    0.02780
F9    3    0.587850    0.709177    0.568479    11.00000    0.07684    0.06753 =
         0.06911   -0.02296   -0.00424    0.01049
O4    5    0.935575    1.016992    0.217542    11.00000    0.05123    0.05816 =
         0.04330    0.01782   -0.00963   -0.02079
F14   3    0.802377    0.717493    0.289806    11.00000    0.08357    0.08838 =
         0.05756    0.02177    0.03033    0.01995
F24   3    0.568621    0.650304    0.095687    11.00000    0.07868    0.05837 =
         0.09320    0.02040    0.00767   -0.02542
F3    3    0.600307    0.321575    0.695986    11.00000    0.07978    0.10166 =
         0.05307    0.00911   -0.00182    0.04815
N8    4    0.771128    0.564603    0.503798    11.00000    0.03501    0.03509 =
         0.03340    0.00310   -0.00418   -0.01056
N2    4    0.492612    0.094310    0.724508    11.00000    0.03260    0.04075 =
         0.03534    0.00912   -0.00817   -0.00697
F16   3    0.719083    0.645337    0.334330    11.00000    0.06676    0.06320 =
         0.10172   -0.02414    0.01133   -0.00469
F15   3    0.812309    0.650589    0.383880    11.00000    0.06775    0.11955 =
         0.06817    0.04079    0.01201    0.03639
N9    4    0.812346    0.694353    0.556903    11.00000    0.03113    0.03502 =
         0.03324   -0.00414    0.00534   -0.00309
F18   3    0.717539    0.798788    0.324263    11.00000    0.09520    0.07240 =
         0.07865    0.02565    0.01483    0.03353
N11   4    0.875924    0.925066    0.279731    11.00000    0.03532    0.05576 =
         0.03239    0.01032   -0.00461   -0.01306
N5    4    0.771020    0.570032    0.872894    11.00000    0.04661    0.03734 =
         0.03427    0.00698   -0.00850   -0.01341
N6    4    0.747077    0.510642    0.771514    11.00000    0.04346    0.03474 =
         0.03533    0.00571   -0.00058   -0.00700
N3    4    0.440146    0.231327    0.691255    11.00000    0.03549    0.04202 =
         0.03262    0.00048    0.00193   -0.00034
N10   4    0.960577    0.928269    0.371468    11.00000    0.04162    0.04128 =
         0.03863    0.00337   -0.00684   -0.00291
N12   4    0.773490    0.968584    0.245064    11.00000    0.03556    0.03491 =
         0.04301    0.00440    0.00275   -0.00509
N4    4    0.831754    0.605085    0.979520    11.00000    0.04827    0.04547 =
         0.03517    0.00090   -0.00332   -0.01243
N1    4    0.542746   -0.010365    0.814566    11.00000    0.03852    0.05217 =
         0.03329    0.00386   -0.00438    0.00453
N7    4    0.658923    0.497972    0.468094    11.00000    0.04294    0.04013 =
         0.04392   -0.00022   -0.00676   -0.00859
F17   3    0.810159    0.810040    0.373774    11.00000    0.11239    0.11793 =
         0.09848   -0.01866    0.02464   -0.07211
C7    1    0.472905    0.153907    0.675592    11.00000    0.02854    0.03380 =
         0.03018    0.00354   -0.00190   -0.00458
C8    1    0.485595    0.133887    0.613393    11.00000    0.03474    0.03288 =
         0.03037   -0.00148   -0.00130   -0.00407
C33   1    0.824321    0.617180    0.522728    11.00000    0.03324    0.02899 =
         0.02722    0.00108   -0.00055   -0.00500
C46   1    0.826181    0.915779    0.236042    11.00000    0.02827    0.03737 =
         0.03301    0.00656   -0.00044   -0.00636
C5    1    0.485496   -0.036743    0.793305    11.00000    0.03780    0.03476 =
         0.02685    0.00020    0.00299    0.00383
C20   1    0.733132    0.570925    0.818130    11.00000    0.03589    0.03323 =
         0.02962    0.00765    0.00027   -0.00571
C32   1    0.748748    0.494741    0.540067    11.00000    0.03666    0.03335 =
         0.02963   -0.00289    0.00267   -0.00565
C6    1    0.456226    0.022346    0.742884    11.00000    0.03283    0.03600 =
         0.02555    0.00001    0.00054   -0.00192
C34   1    0.885839    0.592751    0.507813    11.00000    0.03581    0.03015 =
         0.03499   -0.00197   -0.00040    0.00033
C47   1    0.829532    0.854849    0.186101    11.00000    0.03387    0.04192 =
         0.03504    0.00132   -0.00003   -0.00117
C18   1    0.799599    0.525159    0.978255    11.00000    0.03170    0.03623 =
         0.03197    0.00054   -0.00118   -0.00130
C44   1    0.976243    0.976669    0.320183    11.00000    0.03168    0.02974 =
         0.03842   -0.00178   -0.00309    0.00001
C19   1    0.761715    0.506687    0.919318    11.00000    0.03181    0.03443 =
         0.03407    0.00525   -0.00269   -0.00196
C31   1    0.685517    0.457218    0.518504    11.00000    0.03660    0.03470 =
         0.03197   -0.00520    0.00307   -0.00805
C45   1    0.928618    0.975527    0.267095    11.00000    0.03448    0.03481 =
         0.03685    0.00168   -0.00259   -0.00450
C21   1    0.682914    0.631946    0.812575    11.00000    0.03849    0.04290 =
         0.04094    0.01428    0.00817    0.00136
C35   1    0.934691    0.650688    0.528565    11.00000    0.02963    0.04164 =
         0.04278   -0.00237    0.00088   -0.00054
C17   1    0.799836    0.461573    1.026884    11.00000    0.04116    0.03912 =
         0.03729    0.00410   -0.00472   -0.00091
C9    1    0.462976    0.193564    0.567206    11.00000    0.04504    0.04531 =
         0.02945    0.00175   -0.00044   -0.00703
C36   1    0.921649    0.729807    0.562206    11.00000    0.03467    0.04173 =
         0.04622   -0.00991   -0.00163   -0.01027
C37   1    0.859864    0.750389    0.576226    11.00000    0.04114    0.03812 =
         0.04377   -0.01448    0.00577   -0.00654
C43   1    1.032012    1.026580    0.314260    11.00000    0.03520    0.03361 =
         0.04846   -0.00340   -0.00215   -0.00268
C10   1    0.429867    0.271708    0.583382    11.00000    0.04320    0.04281 =
         0.03892    0.01076   -0.00473   -0.00121
C42   1    1.074169    1.026140    0.365182    11.00000    0.03446    0.03729 =
         0.06548   -0.01323   -0.01070    0.00064
C16   1    0.835857    0.481550    1.080393    11.00000    0.04826    0.04854 =
         0.03384    0.00351   -0.00416    0.00700
C38   1    0.746471    0.717544    0.576080    11.00000    0.03389    0.04864 =
         0.05017   -0.00678    0.01187    0.00021
C50   1    0.722911    0.960573    0.205074    11.00000    0.03138    0.04120 =
         0.06569    0.01068   -0.00427   -0.00099
C11   1    0.419252    0.290367    0.645974    11.00000    0.03970    0.03984 =
         0.04491    0.00365   -0.00026    0.00626
C4    1    0.452810   -0.113422    0.815166    11.00000    0.05198    0.03930 =
         0.04204    0.00585    0.00961    0.00116
C48   1    0.777289    0.848251    0.145969    11.00000    0.05206    0.04798 =
         0.04212   -0.00318   -0.01007   -0.00842
C49   1    0.724228    0.900550    0.155832    11.00000    0.04252    0.04717 =
         0.06017    0.01020   -0.02006   -0.01010
C39   1    0.898362    0.507197    0.469850    11.00000    0.04690    0.03682 =
         0.05785   -0.01313    0.00128    0.00347
C24   1    0.710313    0.508257    0.718470    11.00000    0.06634    0.04590 =
         0.03077    0.00470   -0.00330   -0.01637
C13   1    0.522960    0.049176    0.596738    11.00000    0.05807    0.04398 =
         0.04500   -0.00859    0.00101    0.00596
C30   1    0.657571    0.386274    0.552130    11.00000    0.05457    0.05369 =
         0.04247    0.00518   -0.00139   -0.02199
C15   1    0.869072    0.563269    1.082911    11.00000    0.05155    0.06048 =
         0.03405   -0.00553   -0.00983   -0.00250
C25   1    0.802102    0.447663    0.777010    11.00000    0.05374    0.04180 =
         0.05959   -0.00397    0.00600    0.00523
C40   1    1.001427    0.930279    0.419989    11.00000    0.05582    0.05013 =
         0.04275    0.00435   -0.01334    0.00091
C23   1    0.659839    0.567540    0.711786    11.00000    0.05716    0.06916 =
         0.04371    0.02663   -0.01754   -0.01533
C27   1    0.601484    0.466840    0.450209    11.00000    0.04832    0.05306 =
         0.06032   -0.00262   -0.01655   -0.00849
C12   1    0.424806    0.251480    0.758180    11.00000    0.05415    0.06304 =
         0.03457   -0.00433    0.00820    0.00704
C22   1    0.646359    0.629099    0.758538    11.00000    0.04431    0.06353 =
         0.05149    0.02622   -0.00117    0.00503
C14   1    0.865587    0.622834    1.031972    11.00000    0.06006    0.05431 =
         0.04005   -0.00384   -0.00699   -0.01890
C41   1    1.058654    0.978199    0.418481    11.00000    0.04844    0.04812 =
         0.05344   -0.00990   -0.02122    0.00796
C1    1    0.569008   -0.062561    0.860130    11.00000    0.04933    0.07560 =
         0.03867    0.00484   -0.00486    0.02013
C52   1    0.887316    0.796648    0.177144    11.00000    0.05262    0.06953 =
         0.05404   -0.00755    0.00473    0.01641
C3    1    0.481244   -0.166223    0.862259    11.00000    0.07741    0.04623 =
         0.05179    0.01734    0.02035    0.01502
C2    1    0.540196   -0.139596    0.885018    11.00000    0.07573    0.06686 =
         0.03948    0.01676    0.01098    0.03673
C51   1    0.771237    1.035403    0.297809    11.00000    0.06552    0.04872 =
         0.05257   -0.00836    0.00955    0.00254
C28   1    0.569427    0.397931    0.481422    11.00000    0.04168    0.06305 =
         0.07036   -0.01387   -0.00393   -0.01931
C29   1    0.597914    0.357090    0.533185    11.00000    0.05715    0.06599 =
         0.06197   -0.00032    0.00620   -0.03276
C26   1    0.668595    0.698650    0.864881    11.00000    0.06649    0.05731 =
         0.06597    0.00323    0.02543    0.01311
H     2    0.976639    0.634797    0.519395    11.00000    0.05079
HA    2    0.775611    0.408028    1.024185    11.00000    0.05601
HB    2    0.527565    0.103620    0.741904    11.00000    0.05211
HC    2    0.838816    0.438160    1.112639    11.00000    0.04871
HD    2    1.113111    1.060519    0.361259    11.00000    0.05263
HE    2    0.873802    0.898631    0.315964    11.00000    0.04717
HF    2    1.040416    1.058466    0.277450    11.00000    0.04752
HG    2    0.846355    0.800117    0.598845    11.00000    0.05461
HH    2    0.791326    0.616234    0.882621    11.00000    0.05151
HI    2    0.470832    0.176556    0.522923    11.00000    0.05408
HJ    2    0.880971    0.457459    0.490428    11.00000    0.05759
HK    2    0.720839    0.719936    0.540968    11.00000    0.05891
HL    2    0.892398    0.580922    1.119616    11.00000    0.06718
HM    2    0.745261    0.779088    0.595807    11.00000    0.06377
HN    2    0.951532    0.770544    0.575805    11.00000    0.05726
HO    2    0.780210    0.806409    0.113386    11.00000    0.06333
HP    2    0.775927    1.003580    0.335722    11.00000    0.07235
HQ    2    0.679251    0.360515    0.587922    11.00000    0.07181
HR    2    0.688435    0.999291    0.215202    11.00000    0.05441
HS    2    0.720109    0.464855    0.692309    11.00000    0.04863
HT    2    0.398118    0.339533    0.660909    11.00000    0.04967
HU    2    0.749905    0.580904    0.471879    11.00000    0.06219
HV    2    1.084178    0.976811    0.455650    11.00000    0.05690
HW    2    0.733836    0.667131    0.604573    11.00000    0.07463
HX    2    0.413675    0.313356    0.552965    11.00000    0.05778
HY    2    0.561397   -0.174418    0.918298    11.00000    0.07298
HZ    2    0.939452    0.501271    0.461566    11.00000    0.09413
H1    2    0.879619    0.513765    0.428142    11.00000    0.08259
H2    2    0.887115    0.677255    1.032255    11.00000    0.06270
H3    2    0.460184    0.255031    0.779633    11.00000    0.09811
H4    2    0.608669   -0.045378    0.873294    11.00000    0.05453
H5    2    0.402184    0.309716    0.761227    11.00000    0.09304
H6    2    0.987837    0.893725    0.458601    11.00000    0.05980
H7    2    0.587213    0.489837    0.415691    11.00000    0.07172
H8    2    0.837344    0.478904    0.789944    11.00000    0.09322
H9    2    0.461719   -0.224062    0.877604    11.00000    0.07432
H10   2    0.411955   -0.126726    0.796564    11.00000    0.06158
H11   2    0.577712    0.304943    0.556111    11.00000    0.08113
H12   2    0.634770    0.564201    0.675404    11.00000    0.07724
H13   2    0.661688    0.666504    0.902818    11.00000    0.07920
H14   2    0.688339    0.893535    0.129036    11.00000    0.06064
H15   2    0.611071    0.670335    0.755696    11.00000    0.05930
H16   2    0.563282    0.054977    0.612794    11.00000    0.09085
H17   2    0.922690    0.838549    0.169748    11.00000    0.11104
H18   2    0.502586   -0.004500    0.613900    11.00000    0.07788
H19   2    0.804805    1.076704    0.293391    11.00000    0.07073
H20   2    0.394869    0.205035    0.770649    11.00000    0.08685
H21   2    0.529114    0.381153    0.464769    11.00000    0.07212
H22   2    0.793505    0.405618    0.809810    11.00000    0.08661
H23   2    0.805344    0.415218    0.739630    11.00000    0.10783
H24   2    0.732076    1.066764    0.296997    11.00000    0.07681
H25   2    0.526424    0.043887    0.554532    11.00000    0.08998
H26   2    0.880108    0.765102    0.140752    11.00000    0.12571
H27   2    0.699221    0.743133    0.868102    11.00000    0.08288
H28   2    0.898012    0.763859    0.212383    11.00000    0.09758
H29   2    0.628550    0.720337    0.852207    11.00000    0.13535
HKLF 4


REM  22ma012_er-0182_a.res in P2(1)/n
REM wR2 = 0.1168, GooF = S = 1.050, Restrained GooF = 1.050 for all data
REM R1 = 0.0424 for 12544 Fo > 4sig(Fo) and 0.0434 for all 13039 data
REM 1090 parameters refined using 0 restraints

END

WGHT      0.0573      4.0914

REM Highest difference peak  0.734,  deepest hole -0.392,  1-sigma level  0.047
Q1    1   0.8218  0.7636  0.4194  11.00000  0.05    0.73
Q2    1   0.7592  0.8276  0.3469  11.00000  0.05    0.67
Q3    1   0.8370  0.7450  0.3227  11.00000  0.05    0.57
Q4    1   0.7171  0.7150  0.3143  11.00000  0.05    0.51
Q5    1   0.7600  0.6320  0.3613  11.00000  0.05    0.50
Q6    1   0.7000  0.6961  0.0921  11.00000  0.05    0.38
Q7    1   0.6553  0.3494  0.7401  11.00000  0.05    0.30
Q8    1   0.6073  0.6322  0.1170  11.00000  0.05    0.30
Q9    1   0.6403  0.7665 -0.0005  11.00000  0.05    0.30
Q10   1   0.5078  0.8457  0.6591  11.00000  0.05    0.29
Q11   1   0.6050  0.8010  0.6778  11.00000  0.05    0.28
Q12   1   0.4818  0.1402  0.6375  11.00000  0.05    0.28
Q13   1   0.6548  0.1633  0.7431  11.00000  0.05    0.27
Q14   1   0.5624  0.6417  0.0579  11.00000  0.05    0.26
Q15   1   0.5963  0.2709  0.6747  11.00000  0.05    0.26
Q16   1   0.5131  0.7418  0.5787  11.00000  0.05    0.26
Q17   1   0.8054  0.8447  0.1781  11.00000  0.05    0.25
Q18   1   0.5975  0.6917  0.6048  11.00000  0.05    0.25
Q19   1   0.6021  0.7628  0.5592  11.00000  0.05    0.24
Q20   1   0.5192 -0.1631  0.8602  11.00000  0.05    0.24
;
_shelx_res_checksum              2284
####################################################################### 
# 
# This file contains crystal structure data downloaded from the 
# Cambridge Structural Database (CSD) hosted by the Cambridge 
# Crystallographic Data Centre (CCDC).
# 
# Full information about CCDC data access policies and citation 
# guidelines are available at http://www.ccdc.cam.ac.uk/access/V1 
# 
# Audit and citation data items may have been added by the CCDC. 
# Please retain this information to preserve the provenance of 
# this file and to allow appropriate attribution of the data. 
# 
#######################################################################

data_21MA144_ER-0187
_database_code_depnum_ccdc_archive 'CCDC 2297422'
loop_
_audit_author_name
_audit_author_address
'Simon Grabowsky'
;University of Bern
Switzerland
;
_audit_update_record             
;
2023-09-25 deposited with the CCDC.	2023-10-18 downloaded from the CCDC.
;

_audit_creation_date             2021-07-26T16:09:13-00:00

#----------------------------------------------------------------------------#
#                   CHEMICAL INFORMATION                                     #
#----------------------------------------------------------------------------#

_chemical_formula_moiety         'C13 H13 N3 O'
_chemical_formula_sum            'C13 H13 N3 O'
_chemical_formula_weight         227.26

#----------------------------------------------------------------------------#
#                   UNIT CELL INFORMATION                                    #
#----------------------------------------------------------------------------#

_symmetry_cell_setting           monoclinic
_symmetry_space_group_name_H-M   'P 1 21/c 1'
_symmetry_space_group_name_Hall  '-P 2ybc'
_symmetry_Int_Tables_number      14
loop_
_symmetry_equiv_pos_as_xyz
'x, y, z'
'-x, y+1/2, -z+1/2'
'-x, -y, -z'
'x, -y-1/2, z-1/2'

_cell_length_a                   10.25664(8)
_cell_length_b                   9.94244(8)
_cell_length_c                   11.26378(9)
_cell_angle_alpha                90
_cell_angle_beta                 91.5286(7)
_cell_angle_gamma                90
_cell_volume                     1148.226(15)
_cell_formula_units_Z            4
_cell_measurement_temperature    173.01(10)
_cell_measurement_reflns_used    18371
_cell_measurement_theta_min      4.299
_cell_measurement_theta_max      79.55

#----------------------------------------------------------------------------#
#                   CRYSTAL INFORMATION                                      #
#----------------------------------------------------------------------------#

_exptl_crystal_description       plate
_exptl_crystal_colour            colourless
_exptl_crystal_size_max          0.155
_exptl_crystal_size_mid          0.13
_exptl_crystal_size_min          0.075
_exptl_crystal_density_diffrn    1.315
_exptl_crystal_F_000             480
loop_
_exptl_crystal_face_index_h
_exptl_crystal_face_index_k
_exptl_crystal_face_index_l
_exptl_crystal_face_perp_dist
0 0 1 0.1153
0 0 -1 0.0773
1 -1 1 0.035
4 1 5 0.0631
-5 0 -5 0.09
4 -5 -1 0.0431
7 0 0 0.0177
-7 0 0 0.0569
5 -3 -3 0.0196
4 4 4 0.0569
-5 -5 0 0.0906
-5 0 5 0.114
4 4 -4 0.0446
-4 -4 4 0.0877
0 -5 -5 0.048
0 5 -5 0.0543
0 5 5 0.0905
0 6 0 0.0761

loop_
_exptl_oxdiff_crystal_face_indexfrac_h
_exptl_oxdiff_crystal_face_indexfrac_k
_exptl_oxdiff_crystal_face_indexfrac_l
_exptl_oxdiff_crystal_face_x
_exptl_oxdiff_crystal_face_y
_exptl_oxdiff_crystal_face_z
0.0003 -0.0007 0.9998 -0.1045 0.011 0.0875
-0.0003 0.0007 -0.9998 0.1045 -0.011 -0.0875
1.0004 -1.0009 0.9995 -0.223 -0.1256 -0.0302
4.0014 0.9968 4.9998 -0.5042 -0.553 0.5621
-5.0015 0.0034 -4.9995 0.6227 0.6896 -0.4443
4.0004 -5.0003 -1.0014 -0.4679 -0.5451 -0.6777
7.0002 0.0001 0.0005 -0.1402 -1.0424 0.0093
-7.0002 -0.0001 -0.0005 0.1402 1.0424 -0.0093
4.9997 -2.9985 -3.0002 -0.082 -0.7407 -0.6133
4.0008 3.9981 4.001 -0.1043 -0.6009 0.8319
-4.9997 -5.0012 -0.0022 -0.3921 0.8061 -0.6021
-4.9989 -0.0035 4.9987 -0.4223 0.7996 0.4311
3.9987 4.0037 -3.9975 0.7317 -0.6889 0.1315
-3.9987 -4.0037 3.9975 -0.7317 0.6889 -0.1315
-0.0008 -4.9976 -5.0009 0.0303 0.0065 -1.0332
-0.0018 5.0046 -4.9972 1.0148 -0.1166 0.1578
0.0008 4.9976 5.0009 -0.0303 -0.0065 1.0332
-0.0006 6.0013 0.0022 0.5907 -0.0738 0.7146


#----------------------------------------------------------------------------#
#                   ABSORPTION CORRECTION                                    #
#----------------------------------------------------------------------------#

_exptl_absorpt_coefficient_mu    0.697
_exptl_absorpt_correction_type   multi-scan
_exptl_absorpt_process_details   
;
        CrysAlisPro 1.171.41.112a (Rigaku Oxford Diffraction, 2021)
        Empirical absorption correction using spherical harmonics,
        implemented in SCALE3 ABSPACK scaling algorithm.
;
_exptl_absorpt_correction_T_min  0.50923
_exptl_absorpt_correction_T_max  1
_shelx_estimated_absorpt_T_min   0.9
_shelx_estimated_absorpt_T_max   0.95
_oxdiff_exptl_absorpt_empirical_details 
;
        Empirical correction (ABSPACK) includes:
        - Absorption correction using spherical harmonics
        - Frame scaling
;
_oxdiff_exptl_absorpt_empirical_full_max 2.057
_oxdiff_exptl_absorpt_empirical_full_min 0.669

#----------------------------------------------------------------------------#
#                   DATA COLLECTION                                          #
#----------------------------------------------------------------------------#

_diffrn_source                   'micro-focus sealed X-ray tube'
_diffrn_source_type              'PhotonJet (Cu) X-ray Source'
_diffrn_ambient_temperature      173.01(10)
_diffrn_ambient_environment      N~2~
_diffrn_radiation_wavelength     1.54184
_diffrn_radiation_type           'Cu K\a'
_diffrn_radiation_monochromator  mirror
_diffrn_radiation_probe          x-ray
_diffrn_detector                 'Hybrid Pixel Array Detector'
_diffrn_detector_type            HyPix
_diffrn_detector_area_resol_mean 10
_diffrn_orient_matrix_type       
'CrysAlisPro convention (1999,Acta A55,543-557)'
_diffrn_orient_matrix_ub_11      -0.0200267
_diffrn_orient_matrix_ub_12      0.0984681
_diffrn_orient_matrix_ub_13      -0.1044488
_diffrn_orient_matrix_ub_21      -0.1489116
_diffrn_orient_matrix_ub_22      -0.0123244
_diffrn_orient_matrix_ub_23      0.0110355
_diffrn_orient_matrix_ub_31      0.0013151
_diffrn_orient_matrix_ub_32      0.1190388
_diffrn_orient_matrix_ub_33      0.0876428
_diffrn_measurement_device       'four-circle diffractometer'
_diffrn_measurement_device_type  'XtaLAB Synergy, Dualflex, HyPix'
_diffrn_measurement_method       '\w scans'
_diffrn_reflns_av_R_equivalents  0.0303
_diffrn_reflns_av_unetI/netI     0.0335
_diffrn_reflns_number            22145
_diffrn_reflns_limit_h_min       -12
_diffrn_reflns_limit_h_max       12
_diffrn_reflns_limit_k_min       -12
_diffrn_reflns_limit_k_max       12
_diffrn_reflns_limit_l_min       -13
_diffrn_reflns_limit_l_max       13
_diffrn_reflns_theta_min         4.312
_diffrn_reflns_theta_max         70.234
_diffrn_reflns_theta_full        67.684
_diffrn_measured_fraction_theta_full 1
_diffrn_measured_fraction_theta_max 1
_diffrn_reflns_Laue_measured_fraction_full 1
_diffrn_reflns_Laue_measured_fraction_max 1
_diffrn_reflns_point_group_measured_fraction_full 1
_diffrn_reflns_point_group_measured_fraction_max 1
_reflns_Friedel_coverage         0
_reflns_number_total             2186
_reflns_number_gt                2108
_reflns_threshold_expression     'I > 2\s(I)'
_diffrn_measurement_details      
;
        List of Runs (angles in degrees, time in seconds):
  # Type    Start    End  Width  t~exp~   \w     \q     \k     \f   Frames
#--------------------------------------------------------------------------
  1  \w    -42.00  50.00   0.50    0.22    --  -23.00  67.00  61.00  184
  2  \w    -95.00  -4.00   0.50    0.22    --  -23.00 -67.00 -72.00  182
  3  \w     29.00 120.00   0.50    0.22    --   47.95  67.00  61.00  182
  4  \w     95.00 177.00   0.50    1.00    --  113.25  67.00  61.00  164
  5  \w     42.00  78.00   0.50    1.00    --  113.25 -67.00 -72.00   72
  6  \w    -95.00 -10.00   0.50    0.22    --  -23.00 -45.00 120.00  170
  7  \w    -70.00 -12.00   0.50    0.22    --  -23.00 125.00-180.00  116
  8  \w    -24.00  67.00   0.50    0.22    --   47.95 -67.00 -72.00  182
  9  \w    -26.00  23.00   0.50    0.22    --   47.95 -19.00 120.00   98
 10  \w     36.00 121.00   0.50    0.22    --   47.95  38.00  30.00  170
 11  \w     97.00 177.00   0.50    1.00    --  113.25  61.00 -60.00  160
 12  \w     97.00 177.00   0.50    1.00    --  113.25  61.00 150.00  160
 13  \w     42.00  68.00   0.50    1.00    --  113.25 -61.00  90.00   52
 14  \w     42.00 106.00   0.50    1.00    --  113.25 -94.00  30.00  128
 15  \w     97.00 177.00   0.50    1.00    --  113.25  61.00   0.00  160
 16  \w     91.00 177.00   0.50    1.00    --  113.25  77.00 -90.00  172
 17  \w     42.00 102.00   0.50    1.00    --  113.25 -77.00 -90.00  120
 18  \w     97.00 177.00   0.50    1.00    --  113.25  61.00  30.00  160
 19  \w     97.00 177.00   0.50    1.00    --  113.25  61.00 -30.00  160
 20  \w    101.00 177.00   0.50    1.00    --  113.25  45.00   0.00  152
 21  \w     95.00 177.00   0.50    1.00    --  113.25  67.00  13.92  164
 22  \w    101.00 177.00   0.50    1.00    --  113.25  30.00 -30.00  152
 23  \w    107.00 177.00   0.50    1.00    --  113.25 101.00-106.78  140
 24  \w     91.00 177.00   0.50    1.00    --  113.25  77.00 -30.00  172
 25  \w     91.00 177.00   0.50    1.00    --  113.25  77.00 -60.00  172
 26  \w     42.00  68.00   0.50    1.00    --  113.25 -61.00 -30.00   52
 27  \w     42.00 102.00   0.50    1.00    --  113.25 -77.00-120.00  120
 28  \w    100.00 177.00   0.50    1.00    --  113.25  15.00  90.00  154
 29  \w     42.00  68.00   0.50    1.00    --  113.25 -61.00 -60.00   52
 30  \w     42.00 106.00   0.50    1.00    --  113.25 -94.00-180.00  128
 31  \w     42.00 106.00   0.50    1.00    --  113.25 -94.00  90.00  128
 32  \w     91.00 177.00   0.50    1.00    --  113.25  77.00 156.38  172
 33  \w     91.00 177.00   0.50    1.00    --  113.25  77.00   0.00  172
 34  \w     42.00 102.00   0.50    1.00    --  113.25 -77.00 -30.00  120
 35  \w    101.00 177.00   0.50    1.00    --  113.25  45.00-150.00  152
 36  \w     42.00 106.00   0.50    1.00    --  113.25 -94.00-150.00  128
 37  \w    101.00 177.00   0.50    1.00    --  113.25  38.00 -10.92  152
 38  \w     91.00 177.00   0.50    1.00    --  113.25  77.00  30.00  172
 39  \w     42.00 102.00   0.50    1.00    --  113.25 -77.00  90.00  120
 40  \w    101.00 177.00   0.50    1.00    --  113.25  45.00  30.00  152
 41  \w     25.00 120.00   0.50    0.22    --   47.95  77.00 120.00  190
 42  \w     25.00  99.00   0.50    0.22    --   47.95  77.00 -30.00  148
 43  \w     25.00 120.00   0.50    0.22    --   47.95  77.00-120.00  190
;

#----------------------------------------------------------------------------#
#                   COMPUTER PROGRAMS USED                                   #
#----------------------------------------------------------------------------#

_computing_data_collection       'CrysAlisPro 1.171.41.112a (Rigaku OD, 2021)'
_computing_cell_refinement       'CrysAlisPro 1.171.41.112a (Rigaku OD, 2021)'
_computing_data_reduction        'CrysAlisPro 1.171.41.112a (Rigaku OD, 2021)'
_computing_structure_solution    'SHELXT 2018/2 (Sheldrick, 2018)'
_computing_structure_refinement  'SHELXL 2018/3 (Sheldrick, 2015)'
_computing_molecular_graphics    'Olex2 1.3 (Dolomanov et al., 2009)'
_computing_publication_material  'Olex2 1.3 (Dolomanov et al., 2009)'

#----------------------------------------------------------------------------#
#                   STRUCTURE SOLUTION                                       #
#----------------------------------------------------------------------------#

_atom_sites_solution_primary     dual
_atom_sites_solution_hydrogens   difmap

#----------------------------------------------------------------------------#
#                   REFINEMENT INFORMATION                                   #
#----------------------------------------------------------------------------#

_shelx_SHELXL_version_number     2018/3
_refine_ls_structure_factor_coef Fsqd
_refine_ls_matrix_type           full
_refine_ls_weighting_scheme      calc
_refine_ls_weighting_details     
'w=1/[\s^2^(Fo^2^)+(0.0401P)^2^+0.3331P] where P=(Fo^2^+2Fc^2^)/3'
_refine_ls_hydrogen_treatment    refall
_refine_ls_extinction_method     'SHELXL-2018/3 (Sheldrick 2018)'
_refine_ls_extinction_expression Fc^*^=kFc[1+0.001xFc^2^\l^3^/sin(2\q)]^-1/4^
_refine_ls_extinction_coef       0.0037(4)
_refine_ls_number_reflns         2186
_refine_ls_number_parameters     207
_refine_ls_number_restraints     0
_refine_ls_R_factor_all          0.032
_refine_ls_R_factor_gt           0.0312
_refine_ls_wR_factor_ref         0.0813
_refine_ls_wR_factor_gt          0.0806
_refine_ls_goodness_of_fit_ref   1.042
_refine_ls_restrained_S_all      1.042
_refine_ls_shift/su_max          0
_refine_ls_shift/su_mean         0
_refine_diff_density_max         0.208
_refine_diff_density_min         -0.162
_refine_diff_density_rms         0.032
_olex2_refinement_description    
;
;

#----------------------------------------------------------------------------#
#                   CONSTRAINTS AND RESTRAINTS                               #
#----------------------------------------------------------------------------#


#----------------------------------------------------------------------------#
#                   ATOMIC TYPES, COORDINATES AND THERMAL PARAMETERS         #
#----------------------------------------------------------------------------#

loop_
_atom_type_symbol
_atom_type_description
_atom_type_scat_dispersion_real
_atom_type_scat_dispersion_imag
_atom_type_scat_source
C C 0.0181 0.0091 'International Tables Vol C Tables 4.2.6.8 and 6.1.1.4'
H H 0 0 'International Tables Vol C Tables 4.2.6.8 and 6.1.1.4'
N N 0.0311 0.018 'International Tables Vol C Tables 4.2.6.8 and 6.1.1.4'
O O 0.0492 0.0322 'International Tables Vol C Tables 4.2.6.8 and 6.1.1.4'

loop_
_atom_site_label
_atom_site_type_symbol
_atom_site_fract_x
_atom_site_fract_y
_atom_site_fract_z
_atom_site_U_iso_or_equiv
_atom_site_adp_type
_atom_site_occupancy
_atom_site_site_symmetry_order
_atom_site_calc_flag
_atom_site_refinement_flags_posn
_atom_site_refinement_flags_adp
_atom_site_refinement_flags_occupancy
_atom_site_disorder_assembly
_atom_site_disorder_group
O1 O 0.24462(8) 0.48955(8) 0.79861(6) 0.0330(2) Uani 1 1 d . . . . .
N2 N 0.24893(9) 0.50158(9) 0.59415(8) 0.0274(2) Uani 1 1 d . . . . .
N1 N 0.11826(9) 0.24690(9) 0.78316(8) 0.0281(2) Uani 1 1 d . . . . .
N3 N 0.29798(9) 0.70505(9) 0.50760(8) 0.0268(2) Uani 1 1 d . . . . .
C5 C 0.16890(9) 0.30137(10) 0.68541(8) 0.0221(2) Uani 1 1 d . . . . .
C6 C 0.22634(9) 0.44125(10) 0.69828(9) 0.0243(2) Uani 1 1 d . . . . .
C7 C 0.33442(10) 0.60142(10) 0.58264(8) 0.0236(2) Uani 1 1 d . . . . .
C8 C 0.46544(10) 0.60427(10) 0.62986(9) 0.0248(2) Uani 1 1 d . . . . .
C4 C 0.17462(10) 0.23187(11) 0.57878(9) 0.0255(2) Uani 1 1 d . . . . .
C2 C 0.08018(11) 0.04264(11) 0.67272(10) 0.0307(3) Uani 1 1 d . . . . .
C3 C 0.13141(10) 0.10009(11) 0.57248(10) 0.0293(2) Uani 1 1 d . . . . .
C11 C 0.38023(11) 0.80664(10) 0.47742(10) 0.0297(3) Uani 1 1 d . . . . .
C10 C 0.50375(11) 0.81118(11) 0.52343(10) 0.0316(3) Uani 1 1 d . . . . .
C1 C 0.07444(11) 0.12051(11) 0.77435(10) 0.0310(3) Uani 1 1 d . . . . .
C9 C 0.54533(10) 0.70888(11) 0.60055(10) 0.0293(2) Uani 1 1 d . . . . .
C12 C 0.51661(11) 0.48982(12) 0.70373(11) 0.0322(3) Uani 1 1 d . . . . .
C13 C 0.16401(12) 0.70631(14) 0.45713(13) 0.0408(3) Uani 1 1 d . . . . .
H4 H 0.2083(13) 0.2755(13) 0.5108(12) 0.033(3) Uiso 1 1 d . . . . .
H3 H 0.1357(13) 0.0522(14) 0.4974(12) 0.037(3) Uiso 1 1 d . . . . .
H11 H 0.3431(13) 0.8719(14) 0.4232(12) 0.036(3) Uiso 1 1 d . . . . .
H1 H 0.0339(13) 0.0825(14) 0.8448(12) 0.037(3) Uiso 1 1 d . . . . .
H9 H 0.6346(14) 0.7091(14) 0.6319(12) 0.037(3) Uiso 1 1 d . . . . .
H12A H 0.4815(14) 0.4906(14) 0.7829(13) 0.039(4) Uiso 1 1 d . . . . .
H10 H 0.5612(14) 0.8830(15) 0.5008(12) 0.041(4) Uiso 1 1 d . . . . .
H12B H 0.4917(14) 0.4028(15) 0.6688(13) 0.045(4) Uiso 1 1 d . . . . .
H2 H 0.0464(13) -0.0467(15) 0.6729(12) 0.037(3) Uiso 1 1 d . . . . .
H13A H 0.1563(15) 0.7812(17) 0.4003(14) 0.050(4) Uiso 1 1 d . . . . .
H13B H 0.1464(17) 0.6220(19) 0.4165(16) 0.067(5) Uiso 1 1 d . . . . .
H12C H 0.6135(15) 0.4952(15) 0.7108(13) 0.047(4) Uiso 1 1 d . . . . .
H13C H 0.0993(17) 0.7164(17) 0.5209(15) 0.063(5) Uiso 1 1 d . . . . .

loop_
_atom_site_aniso_label
_atom_site_aniso_U_11
_atom_site_aniso_U_22
_atom_site_aniso_U_33
_atom_site_aniso_U_23
_atom_site_aniso_U_13
_atom_site_aniso_U_12
O1 0.0407(5) 0.0330(4) 0.0257(4) -0.0073(3) 0.0042(3) -0.0072(3)
N2 0.0313(5) 0.0245(5) 0.0263(5) 0.0026(3) -0.0019(3) -0.0043(3)
N1 0.0344(5) 0.0279(5) 0.0221(4) 0.0013(3) 0.0044(3) -0.0011(4)
N3 0.0282(5) 0.0236(4) 0.0284(5) 0.0025(3) -0.0020(3) -0.0004(3)
C5 0.0208(5) 0.0247(5) 0.0208(5) 0.0021(4) -0.0002(4) 0.0015(4)
C6 0.0234(5) 0.0250(5) 0.0245(5) -0.0007(4) 0.0011(4) 0.0013(4)
C7 0.0293(5) 0.0209(5) 0.0206(5) -0.0017(4) 0.0014(4) 0.0005(4)
C8 0.0273(5) 0.0258(5) 0.0214(5) -0.0019(4) 0.0014(4) 0.0020(4)
C4 0.0260(5) 0.0295(5) 0.0210(5) 0.0006(4) 0.0027(4) -0.0025(4)
C2 0.0309(5) 0.0245(5) 0.0367(6) 0.0009(4) 0.0012(4) -0.0032(4)
C3 0.0302(5) 0.0303(6) 0.0276(5) -0.0058(4) 0.0011(4) -0.0022(4)
C11 0.0367(6) 0.0209(5) 0.0316(6) 0.0036(4) 0.0025(4) -0.0006(4)
C10 0.0344(6) 0.0249(5) 0.0357(6) -0.0010(4) 0.0049(5) -0.0063(4)
C1 0.0356(6) 0.0290(6) 0.0286(5) 0.0057(4) 0.0070(4) -0.0023(4)
C9 0.0268(5) 0.0320(6) 0.0290(5) -0.0044(4) 0.0009(4) -0.0016(4)
C12 0.0308(6) 0.0351(6) 0.0305(6) 0.0050(5) -0.0009(4) 0.0058(5)
C13 0.0342(6) 0.0383(7) 0.0492(8) 0.0154(6) -0.0130(6) -0.0030(5)


#----------------------------------------------------------------------------#
#                   MOLECULAR GEOMETRY                                       #
#----------------------------------------------------------------------------#

_geom_special_details            
;
 All esds (except the esd in the dihedral angle between two l.s. planes)
 are estimated using the full covariance matrix.  The cell esds are taken
 into account individually in the estimation of esds in distances, angles
 and torsion angles; correlations between esds in cell parameters are only
 used when they are defined by crystal symmetry.  An approximate (isotropic)
 treatment of cell esds is used for estimating esds involving l.s. planes.
;
loop_
_geom_bond_atom_site_label_1
_geom_bond_atom_site_label_2
_geom_bond_distance
_geom_bond_site_symmetry_2
_geom_bond_publ_flag
O1 C6 1.2376(12) . ?
N2 C6 1.3429(13) . ?
N2 C7 1.3330(13) . ?
N1 C5 1.3438(13) . ?
N1 C1 1.3374(15) . ?
N3 C7 1.3780(13) . ?
N3 C11 1.3648(14) . ?
N3 C13 1.4730(14) . ?
C5 C6 1.5159(14) . ?
C5 C4 1.3881(14) . ?
C7 C8 1.4323(14) . ?
C8 C9 1.3699(15) . ?
C8 C12 1.4964(15) . ?
C4 C3 1.3844(15) . ?
C4 H4 0.953(13) . ?
C2 C3 1.3815(16) . ?
C2 C1 1.3846(16) . ?
C2 H2 0.954(15) . ?
C3 H3 0.973(14) . ?
C11 C10 1.3567(16) . ?
C11 H11 0.963(14) . ?
C10 C9 1.3969(16) . ?
C10 H10 0.965(15) . ?
C1 H1 0.981(14) . ?
C9 H9 0.973(14) . ?
C12 H12A 0.971(15) . ?
C12 H12B 0.981(15) . ?
C12 H12C 0.997(16) . ?
C13 H13A 0.984(17) . ?
C13 H13B 0.970(19) . ?
C13 H13C 0.996(17) . ?

loop_
_geom_angle_atom_site_label_1
_geom_angle_atom_site_label_2
_geom_angle_atom_site_label_3
_geom_angle
_geom_angle_site_symmetry_1
_geom_angle_site_symmetry_3
_geom_angle_publ_flag
C7 N2 C6 123.15(9) . . ?
C1 N1 C5 117.02(9) . . ?
C7 N3 C13 118.55(9) . . ?
C11 N3 C7 123.15(9) . . ?
C11 N3 C13 118.30(9) . . ?
N1 C5 C6 116.68(9) . . ?
N1 C5 C4 122.31(9) . . ?
C4 C5 C6 120.94(9) . . ?
O1 C6 N2 126.78(10) . . ?
O1 C6 C5 119.49(9) . . ?
N2 C6 C5 113.70(8) . . ?
N2 C7 N3 116.63(9) . . ?
N2 C7 C8 126.27(9) . . ?
N3 C7 C8 116.70(9) . . ?
C7 C8 C12 120.21(9) . . ?
C9 C8 C7 119.13(9) . . ?
C9 C8 C12 120.54(10) . . ?
C5 C4 H4 119.6(8) . . ?
C3 C4 C5 119.64(10) . . ?
C3 C4 H4 120.8(8) . . ?
C3 C2 C1 118.03(10) . . ?
C3 C2 H2 122.2(8) . . ?
C1 C2 H2 119.7(8) . . ?
C4 C3 H3 119.1(8) . . ?
C2 C3 C4 118.53(10) . . ?
C2 C3 H3 122.3(8) . . ?
N3 C11 H11 114.9(8) . . ?
C10 C11 N3 120.43(10) . . ?
C10 C11 H11 124.7(8) . . ?
C11 C10 C9 118.67(10) . . ?
C11 C10 H10 119.6(8) . . ?
C9 C10 H10 121.7(8) . . ?
N1 C1 C2 124.41(10) . . ?
N1 C1 H1 116.8(8) . . ?
C2 C1 H1 118.7(8) . . ?
C8 C9 C10 121.88(10) . . ?
C8 C9 H9 118.5(8) . . ?
C10 C9 H9 119.6(8) . . ?
C8 C12 H12A 111.8(8) . . ?
C8 C12 H12B 111.3(9) . . ?
C8 C12 H12C 109.8(9) . . ?
H12A C12 H12B 106.0(12) . . ?
H12A C12 H12C 108.6(12) . . ?
H12B C12 H12C 109.1(12) . . ?
N3 C13 H13A 108.4(9) . . ?
N3 C13 H13B 109.6(11) . . ?
N3 C13 H13C 110.8(10) . . ?
H13A C13 H13B 109.6(13) . . ?
H13A C13 H13C 110.4(13) . . ?
H13B C13 H13C 108.0(14) . . ?

loop_
_geom_torsion_atom_site_label_1
_geom_torsion_atom_site_label_2
_geom_torsion_atom_site_label_3
_geom_torsion_atom_site_label_4
_geom_torsion
_geom_torsion_site_symmetry_1
_geom_torsion_site_symmetry_2
_geom_torsion_site_symmetry_3
_geom_torsion_site_symmetry_4
_geom_torsion_publ_flag
N2 C7 C8 C9 173.72(10) . . . . ?
N2 C7 C8 C12 -2.34(16) . . . . ?
N1 C5 C6 O1 12.07(14) . . . . ?
N1 C5 C6 N2 -166.19(9) . . . . ?
N1 C5 C4 C3 -2.40(15) . . . . ?
N3 C7 C8 C9 1.23(14) . . . . ?
N3 C7 C8 C12 -174.83(9) . . . . ?
N3 C11 C10 C9 0.99(17) . . . . ?
C5 N1 C1 C2 1.22(16) . . . . ?
C5 C4 C3 C2 1.76(16) . . . . ?
C6 N2 C7 N3 -140.11(10) . . . . ?
C6 N2 C7 C8 47.39(15) . . . . ?
C6 C5 C4 C3 174.52(9) . . . . ?
C7 N2 C6 O1 24.23(16) . . . . ?
C7 N2 C6 C5 -157.65(9) . . . . ?
C7 N3 C11 C10 -1.44(16) . . . . ?
C7 C8 C9 C10 -1.68(16) . . . . ?
C4 C5 C6 O1 -165.02(10) . . . . ?
C4 C5 C6 N2 16.72(13) . . . . ?
C3 C2 C1 N1 -1.78(17) . . . . ?
C11 N3 C7 N2 -172.94(9) . . . . ?
C11 N3 C7 C8 0.30(15) . . . . ?
C11 C10 C9 C8 0.56(17) . . . . ?
C1 N1 C5 C6 -176.13(9) . . . . ?
C1 N1 C5 C4 0.91(15) . . . . ?
C1 C2 C3 C4 0.20(16) . . . . ?
C12 C8 C9 C10 174.37(10) . . . . ?
C13 N3 C7 N2 6.88(15) . . . . ?
C13 N3 C7 C8 -179.89(10) . . . . ?
C13 N3 C11 C10 178.75(11) . . . . ?

loop_
_geom_hbond_atom_site_label_D
_geom_hbond_atom_site_label_H
_geom_hbond_atom_site_label_A
_geom_hbond_distance_DH
_geom_hbond_distance_HA
_geom_hbond_distance_DA
_geom_hbond_angle_DHA
_geom_hbond_site_symmetry_A
_geom_hbond_publ_flag
C11 H11 O1 0.963(14) 2.194(14) 3.1540(13) 175.4(12) 4_575 yes


#----------------------------------------------------------------------------#
#                       SHELX RES FILE                                       #
#----------------------------------------------------------------------------#

_shelx_res_file                  
;
TITL 21ma144_er-0187_a.res in P2(1)/c
    21ma144_er-0187.res
    created by SHELXL-2018/3 at 16:08:08 on 26-Jul-2021
REM Old TITL 21MA144_ER-0187 in P2(1)/c
REM SHELXT solution in P2(1)/c: R1 0.115, Rweak 0.034, Alpha 0.013
REM <I/s> 0.852 for 148 systematic absences, Orientation as input
REM Formula found by SHELXT: C13 N3 O
CELL 1.54184 10.25664 9.942437 11.263778 90 91.5286 90
ZERR 4 0.000079 0.000077 0.000085 0 0.0007 0
LATT 1
SYMM -X,0.5+Y,0.5-Z
SFAC C H N O
UNIT 52 52 12 4
EQIV $1 +X,1.5-Y,-0.5+Z

L.S. 10 0 0
PLAN  20
SIZE 0.075 0.13 0.155
TEMP -100
CONF
HTAB C11 O1_$1
BOND
list 4
MORE -1
BOND $H
fmap 2 53
acta
SHEL 999.99 0.819
REM <olex2.extras>
REM <HklSrc "%.\\21MA144_ER-0187.hkl">
REM </olex2.extras>

WGHT    0.040100    0.333100
EXTI    0.003716
FVAR       0.88351
O1    4    0.244616    0.489545    0.798611    11.00000    0.04068    0.03297 =
         0.02565   -0.00733    0.00418   -0.00719
N2    3    0.248930    0.501580    0.594151    11.00000    0.03129    0.02453 =
         0.02630    0.00258   -0.00191   -0.00435
N1    3    0.118259    0.246903    0.783159    11.00000    0.03444    0.02789 =
         0.02207    0.00126    0.00439   -0.00110
N3    3    0.297985    0.705055    0.507601    11.00000    0.02822    0.02356 =
         0.02840    0.00248   -0.00200   -0.00037
C5    1    0.168898    0.301366    0.685406    11.00000    0.02078    0.02470 =
         0.02076    0.00210   -0.00024    0.00149
C6    1    0.226338    0.441253    0.698275    11.00000    0.02335    0.02501 =
         0.02453   -0.00066    0.00105    0.00128
C7    1    0.334416    0.601419    0.582638    11.00000    0.02927    0.02092 =
         0.02064   -0.00167    0.00142    0.00049
C8    1    0.465438    0.604269    0.629861    11.00000    0.02728    0.02577 =
         0.02137   -0.00190    0.00141    0.00203
C4    1    0.174619    0.231873    0.578783    11.00000    0.02603    0.02951 =
         0.02099    0.00064    0.00268   -0.00251
C2    1    0.080178    0.042641    0.672715    11.00000    0.03087    0.02447 =
         0.03675    0.00095    0.00125   -0.00322
C3    1    0.131407    0.100090    0.572484    11.00000    0.03019    0.03028 =
         0.02756   -0.00585    0.00113   -0.00223
C11   1    0.380231    0.806644    0.477420    11.00000    0.03668    0.02093 =
         0.03156    0.00362    0.00247   -0.00055
C10   1    0.503752    0.811180    0.523431    11.00000    0.03436    0.02495 =
         0.03565   -0.00096    0.00491   -0.00632
C1    1    0.074445    0.120512    0.774352    11.00000    0.03556    0.02898 =
         0.02865    0.00571    0.00703   -0.00233
C9    1    0.545327    0.708877    0.600554    11.00000    0.02680    0.03199 =
         0.02899   -0.00439    0.00090   -0.00162
C12   1    0.516605    0.489822    0.703730    11.00000    0.03079    0.03511 =
         0.03050    0.00498   -0.00093    0.00580
C13   1    0.164014    0.706309    0.457130    11.00000    0.03416    0.03826 =
         0.04924    0.01536   -0.01303   -0.00299
H4    2    0.208256    0.275505    0.510768    11.00000    0.03303
H3    2    0.135664    0.052178    0.497368    11.00000    0.03749
H11   2    0.343142    0.871944    0.423203    11.00000    0.03610
H1    2    0.033858    0.082471    0.844753    11.00000    0.03652
H9    2    0.634591    0.709078    0.631944    11.00000    0.03737
H12A  2    0.481534    0.490564    0.782942    11.00000    0.03930
H10   2    0.561232    0.883020    0.500800    11.00000    0.04079
H12B  2    0.491715    0.402842    0.668793    11.00000    0.04514
H2    2    0.046371   -0.046738    0.672850    11.00000    0.03744
H13A  2    0.156263    0.781215    0.400314    11.00000    0.05027
H13B  2    0.146427    0.622018    0.416466    11.00000    0.06741
H12C  2    0.613542    0.495159    0.710782    11.00000    0.04678
H13C  2    0.099338    0.716417    0.520936    11.00000    0.06314
HKLF 4


REM  21ma144_er-0187_a.res in P2(1)/c
REM wR2 = 0.0813, GooF = S = 1.042, Restrained GooF = 1.042 for all data
REM R1 = 0.0312 for 2108 Fo > 4sig(Fo) and 0.0320 for all 2186 data
REM 207 parameters refined using 0 restraints

END

WGHT      0.0401      0.3331

REM Highest difference peak  0.208,  deepest hole -0.162,  1-sigma level  0.032
Q1    1   0.1864  0.3754  0.6853  11.00000  0.05    0.21
Q2    1   0.1417  0.2851  0.6264  11.00000  0.05    0.20
Q3    1   0.4043  0.6071  0.6155  11.00000  0.05    0.19
Q4    1   0.4840  0.5537  0.6649  11.00000  0.05    0.18
Q5    1   0.4898  0.6755  0.6450  11.00000  0.05    0.18
Q6    1   0.2020  0.2643  0.6407  11.00000  0.05    0.18
Q7    1   0.5099  0.6248  0.5887  11.00000  0.05    0.17
Q8    1   0.1112  0.0831  0.7285  11.00000  0.05    0.15
Q9    1   0.1459  0.2786  0.7312  11.00000  0.05    0.14
Q10   1   0.1045  0.6383  0.4725  11.00000  0.05    0.14
Q11   1   0.1407  0.0573  0.6327  11.00000  0.05    0.14
Q12   1   0.2828  0.4458  0.6378  11.00000  0.05    0.14
Q13   1   0.4974  0.7919  0.5973  11.00000  0.05    0.13
Q14   1   0.0838  0.0875  0.6207  11.00000  0.05    0.13
Q15   1   0.1271  0.2841  0.8631  11.00000  0.05    0.12
Q16   1   0.2034  0.4986  0.6440  11.00000  0.05    0.12
Q17   1   0.4604  0.7794  0.4695  11.00000  0.05    0.12
Q18   1   0.4290  0.8324  0.5416  11.00000  0.05    0.12
Q19   1   0.1842  0.1594  0.5953  11.00000  0.05    0.12
Q20   1   0.1170  0.1778  0.5633  11.00000  0.05    0.12
;
_shelx_res_checksum              43456
####################################################################### 
# 
# This file contains crystal structure data downloaded from the 
# Cambridge Structural Database (CSD) hosted by the Cambridge 
# Crystallographic Data Centre (CCDC).
# 
# Full information about CCDC data access policies and citation 
# guidelines are available at http://www.ccdc.cam.ac.uk/access/V1 
# 
# Audit and citation data items may have been added by the CCDC. 
# Please retain this information to preserve the provenance of 
# this file and to allow appropriate attribution of the data. 
# 
#######################################################################

data_21MA078_ER-0186
_database_code_depnum_ccdc_archive 'CCDC 2297423'
loop_
_audit_author_name
_audit_author_address
'Simon Grabowsky'
;University of Bern
Switzerland
;
_audit_update_record             
;
2023-09-25 deposited with the CCDC.	2023-10-18 downloaded from the CCDC.
;

#----------------------------------------------------------------------------#
#                   CHEMICAL INFORMATION                                     #
#----------------------------------------------------------------------------#

_chemical_formula_moiety         'C13 H13 Cl2 N3 O Pd'
_chemical_formula_sum            'C13 H13 Cl2 N3 O Pd'
_chemical_formula_weight         404.56

#----------------------------------------------------------------------------#
#                   UNIT CELL INFORMATION                                    #
#----------------------------------------------------------------------------#

_symmetry_cell_setting           orthorhombic
_symmetry_space_group_name_H-M   'P b c a'
_symmetry_space_group_name_Hall  '-P 2ac 2ab'
_symmetry_Int_Tables_number      61
loop_
_symmetry_equiv_pos_as_xyz
'x, y, z'
'-x+1/2, -y, z+1/2'
'-x, y+1/2, -z+1/2'
'x+1/2, -y+1/2, -z'
'-x, -y, -z'
'x-1/2, y, -z-1/2'
'x, -y-1/2, z-1/2'
'-x-1/2, y-1/2, z'

_cell_length_a                   13.80951(16)
_cell_length_b                   14.64287(17)
_cell_length_c                   20.4888(2)
_cell_angle_alpha                90
_cell_angle_beta                 90
_cell_angle_gamma                90
_cell_volume                     4143.06(8)
_cell_formula_units_Z            8
_cell_measurement_temperature    173.01(10)
_cell_measurement_reflns_used    15953
_cell_measurement_theta_min      4.884
_cell_measurement_theta_max      79.359

#----------------------------------------------------------------------------#
#                   CRYSTAL INFORMATION                                      #
#----------------------------------------------------------------------------#

_exptl_crystal_description       plate
_exptl_crystal_colour            yellow
_exptl_crystal_size_max          0.254
_exptl_crystal_size_mid          0.091
_exptl_crystal_size_min          0.059
_exptl_crystal_density_diffrn    1.297
_exptl_crystal_F_000             1600
loop_
_exptl_crystal_face_index_h
_exptl_crystal_face_index_k
_exptl_crystal_face_index_l
_exptl_crystal_face_perp_dist
0 1 0 0.1311
0 1 -1 0.0923
0 -1 1 0.1089
0 0 1 0.055
0 0 -1 0.0356
6 -6 6 0.0856
-7 6 0 0.1019
7 -6 0 0.0763
-6 6 6 0.1065
-7 0 -8 0.052
7 0 8 0.0426
-9 0 0 0.0358
9 0 -1 0.0216
-6 -6 -6 0.0876
6 6 6 0.1009
-8 0 7 0.0447
-7 -6 1 0.0875
7 6 0 0.0936
-6 -6 6 0.0817
0 8 8 0.1234
0 -8 -8 0.0977

loop_
_exptl_oxdiff_crystal_face_indexfrac_h
_exptl_oxdiff_crystal_face_indexfrac_k
_exptl_oxdiff_crystal_face_indexfrac_l
_exptl_oxdiff_crystal_face_x
_exptl_oxdiff_crystal_face_y
_exptl_oxdiff_crystal_face_z
-0.0008 0.9997 0.0001 -0.0852 0.0135 0.0602
-0.0004 0.9999 -0.9991 -0.1292 0.0024 0.0003
0.0004 -0.9999 0.9991 0.1292 -0.0024 -0.0003
-0.0004 -0.0003 0.9992 0.044 0.0111 0.0599
0.0004 0.0003 -0.9992 -0.044 -0.0111 -0.0599
5.6526 -6.0278 5.9666 0.7878 0.6024 -0.1283
-6.6775 6.3491 -0.059 -0.5569 -0.6443 0.5241
6.6597 -6.3701 -0.0443 0.5541 0.6409 -0.5312
-5.7665 6.0175 5.7296 -0.2718 -0.4847 0.8314
-7.3536 0.177 -7.609 -0.365 -0.8862 -0.2853
7.2723 -0.0612 7.7819 0.3625 0.8809 0.3044
-8.9612 -0.2646 0.4213 0.0233 -0.9786 0.2046
8.958 0.155 -0.627 -0.0231 0.9744 -0.2235
-5.9935 -5.9997 -6.0061 0.2347 -0.8037 -0.5906
5.9935 5.9997 6.0061 -0.2347 0.8037 0.5906
-8.0048 -0.006 6.9802 0.2922 -0.7974 0.5926
-6.9969 -6.002 0.9864 0.5411 -0.8356 -0.1496
6.9964 6.0017 0.0127 -0.497 0.8466 0.2095
-5.9989 -6.0028 5.9841 0.7633 -0.6708 0.1282
-0.0103 7.9953 7.9941 -0.3291 0.1967 0.9607
0.0103 -7.9953 -7.9941 0.3291 -0.1967 -0.9607


#----------------------------------------------------------------------------#
#                   ABSORPTION CORRECTION                                    #
#----------------------------------------------------------------------------#

_exptl_absorpt_coefficient_mu    9.593
_exptl_absorpt_correction_type   multi-scan
_exptl_absorpt_process_details   
;
        CrysAlisPro 1.171.41.99a (Rigaku Oxford Diffraction, 2021)
        Empirical absorption correction using spherical harmonics,
        implemented in SCALE3 ABSPACK scaling algorithm.
;
_exptl_absorpt_correction_T_min  0.29594
_exptl_absorpt_correction_T_max  1
_shelx_estimated_absorpt_T_min   0.194
_shelx_estimated_absorpt_T_max   0.601
_oxdiff_exptl_absorpt_empirical_details 
;
        Empirical correction (ABSPACK) includes:
        - Absorption correction using spherical harmonics
        - Frame scaling
;
_oxdiff_exptl_absorpt_empirical_full_max 2.712
_oxdiff_exptl_absorpt_empirical_full_min 0.535

#----------------------------------------------------------------------------#
#                   DATA COLLECTION                                          #
#----------------------------------------------------------------------------#

_diffrn_source                   'micro-focus sealed X-ray tube'
_diffrn_source_type              'PhotonJet (Cu) X-ray Source'
_diffrn_ambient_temperature      173.01(10)
_diffrn_ambient_environment      N~2~
_diffrn_radiation_wavelength     1.54184
_diffrn_radiation_type           'Cu K\a'
_diffrn_radiation_monochromator  mirror
_diffrn_radiation_probe          x-ray
_diffrn_detector                 'Hybrid Pixel Array Detector'
_diffrn_detector_type            HyPix
_diffrn_detector_area_resol_mean 10
_diffrn_orient_matrix_type       
'CrysAlisPro convention (1999,Acta A55,543-557)'
_diffrn_orient_matrix_ub_11      0.0019842
_diffrn_orient_matrix_ub_12      -0.0852187
_diffrn_orient_matrix_ub_13      0.0440636
_diffrn_orient_matrix_ub_21      0.1093221
_diffrn_orient_matrix_ub_22      0.0136015
_diffrn_orient_matrix_ub_23      0.0111378
_diffrn_orient_matrix_ub_31      -0.0217938
_diffrn_orient_matrix_ub_32      0.0601897
_diffrn_orient_matrix_ub_33      0.0599516
_diffrn_measurement_device       'four-circle diffractometer'
_diffrn_measurement_device_type  'XtaLAB Synergy, Dualflex, HyPix'
_diffrn_measurement_method       '\w scans'
_diffrn_reflns_av_R_equivalents  0.0572
_diffrn_reflns_av_unetI/netI     0.0506
_diffrn_reflns_number            30476
_diffrn_reflns_limit_h_min       -16
_diffrn_reflns_limit_h_max       16
_diffrn_reflns_limit_k_min       -17
_diffrn_reflns_limit_k_max       17
_diffrn_reflns_limit_l_min       -22
_diffrn_reflns_limit_l_max       24
_diffrn_reflns_theta_min         4.903
_diffrn_reflns_theta_max         68.076
_diffrn_reflns_theta_full        67.684
_diffrn_measured_fraction_theta_full 0.998
_diffrn_measured_fraction_theta_max 0.998
_diffrn_reflns_Laue_measured_fraction_full 0.998
_diffrn_reflns_Laue_measured_fraction_max 0.998
_diffrn_reflns_point_group_measured_fraction_full 0.998
_diffrn_reflns_point_group_measured_fraction_max 0.998
_reflns_Friedel_coverage         0
_reflns_number_total             3774
_reflns_number_gt                3309
_reflns_threshold_expression     'I > 2\s(I)'
_diffrn_measurement_details      
;
        List of Runs (angles in degrees, time in seconds):
  # Type    Start    End  Width  t~exp~   \w     \q     \k     \f   Frames
#--------------------------------------------------------------------------
  1  \w    -94.00 -10.00   0.50    0.50    --  -23.00 -49.00 120.00  168
  2  \w    -36.00  50.00   0.50    0.50    --  -23.00  49.00 -92.00  172
  3  \w     35.00 120.00   0.50    0.50    --   47.70  49.00 -92.00  170
  4  \w    -24.00  52.00   0.50    0.50    --   47.70 -49.00 120.00  152
  5  \w    100.00 177.00   0.50    1.80    --  113.25  49.00 -92.00  154
  6  \w     42.00  68.00   0.50    1.80    --  113.25 -61.00 120.00   52
  7  \w     42.00 102.00   0.50    1.80    --  113.25 -77.00   0.00  120
  8  \w     42.00 106.00   0.50    1.80    --  113.25 -94.00 -60.00  128
  9  \w    101.00 177.00   0.50    1.80    --  113.25  30.00   0.00  152
 10  \w     97.00 177.00   0.50    1.80    --  113.25  61.00-180.00  160
 11  \w     25.00 120.00   0.50    0.50    --   47.70  77.00  60.00  190
 12  \w    -24.00  70.00   0.50    0.50    --   47.70 -77.00 -60.00  188
 13  \w     33.00 120.00   0.50    0.50    --   47.70  57.00   0.00  174
 14  \w     25.00 120.00   0.50    0.50    --   47.70  77.00 150.00  190
 15  \w    100.00 177.00   0.50    1.80    --  113.25  15.00 120.00  154
 16  \w     91.00 177.00   0.50    1.80    --  113.25  77.00  30.00  172
 17  \w     42.00  68.00   0.50    1.80    --  113.25 -61.00-180.00   52
 18  \w     42.00 100.00   0.50    1.80    --  113.25 -94.00 120.00  116
;

#----------------------------------------------------------------------------#
#                   COMPUTER PROGRAMS USED                                   #
#----------------------------------------------------------------------------#

_computing_data_collection       'CrysAlisPro 1.171.41.99a (Rigaku OD, 2021)'
_computing_cell_refinement       'CrysAlisPro 1.171.41.99a (Rigaku OD, 2021)'
_computing_data_reduction        'CrysAlisPro 1.171.41.99a (Rigaku OD, 2021)'
_computing_structure_solution    'SHELXT 2018/2 (Sheldrick, 2018)'
_computing_structure_refinement  'SHELXL 2018/3 (Sheldrick, 2015)'
_computing_molecular_graphics    'Olex2 1.3 (Dolomanov et al., 2009)'
_computing_publication_material  'Olex2 1.3 (Dolomanov et al., 2009)'

#----------------------------------------------------------------------------#
#                   STRUCTURE SOLUTION                                       #
#----------------------------------------------------------------------------#

_atom_sites_solution_primary     dual
_atom_sites_solution_hydrogens   geom

#----------------------------------------------------------------------------#
#                   REFINEMENT INFORMATION                                   #
#----------------------------------------------------------------------------#

_shelx_SHELXL_version_number     2018/3
_refine_ls_structure_factor_coef Fsqd
_refine_ls_matrix_type           full
_refine_ls_weighting_scheme      calc
_refine_ls_weighting_details     
'w=1/[\s^2^(Fo^2^)+(0.0804P)^2^+2.0787P] where P=(Fo^2^+2Fc^2^)/3'
_refine_ls_hydrogen_treatment    constr
_refine_ls_extinction_method     none
_refine_ls_number_reflns         3774
_refine_ls_number_parameters     183
_refine_ls_number_restraints     0
_refine_ls_R_factor_all          0.0425
_refine_ls_R_factor_gt           0.0394
_refine_ls_wR_factor_ref         0.125
_refine_ls_wR_factor_gt          0.1222
_refine_ls_goodness_of_fit_ref   1.095
_refine_ls_restrained_S_all      1.095
_refine_ls_shift/su_max          0.001
_refine_ls_shift/su_mean         0
_refine_diff_density_max         1.334
_refine_diff_density_min         -0.773
_refine_diff_density_rms         0.104
_olex2_refinement_description    
;
        1. Fixed Uiso
 At 1.2 times of:
  All C(H) groups
 At 1.5 times of:
  All C(H,H,H) groups
        2.a Aromatic/amide H refined with riding coordinates:
 C1(H1), C4(H4), C11(H11), C2(H2), C9(H9), C10(H10), C3(H3)
        2.b Idealised Me refined as rotating group:
 C13(H13A,H13B,H13C), C12(H12A,H12B,H12C)
;

#----------------------------------------------------------------------------#
#                    SQUEEZE				                                 #
#----------------------------------------------------------------------------#

_smtbx_masks_special_details     ?
loop_
_smtbx_masks_void_nr
_smtbx_masks_void_average_x
_smtbx_masks_void_average_y
_smtbx_masks_void_average_z
_smtbx_masks_void_volume
_smtbx_masks_void_count_electrons
_smtbx_masks_void_content
1 0.210 0.000 0.000 365.4 63.0 ?
2 -0.291 0.000 0.500 365.4 63.0 ?
3 -0.162 0.500 0.500 365.4 63.0 ?
4 -0.437 0.500 0.000 365.4 63.0 ?

_smtbx_masks_void_probe_radius   1.2
_smtbx_masks_void_truncation_radius 1.2

#----------------------------------------------------------------------------#
#                   ATOMIC TYPES, COORDINATES AND THERMAL PARAMETERS         #
#----------------------------------------------------------------------------#

loop_
_atom_type_symbol
_atom_type_description
_atom_type_scat_dispersion_real
_atom_type_scat_dispersion_imag
_atom_type_scat_source
C C 0.0181 0.0091 'International Tables Vol C Tables 4.2.6.8 and 6.1.1.4'
H H 0 0 'International Tables Vol C Tables 4.2.6.8 and 6.1.1.4'
Cl Cl 0.3639 0.7018 'International Tables Vol C Tables 4.2.6.8 and 6.1.1.4'
N N 0.0311 0.018 'International Tables Vol C Tables 4.2.6.8 and 6.1.1.4'
O O 0.0492 0.0322 'International Tables Vol C Tables 4.2.6.8 and 6.1.1.4'
Pd Pd 0.1215 3.9337 'International Tables Vol C Tables 4.2.6.8 and 6.1.1.4'

loop_
_atom_site_label
_atom_site_type_symbol
_atom_site_fract_x
_atom_site_fract_y
_atom_site_fract_z
_atom_site_U_iso_or_equiv
_atom_site_adp_type
_atom_site_occupancy
_atom_site_site_symmetry_order
_atom_site_calc_flag
_atom_site_refinement_flags_posn
_atom_site_refinement_flags_adp
_atom_site_refinement_flags_occupancy
_atom_site_disorder_assembly
_atom_site_disorder_group
Pd1 Pd 0.56172(2) 0.24900(2) 0.36555(2) 0.03250(14) Uani 1 1 d . . . . .
Cl1 Cl 0.70115(6) 0.16300(6) 0.37056(4) 0.0433(2) Uani 1 1 d . . . . .
Cl2 Cl 0.57011(6) 0.25802(6) 0.25394(5) 0.0474(3) Uani 1 1 d . . . . .
N2 N 0.43813(18) 0.32084(18) 0.36905(12) 0.0362(6) Uani 1 1 d . . . . .
N1 N 0.5378(2) 0.24712(14) 0.46248(15) 0.0348(6) Uani 1 1 d . . . . .
O1 O 0.31158(17) 0.35501(18) 0.43665(12) 0.0564(6) Uani 1 1 d . . . . .
N3 N 0.3370(2) 0.31836(18) 0.27623(13) 0.0436(6) Uani 1 1 d . . . . .
C5 C 0.4517(2) 0.2847(2) 0.48051(15) 0.0388(7) Uani 1 1 d . . . . .
C7 C 0.3963(2) 0.3655(2) 0.31590(15) 0.0390(7) Uani 1 1 d . . . . .
C1 C 0.5962(2) 0.2132(2) 0.50937(15) 0.0402(7) Uani 1 1 d . . . . .
H1 H 0.656268 0.186626 0.497174 0.048 Uiso 1 1 calc R U . . .
C6 C 0.3922(2) 0.3238(2) 0.42662(15) 0.0402(7) Uani 1 1 d . . . . .
C4 C 0.4232(3) 0.2881(2) 0.54470(17) 0.0474(8) Uani 1 1 d . . . . .
H4 H 0.36261 0.314165 0.556217 0.057 Uiso 1 1 calc R U . . .
C11 C 0.2974(3) 0.3567(2) 0.22231(18) 0.0524(8) Uani 1 1 d . . . . .
H11 H 0.257507 0.321304 0.194272 0.063 Uiso 1 1 calc R U . . .
C2 C 0.5713(3) 0.2161(2) 0.57428(17) 0.0469(8) Uani 1 1 d . . . . .
H2 H 0.614288 0.192624 0.606367 0.056 Uiso 1 1 calc R U . . .
C8 C 0.4164(3) 0.4574(2) 0.30261(17) 0.0497(8) Uani 1 1 d . . . . .
C9 C 0.3737(3) 0.4963(2) 0.24885(19) 0.0551(9) Uani 1 1 d . . . . .
H9 H 0.385091 0.55901 0.239603 0.066 Uiso 1 1 calc R U . . .
C13 C 0.3172(3) 0.2213(2) 0.2905(2) 0.0526(9) Uani 1 1 d . . . . .
H13A H 0.377637 0.186454 0.28806 0.079 Uiso 1 1 calc R U . . .
H13B H 0.270979 0.197303 0.258516 0.079 Uiso 1 1 calc R U . . .
H13C H 0.289746 0.215784 0.334452 0.079 Uiso 1 1 calc R U . . .
C10 C 0.3152(3) 0.4465(2) 0.20831(18) 0.0548(9) Uani 1 1 d . . . . .
H10 H 0.287152 0.474098 0.170828 0.066 Uiso 1 1 calc R U . . .
C3 C 0.4839(3) 0.2531(2) 0.59258(19) 0.0509(9) Uani 1 1 d . . . . .
H3 H 0.465303 0.254689 0.637213 0.061 Uiso 1 1 calc R U . . .
C12 C 0.4832(4) 0.5092(3) 0.3458(2) 0.0799(15) Uani 1 1 d . . . . .
H12A H 0.45909 0.507171 0.390765 0.12 Uiso 1 1 calc R U . . .
H12B H 0.486766 0.57278 0.331148 0.12 Uiso 1 1 calc R U . . .
H12C H 0.54785 0.481655 0.343975 0.12 Uiso 1 1 calc R U . . .

loop_
_atom_site_aniso_label
_atom_site_aniso_U_11
_atom_site_aniso_U_22
_atom_site_aniso_U_33
_atom_site_aniso_U_23
_atom_site_aniso_U_13
_atom_site_aniso_U_12
Pd1 0.0386(2) 0.0320(2) 0.0270(2) -0.00083(7) -0.00072(8) -0.00015(7)
Cl1 0.0440(4) 0.0458(4) 0.0399(4) -0.0080(3) -0.0039(3) 0.0066(3)
Cl2 0.0515(5) 0.0640(6) 0.0268(5) -0.0005(3) 0.0007(3) 0.0048(3)
N2 0.0408(15) 0.0355(15) 0.0323(14) 0.0038(10) -0.0017(10) 0.0022(10)
N1 0.0414(14) 0.0325(14) 0.0305(16) -0.0006(9) -0.0004(13) -0.0024(9)
O1 0.0515(14) 0.0701(16) 0.0475(14) 0.0080(12) 0.0070(11) 0.0174(12)
N3 0.0449(14) 0.0424(14) 0.0435(15) 0.0092(12) -0.0051(12) -0.0026(11)
C5 0.0468(16) 0.0373(16) 0.0323(16) -0.0015(14) 0.0010(13) -0.0039(13)
C7 0.0411(16) 0.0402(16) 0.0358(16) 0.0029(13) 0.0014(12) 0.0053(12)
C1 0.0529(18) 0.0314(16) 0.0362(16) 0.0019(13) -0.0043(14) -0.0005(13)
C6 0.0449(17) 0.0382(16) 0.0374(16) -0.0001(13) 0.0029(13) 0.0023(12)
C4 0.0563(19) 0.047(2) 0.0391(18) 0.0021(15) 0.0093(15) 0.0049(15)
C11 0.0546(19) 0.053(2) 0.049(2) 0.0117(16) -0.0141(16) -0.0048(16)
C2 0.065(2) 0.0412(18) 0.0344(17) 0.0035(16) -0.0066(15) -0.0025(15)
C8 0.068(2) 0.0348(16) 0.0462(19) 0.0022(14) -0.0040(17) 0.0001(15)
C9 0.072(2) 0.0372(17) 0.056(2) 0.0113(16) -0.0031(18) 0.0023(15)
C13 0.058(2) 0.0428(18) 0.057(2) 0.0136(17) -0.0135(17) -0.0110(16)
C10 0.064(2) 0.053(2) 0.047(2) 0.0198(16) -0.0126(17) -0.0013(16)
C3 0.068(3) 0.056(2) 0.0288(19) 0.0002(12) 0.0020(19) -0.0062(15)
C12 0.130(4) 0.0358(19) 0.073(3) 0.0029(19) -0.032(3) -0.014(2)


#----------------------------------------------------------------------------#
#                   MOLECULAR GEOMETRY                                       #
#----------------------------------------------------------------------------#

_geom_special_details            
;
 All esds (except the esd in the dihedral angle between two l.s. planes)
 are estimated using the full covariance matrix.  The cell esds are taken
 into account individually in the estimation of esds in distances, angles
 and torsion angles; correlations between esds in cell parameters are only
 used when they are defined by crystal symmetry.  An approximate (isotropic)
 treatment of cell esds is used for estimating esds involving l.s. planes.
;
loop_
_geom_bond_atom_site_label_1
_geom_bond_atom_site_label_2
_geom_bond_distance
_geom_bond_site_symmetry_2
_geom_bond_publ_flag
Pd1 Cl1 2.3029(8) . ?
Pd1 Cl2 2.2935(11) . ?
Pd1 N2 2.006(3) . ?
Pd1 N1 2.013(3) . ?
N2 C7 1.396(4) . ?
N2 C6 1.340(4) . ?
N1 C5 1.362(4) . ?
N1 C1 1.348(4) . ?
O1 C6 1.221(4) . ?
N3 C7 1.344(4) . ?
N3 C11 1.354(4) . ?
N3 C13 1.476(4) . ?
C5 C6 1.490(4) . ?
C5 C4 1.374(4) . ?
C7 C8 1.401(4) . ?
C1 H1 0.95 . ?
C1 C2 1.374(5) . ?
C4 H4 0.95 . ?
C4 C3 1.388(5) . ?
C11 H11 0.95 . ?
C11 C10 1.369(5) . ?
C2 H2 0.95 . ?
C2 C3 1.376(6) . ?
C8 C9 1.373(5) . ?
C8 C12 1.487(5) . ?
C9 H9 0.95 . ?
C9 C10 1.370(5) . ?
C13 H13A 0.98 . ?
C13 H13B 0.98 . ?
C13 H13C 0.98 . ?
C10 H10 0.95 . ?
C3 H3 0.95 . ?
C12 H12A 0.98 . ?
C12 H12B 0.98 . ?
C12 H12C 0.98 . ?

loop_
_geom_angle_atom_site_label_1
_geom_angle_atom_site_label_2
_geom_angle_atom_site_label_3
_geom_angle
_geom_angle_site_symmetry_1
_geom_angle_site_symmetry_3
_geom_angle_publ_flag
Cl2 Pd1 Cl1 91.94(3) . . ?
N2 Pd1 Cl1 175.14(8) . . ?
N2 Pd1 Cl2 92.78(7) . . ?
N2 Pd1 N1 80.36(11) . . ?
N1 Pd1 Cl1 94.90(8) . . ?
N1 Pd1 Cl2 173.01(9) . . ?
C7 N2 Pd1 124.7(2) . . ?
C6 N2 Pd1 116.8(2) . . ?
C6 N2 C7 118.4(3) . . ?
C5 N1 Pd1 113.9(2) . . ?
C1 N1 Pd1 127.6(2) . . ?
C1 N1 C5 118.5(3) . . ?
C7 N3 C11 121.7(3) . . ?
C7 N3 C13 119.2(3) . . ?
C11 N3 C13 119.1(3) . . ?
N1 C5 C6 115.8(3) . . ?
N1 C5 C4 121.6(3) . . ?
C4 C5 C6 122.5(3) . . ?
N2 C7 C8 121.3(3) . . ?
N3 C7 N2 118.9(3) . . ?
N3 C7 C8 119.8(3) . . ?
N1 C1 H1 119 . . ?
N1 C1 C2 121.9(3) . . ?
C2 C1 H1 119 . . ?
N2 C6 C5 112.2(3) . . ?
O1 C6 N2 126.3(3) . . ?
O1 C6 C5 121.5(3) . . ?
C5 C4 H4 120.3 . . ?
C5 C4 C3 119.4(3) . . ?
C3 C4 H4 120.3 . . ?
N3 C11 H11 120.1 . . ?
N3 C11 C10 119.8(3) . . ?
C10 C11 H11 120.1 . . ?
C1 C2 H2 120.2 . . ?
C1 C2 C3 119.7(3) . . ?
C3 C2 H2 120.2 . . ?
C7 C8 C12 119.8(3) . . ?
C9 C8 C7 118.1(3) . . ?
C9 C8 C12 122.1(3) . . ?
C8 C9 H9 119.4 . . ?
C10 C9 C8 121.2(3) . . ?
C10 C9 H9 119.4 . . ?
N3 C13 H13A 109.5 . . ?
N3 C13 H13B 109.5 . . ?
N3 C13 H13C 109.5 . . ?
H13A C13 H13B 109.5 . . ?
H13A C13 H13C 109.5 . . ?
H13B C13 H13C 109.5 . . ?
C11 C10 C9 119.4(3) . . ?
C11 C10 H10 120.3 . . ?
C9 C10 H10 120.3 . . ?
C4 C3 H3 120.6 . . ?
C2 C3 C4 118.8(4) . . ?
C2 C3 H3 120.6 . . ?
C8 C12 H12A 109.5 . . ?
C8 C12 H12B 109.5 . . ?
C8 C12 H12C 109.5 . . ?
H12A C12 H12B 109.5 . . ?
H12A C12 H12C 109.5 . . ?
H12B C12 H12C 109.5 . . ?

loop_
_geom_torsion_atom_site_label_1
_geom_torsion_atom_site_label_2
_geom_torsion_atom_site_label_3
_geom_torsion_atom_site_label_4
_geom_torsion
_geom_torsion_site_symmetry_1
_geom_torsion_site_symmetry_2
_geom_torsion_site_symmetry_3
_geom_torsion_site_symmetry_4
_geom_torsion_publ_flag
Pd1 N2 C7 N3 86.2(3) . . . . ?
Pd1 N2 C7 C8 -92.6(3) . . . . ?
Pd1 N2 C6 O1 -171.3(3) . . . . ?
Pd1 N2 C6 C5 9.5(3) . . . . ?
Pd1 N1 C5 C6 -2.3(3) . . . . ?
Pd1 N1 C5 C4 179.2(3) . . . . ?
Pd1 N1 C1 C2 -179.9(2) . . . . ?
N2 C7 C8 C9 179.0(3) . . . . ?
N2 C7 C8 C12 -0.2(6) . . . . ?
N1 C5 C6 N2 -4.6(4) . . . . ?
N1 C5 C6 O1 176.2(3) . . . . ?
N1 C5 C4 C3 0.5(5) . . . . ?
N1 C1 C2 C3 1.0(5) . . . . ?
N3 C7 C8 C9 0.2(5) . . . . ?
N3 C7 C8 C12 -179.0(4) . . . . ?
N3 C11 C10 C9 0.7(6) . . . . ?
C5 N1 C1 C2 -0.3(4) . . . . ?
C5 C4 C3 C2 0.2(5) . . . . ?
C7 N2 C6 O1 7.2(5) . . . . ?
C7 N2 C6 C5 -171.9(3) . . . . ?
C7 N3 C11 C10 -2.1(5) . . . . ?
C7 C8 C9 C10 -1.6(6) . . . . ?
C1 N1 C5 C6 178.0(3) . . . . ?
C1 N1 C5 C4 -0.5(4) . . . . ?
C1 C2 C3 C4 -1.0(5) . . . . ?
C6 N2 C7 N3 -92.2(4) . . . . ?
C6 N2 C7 C8 89.0(4) . . . . ?
C6 C5 C4 C3 -177.8(3) . . . . ?
C4 C5 C6 N2 173.9(3) . . . . ?
C4 C5 C6 O1 -5.3(5) . . . . ?
C11 N3 C7 N2 -177.1(3) . . . . ?
C11 N3 C7 C8 1.7(5) . . . . ?
C8 C9 C10 C11 1.2(6) . . . . ?
C13 N3 C7 N2 0.7(4) . . . . ?
C13 N3 C7 C8 179.5(3) . . . . ?
C13 N3 C11 C10 -179.9(3) . . . . ?
C12 C8 C9 C10 177.6(4) . . . . ?

loop_
_geom_hbond_atom_site_label_D
_geom_hbond_atom_site_label_H
_geom_hbond_atom_site_label_A
_geom_hbond_distance_DH
_geom_hbond_distance_HA
_geom_hbond_distance_DA
_geom_hbond_angle_DHA
_geom_hbond_site_symmetry_A
_geom_hbond_publ_flag
C1 H1 Cl1 0.95 2.69 3.276(3) 120.5 . yes
C4 H4 Cl1 0.95 2.71 3.596(3) 155.9 4_456 yes
C11 H11 Cl1 0.95 2.78 3.665(4) 154.9 6_556 yes


#----------------------------------------------------------------------------#
#                       SHELX RES FILE                                       #
#----------------------------------------------------------------------------#

_shelx_res_file                  
;
TITL 21ma078_er-0186_a.res in Pbca
    21ma078_er-0186.res
    created by SHELXL-2018/3 at 19:29:40 on 04-May-2021
REM Old TITL 21MA078_ER-0186 in Pbca
REM SHELXT solution in Pbca: R1 0.097, Rweak 0.002, Alpha 0.027
REM <I/s> 0.756 for 487 systematic absences, Orientation as input
REM Formula found by SHELXT: C17 N3 O Cl2 Pd
CELL 1.54184 13.809509 14.642869 20.488806 90 90 90
ZERR 8 0.000158 0.000169 0.000248 0 0 0
LATT 1
SYMM 0.5-X,-Y,0.5+Z
SYMM -X,0.5+Y,0.5-Z
SYMM 0.5+X,0.5-Y,-Z
SFAC C H Cl N O Pd
UNIT 104 104 16 24 8 8
EQIV $1 -0.5+X,0.5-Y,1-Z
EQIV $2 -0.5+X,+Y,0.5-Z

L.S. 4 0 0
PLAN  12
SIZE 0.059 0.091 0.254
TEMP -100
CONF
HTAB C1 Cl1
HTAB C4 Cl1_$1
HTAB C11 Cl1_$2
BOND
list 4
MORE -1
BOND $H
ABIN
fmap 2 53
acta
SHEL 999.99 0.831
OMIT 2 3 6
OMIT 0 2 2
REM <olex2.extras>
REM <HklSrc "%.\\21MA078_ER-0186.hkl">
REM </olex2.extras>

WGHT    0.080400    2.078700
FVAR       0.13855
PD1   6    0.561725    0.249001    0.365547    11.00000    0.03857    0.03196 =
         0.02698   -0.00083   -0.00072   -0.00015
CL1   3    0.701147    0.163004    0.370565    11.00000    0.04402    0.04580 =
         0.03995   -0.00801   -0.00388    0.00663
CL2   3    0.570110    0.258021    0.253939    11.00000    0.05149    0.06400 =
         0.02680   -0.00048    0.00065    0.00479
N2    4    0.438127    0.320840    0.369055    11.00000    0.04080    0.03554 =
         0.03227    0.00384   -0.00169    0.00224
N1    4    0.537847    0.247124    0.462477    11.00000    0.04143    0.03250 =
         0.03048   -0.00060   -0.00037   -0.00239
O1    5    0.311578    0.355013    0.436646    11.00000    0.05153    0.07007 =
         0.04750    0.00803    0.00696    0.01740
N3    4    0.336981    0.318362    0.276228    11.00000    0.04494    0.04240 =
         0.04355    0.00916   -0.00510   -0.00261
C5    1    0.451707    0.284735    0.480507    11.00000    0.04682    0.03727 =
         0.03229   -0.00147    0.00098   -0.00390
C7    1    0.396283    0.365497    0.315896    11.00000    0.04111    0.04015 =
         0.03577    0.00289    0.00142    0.00531
C1    1    0.596198    0.213245    0.509369    11.00000    0.05290    0.03142 =
         0.03624    0.00189   -0.00432   -0.00052
AFIX  43
H1    2    0.656268    0.186626    0.497174    11.00000   -1.20000
AFIX   0
C6    1    0.392182    0.323785    0.426623    11.00000    0.04489    0.03820 =
         0.03740   -0.00009    0.00289    0.00232
C4    1    0.423249    0.288108    0.544701    11.00000    0.05629    0.04686 =
         0.03907    0.00211    0.00930    0.00491
AFIX  43
H4    2    0.362610    0.314165    0.556217    11.00000   -1.20000
AFIX   0
C11   1    0.297446    0.356683    0.222307    11.00000    0.05458    0.05316 =
         0.04941    0.01172   -0.01411   -0.00478
AFIX  43
H11   2    0.257507    0.321304    0.194272    11.00000   -1.20000
AFIX   0
C2    1    0.571311    0.216099    0.574284    11.00000    0.06525    0.04124 =
         0.03435    0.00352   -0.00655   -0.00251
AFIX  43
H2    2    0.614288    0.192624    0.606367    11.00000   -1.20000
AFIX   0
C8    1    0.416354    0.457395    0.302607    11.00000    0.06794    0.03477 =
         0.04625    0.00224   -0.00397    0.00008
C9    1    0.373747    0.496343    0.248853    11.00000    0.07188    0.03725 =
         0.05604    0.01131   -0.00310    0.00226
AFIX  43
H9    2    0.385091    0.559010    0.239603    11.00000   -1.20000
AFIX   0
C13   1    0.317171    0.221319    0.290515    11.00000    0.05751    0.04283 =
         0.05738    0.01363   -0.01353   -0.01102
AFIX 137
H13A  2    0.377637    0.186454    0.288060    11.00000   -1.50000
H13B  2    0.270979    0.197303    0.258516    11.00000   -1.50000
H13C  2    0.289746    0.215784    0.334452    11.00000   -1.50000
AFIX   0
C10   1    0.315189    0.446540    0.208310    11.00000    0.06420    0.05313 =
         0.04695    0.01985   -0.01258   -0.00130
AFIX  43
H10   2    0.287152    0.474098    0.170828    11.00000   -1.20000
AFIX   0
C3    1    0.483867    0.253113    0.592580    11.00000    0.06839    0.05563 =
         0.02875    0.00016    0.00200   -0.00617
AFIX  43
H3    2    0.465303    0.254689    0.637213    11.00000   -1.20000
AFIX   0
C12   1    0.483212    0.509161    0.345804    11.00000    0.13048    0.03585 =
         0.07343    0.00293   -0.03167   -0.01355
AFIX 137
H12A  2    0.459090    0.507171    0.390765    11.00000   -1.50000
H12B  2    0.486766    0.572780    0.331148    11.00000   -1.50000
H12C  2    0.547850    0.481655    0.343975    11.00000   -1.50000
AFIX   0
HKLF 4


REM  21ma078_er-0186_a.res in Pbca
REM wR2 = 0.1250, GooF = S = 1.095, Restrained GooF = 1.095 for all data
REM R1 = 0.0394 for 3309 Fo > 4sig(Fo) and 0.0425 for all 3774 data
REM 183 parameters refined using 0 restraints

END

WGHT      0.0804      2.0898

REM Highest difference peak  1.334,  deepest hole -0.773,  1-sigma level  0.104
Q1    1   0.4941  0.2471  0.3632  11.00000  0.05    1.33
Q2    1   0.6309  0.2475  0.3630  11.00000  0.05    1.33
Q3    1   0.5608  0.2533  0.4149  11.00000  0.05    1.13
Q4    1   0.5601  0.2563  0.3111  11.00000  0.05    0.87
Q5    1   0.6334  0.2566  0.2601  11.00000  0.05    0.58
Q6    1   0.5024  0.2588  0.2568  11.00000  0.05    0.48
Q7    1   0.7625  0.1609  0.3699  11.00000  0.05    0.47
Q8    1   0.5673  0.2454  0.4759  11.00000  0.05    0.44
Q9    1   0.4785  0.2553  0.4684  11.00000  0.05    0.41
Q10   1   0.4183  0.2867  0.3743  11.00000  0.05    0.35
Q11   1   0.4393  0.2552  0.5634  11.00000  0.05    0.33
Q12   1   0.6904  0.1783  0.4125  11.00000  0.05    0.33
;
_shelx_res_checksum              51598
_shelx_fab_file                  
;
0 0 4 18.8624 10.7716
0 0 6 14.1019 -3.3281
0 0 8 -10.3638 -10.6357
0 0 10 -20.4632 6.1168
0 0 12 -1.3687 7.5444
0 0 14 6.2980 -5.5131
0 0 16 1.4835 -6.5451
0 0 18 -1.0544 6.5180
0 0 20 -4.3756 3.3679
0 0 24 -0.6736 -2.4210
0 2 0 116.2373 7.6411
0 2 1 -27.1701 0.1397
0 2 3 -53.2779 0.6311
0 2 4 -16.7712 -1.7888
0 2 5 -30.6930 -0.5421
0 2 6 9.6184 0.3009
0 2 7 10.2157 -0.7653
0 2 8 -0.5838 1.0391
0 2 9 22.7911 0.3480
0 2 10 -10.8165 0.2421
0 2 11 21.1648 0.6588
0 2 12 0.1982 -1.3532
0 2 13 14.8656 -0.4280
0 2 14 2.6510 0.6371
0 2 15 6.0019 -0.2500
0 2 16 1.4077 0.7122
0 2 17 -0.8602 0.2581
0 2 18 2.1600 -0.3211
0 2 19 -2.0267 0.2149
0 2 20 -1.1698 -1.0685
0 2 21 -0.3778 -0.1403
0 2 22 -6.1627 1.0039
0 2 23 1.3254 -0.0067
0 2 24 -0.5743 -0.1377
0 4 0 15.2558 1.4250
0 4 1 -25.9596 -1.5204
0 4 2 -41.8355 -0.3543
0 4 3 -47.2115 -0.4683
0 4 4 -53.7226 -1.5674
0 4 5 -16.2378 1.7691
0 4 6 16.4152 0.5055
0 4 7 19.6272 0.4696
0 4 8 21.9250 1.8140
0 4 9 19.2523 -1.7569
0 4 10 7.0770 -1.1524
0 4 11 14.7386 -0.5175
0 4 12 3.3424 -1.4988
0 4 13 9.4360 1.6507
0 4 14 -4.0831 1.2231
0 4 15 3.7754 0.3316
0 4 16 -2.5552 1.0914
0 4 17 -0.8443 -1.4179
0 4 18 2.2983 -1.0647
0 4 19 -2.4069 -0.1342
0 4 20 1.2533 -0.3841
0 4 21 -1.1811 1.1490
0 4 22 -1.1216 0.6576
0 4 23 -0.5429 0.0209
0 4 24 0.6739 -1.1736
0 6 0 -18.0345 -2.7513
0 6 1 -4.6314 0.4486
0 6 2 -49.1897 1.0087
0 6 3 -3.9081 0.4353
0 6 4 -35.4129 2.3185
0 6 5 13.2493 -0.3748
0 6 6 14.1394 -1.0645
0 6 7 16.5215 -0.1595
0 6 8 17.5203 -1.8005
0 6 9 -0.1230 0.5489
0 6 10 5.4612 0.6756
0 6 11 -5.3643 -0.1553
0 6 12 2.6534 1.6901
0 6 13 -2.5369 -0.3544
0 6 14 -3.3581 -0.8718
0 6 15 0.8686 0.0496
0 6 16 -2.7661 -1.3615
0 6 17 0.3863 0.2810
0 6 18 0.4155 0.2998
0 6 19 -0.8849 -0.3033
0 6 20 0.0387 0.9384
0 6 21 -0.3404 -0.3101
0 6 22 0.9168 -0.4874
0 6 23 -2.2473 0.1186
0 8 0 17.3492 0.6099
0 8 1 1.8229 1.0801
0 8 2 1.2827 -0.5610
0 8 3 7.3535 0.5332
0 8 4 -7.5932 -0.6561
0 8 5 12.3020 -1.3811
0 8 6 -2.7920 0.3105
0 8 7 6.2918 -0.6953
0 8 8 -1.6034 0.4326
0 8 9 -8.5768 1.4516
0 8 10 -4.3865 0.0365
0 8 11 -15.6929 0.6959
0 8 12 0.9880 -0.5675
0 8 13 -8.0120 -1.2242
0 8 14 2.3653 -0.2668
0 8 15 -0.9871 -0.5081
0 8 16 2.1490 0.4360
0 8 17 -0.0507 1.0752
0 8 18 3.1859 0.1061
0 8 19 0.9503 0.2310
0 8 20 1.2704 -0.3611
0 10 0 23.1716 0.8988
0 10 1 -6.9647 -0.8833
0 10 2 13.7470 -0.0127
0 10 3 -11.0314 -0.6184
0 10 4 -0.4324 -0.6513
0 10 5 -3.9463 0.8645
0 10 6 -4.1557 0.1611
0 10 7 2.2421 0.5467
0 10 8 -7.6807 0.2786
0 10 9 -2.0957 -0.9201
0 10 10 -8.6934 -0.1848
0 10 11 -6.3908 -0.3197
0 10 12 1.0195 -0.4011
0 10 13 -1.3769 0.7123
0 10 14 5.4324 0.4158
0 10 15 -1.5841 0.2924
0 10 16 3.4495 0.1096
0 10 17 -2.0190 -0.6271
0 10 18 3.0680 -0.1769
0 10 19 1.4067 -0.2640
0 10 20 0.7844 0.1783
0 12 0 1.5565 -0.5378
0 12 1 -8.5370 -0.1612
0 12 2 -2.8655 0.4054
0 12 3 -16.5641 -0.1542
0 12 4 -3.6581 0.4351
0 12 5 -7.9518 0.1812
0 12 6 1.5289 -0.3745
0 12 7 1.5305 0.2894
0 12 8 -4.8682 -0.2495
0 12 9 0.4822 -0.2844
0 12 10 -5.9903 0.3763
0 12 11 1.5333 -0.2739
0 12 12 1.5385 0.2129
0 12 13 2.8419 0.2185
0 12 14 1.9653 -0.0883
0 12 15 -3.2967 0.1703
0 12 16 -1.0038 0.0692
0 12 17 -3.2864 -0.3410
0 12 18 -1.6454 2.2662
0 14 0 -8.3032 -0.3197
0 14 1 -2.3495 0.6588
0 14 2 -8.7941 -0.2573
0 14 3 -6.8813 0.5624
0 14 4 -2.9573 0.1690
0 14 5 -2.3957 -0.6702
0 14 6 4.3231 0.3135
0 14 7 2.8570 -0.4403
0 14 8 2.6173 -0.0444
0 14 9 1.4102 0.7278
0 14 10 0.5265 -0.1016
0 14 11 1.3200 0.1830
0 14 12 1.2436 0.0402
0 14 13 1.3145 -0.6631
0 14 14 -1.5572 1.5821
0 16 0 -0.8893 0.1608
0 16 1 2.5096 -0.2221
0 16 2 -0.6745 -0.0508
0 16 3 2.8205 -0.2479
0 16 4 1.4953 -0.2473
0 16 5 0.9150 0.2588
0 16 6 2.8288 -0.3136
0 16 7 0.8338 0.1475
0 16 8 2.9951 -1.2567
0 16 9 1.4855 -0.3243
0 16 10 0.2619 0.8517
1 0 2 77.0900 5.0337
1 0 4 50.3532 -2.2163
1 0 6 -0.5524 -3.6754
1 0 8 -18.1813 1.4068
1 0 10 -33.1145 3.0503
1 0 12 -24.3061 -1.6442
1 0 14 -10.5718 -1.9997
1 0 16 -2.9348 1.8112
1 0 18 -1.0586 1.1366
1 0 20 2.1331 -1.7032
1 0 22 0.0579 -0.5515
1 0 24 -1.1340 1.3071
1 1 1 53.1015 2.6067
1 1 2 -17.2566 11.4904
1 1 3 -14.7012 4.6579
1 1 4 -19.6386 -5.2993
1 1 5 -26.0467 1.5938
1 1 6 -8.7683 -8.5097
1 1 7 0.6499 -5.2181
1 1 8 1.0862 4.1181
1 1 9 -10.3556 -1.3188
1 1 10 4.2503 8.0177
1 1 11 -5.1010 4.2337
1 1 12 4.3653 -4.7593
1 1 13 4.5876 0.5725
1 1 14 0.8712 -6.1807
1 1 15 4.8848 -3.6093
1 1 16 -0.9188 4.3457
1 1 17 1.2835 0.1053
1 1 18 -1.0112 4.9415
1 1 19 0.9313 3.2691
1 1 20 -0.6685 -4.7121
1 1 21 -2.8903 0.0759
1 1 22 0.3037 -3.4368
1 1 23 -2.1107 -2.5929
1 1 24 0.9358 4.2831
1 2 1 116.8333 2.6736
1 2 2 54.6366 2.3861
1 2 3 76.9591 -0.6349
1 2 4 20.2959 -1.6481
1 2 5 23.3493 -1.3089
1 2 6 -9.0432 -0.0758
1 2 7 -8.5365 2.4044
1 2 8 -9.2141 -0.2329
1 2 9 -11.5515 0.8195
1 2 10 -18.6959 0.1024
1 2 11 -4.8667 -2.2996
1 2 12 -11.1344 0.2690
1 2 13 1.4063 0.0981
1 2 14 -1.9213 0.0735
1 2 15 3.1344 1.1591
1 2 16 -0.5035 -0.4673
1 2 17 0.4765 -0.3810
1 2 18 -0.9729 -0.2652
1 2 19 -1.4784 -1.3802
1 2 20 1.5785 0.2368
1 2 21 -2.2042 0.6721
1 2 22 0.1000 0.1462
1 2 23 -1.3996 0.7204
1 2 24 -0.7135 0.8991
1 3 1 38.7947 0.9237
1 3 2 -39.0871 -1.6805
1 3 3 -25.2022 0.1142
1 3 4 -39.8912 0.4445
1 3 5 -15.2360 -1.5230
1 3 6 -11.9595 1.8345
1 3 7 10.9066 -0.9717
1 3 8 4.3390 -0.4824
1 3 9 -0.4198 0.4530
1 3 10 6.3009 -0.9147
1 3 11 -0.9815 0.9040
1 3 12 6.5840 0.3814
1 3 13 0.5836 0.1727
1 3 14 1.5449 0.7278
1 3 15 -0.5768 -0.8585
1 3 16 -1.1380 -0.5569
1 3 17 0.2155 0.0660
1 3 18 -2.4097 -0.5009
1 3 19 1.5876 0.7962
1 3 20 -1.5977 0.6188
1 3 21 -0.7466 0.6020
1 3 22 -0.0886 0.7334
1 3 23 -0.8693 -0.4638
1 3 24 1.0650 -0.9448
1 4 1 101.9113 2.2574
1 4 2 15.5231 -1.5221
1 4 3 58.0141 0.8459
1 4 4 -23.6948 -1.0838
1 4 5 8.8488 0.2994
1 4 6 -17.9198 0.5336
1 4 7 -7.8035 -1.3875
1 4 8 5.3160 -0.2807
1 4 9 -5.0212 -0.3026
1 4 10 3.4649 0.3500
1 4 11 -2.6229 1.9686
1 4 12 6.7798 0.4821
1 4 13 1.0287 -0.4859
1 4 14 8.1456 -0.4947
1 4 15 2.9574 -1.8499
1 4 16 1.2827 -0.4320
1 4 17 2.6151 0.7667
1 4 18 -0.6377 0.5332
1 4 19 0.3338 1.7395
1 4 20 0.4868 0.6310
1 4 21 -1.1538 -0.6926
1 4 22 0.0510 -1.0108
1 4 23 -1.4180 -0.9465
1 5 1 15.3325 -0.3852
1 5 2 -27.7689 0.8509
1 5 3 -25.3995 -0.4245
1 5 4 -22.4349 0.1170
1 5 5 -1.8027 -0.4140
1 5 6 1.7922 0.3474
1 5 7 17.7626 0.3637
1 5 8 4.1550 -0.6504
1 5 9 7.1478 0.0710
1 5 10 -1.6170 -0.8884
1 5 11 0.3780 -0.0059
1 5 12 0.3963 0.9067
1 5 13 -2.9723 0.1448
1 5 14 1.5578 0.7723
1 5 15 -3.7668 0.2969
1 5 16 1.0364 -0.7656
1 5 17 0.7728 0.2569
1 5 18 -1.7529 -0.7950
1 5 19 2.5096 -0.2343
1 5 20 -0.6688 0.5912
1 5 21 1.9373 0.0319
1 5 22 -1.9090 0.4843
1 5 23 0.8662 0.4437
1 6 1 5.6258 -1.9546
1 6 2 3.4370 -1.5363
1 6 3 -1.7759 0.8027
1 6 4 -20.7983 0.4573
1 6 5 -2.4578 1.2727
1 6 6 -9.0225 -0.3415
1 6 7 9.6651 -1.5645
1 6 8 9.6347 0.2769
1 6 9 13.0294 -0.5786
1 6 10 10.5870 0.3997
1 6 11 4.4460 1.7726
1 6 12 10.6719 -0.3749
1 6 13 -0.0771 -0.0737
1 6 14 8.9297 -0.4859
1 6 15 -1.3851 -0.9887
1 6 16 0.9220 0.4039
1 6 17 -0.4345 0.1412
1 6 18 0.1972 0.1705
1 6 19 -1.5021 0.8953
1 6 20 -0.5824 -0.3362
1 6 21 -0.4924 -0.3253
1 6 22 -0.0342 -0.4486
1 6 23 -0.4658 -0.4943
1 7 1 10.1031 -0.4874
1 7 2 -4.3914 -0.7786
1 7 3 -10.1302 -0.4574
1 7 4 1.5120 -0.7695
1 7 5 -1.3718 0.1808
1 7 6 9.2464 -0.9336
1 7 7 8.3345 0.1788
1 7 8 1.5127 1.1311
1 7 9 3.5313 0.2348
1 7 10 -7.1007 1.0762
1 7 11 -0.4146 0.1851
1 7 12 -4.8536 -1.0601
1 7 13 -0.1245 -0.2018
1 7 14 0.6799 -1.2359
1 7 15 -0.6574 0.1547
1 7 16 1.5725 1.0274
1 7 17 1.9764 -0.5328
1 7 18 -0.2073 0.9605
1 7 19 0.9731 -0.4248
1 7 20 1.9445 -0.4028
1 7 21 1.5902 -0.1795
1 7 22 -2.2972 -0.9274
1 8 1 -23.8550 -0.3317
1 8 2 12.4567 1.3612
1 8 3 -17.2034 -0.6484
1 8 4 6.7219 0.7888
1 8 5 -3.7725 -0.7177
1 8 6 3.5462 -0.8195
1 8 7 9.0524 0.5664
1 8 8 2.8682 0.4389
1 8 9 12.1894 0.5258
1 8 10 0.8340 0.0997
1 8 11 3.9143 -0.7686
1 8 12 0.6600 -0.2595
1 8 13 -1.0936 0.1129
1 8 14 3.4468 0.3086
1 8 15 -1.2940 1.0545
1 8 16 0.5045 0.2670
1 8 17 -1.2372 -0.5950
1 8 18 0.4827 -0.2322
1 8 19 -2.2287 -1.2541
1 8 20 -1.0951 -0.4808
1 8 21 0.3534 0.3501
1 9 1 10.4957 0.2335
1 9 2 -3.2341 0.8951
1 9 3 -0.9906 -0.3534
1 9 4 1.3200 0.8303
1 9 5 -4.8450 0.3958
1 9 6 6.4620 -0.0781
1 9 7 -0.9570 1.1778
1 9 8 2.9707 -0.9807
1 9 9 -3.9129 0.4120
1 9 10 -3.9942 -0.5041
1 9 11 -1.3955 -0.8268
1 9 12 -3.7023 0.4765
1 9 13 3.9801 -0.4376
1 9 14 0.4462 0.5745
1 9 15 2.7255 0.5791
1 9 16 0.7177 -0.2219
1 9 17 2.0456 -0.3167
1 9 18 0.5172 -0.6360
1 9 19 -0.6484 -0.1118
1 9 20 2.7705 0.0896
1 9 21 0.5080 0.0871
1 10 1 1.3239 1.6104
1 10 2 11.8209 0.7378
1 10 3 -2.8735 -0.9155
1 10 4 10.9071 -0.3693
1 10 5 -4.3435 -0.5887
1 10 6 5.1246 -0.0868
1 10 7 -0.1009 1.2070
1 10 8 0.2685 0.0240
1 10 9 4.6326 0.2520
1 10 10 -5.6497 0.1770
1 10 11 0.8861 -1.3731
1 10 12 -6.2828 0.0337
1 10 13 -1.0077 -0.0668
1 10 14 -0.0932 0.2547
1 10 15 2.5638 0.8202
1 10 16 0.2918 0.0338
1 10 17 1.7670 -0.1028
1 10 18 0.0702 0.2464
1 10 19 0.8027 -0.3047
1 10 20 -0.4403 -0.3309
1 11 1 2.3907 0.4205
1 11 2 -11.3334 -1.3310
1 11 3 -3.0812 0.7449
1 11 4 -7.3435 -1.2162
1 11 5 -2.0543 -0.4812
1 11 6 3.0142 0.6242
1 11 7 -0.4964 -0.4470
1 11 8 2.7673 0.3496
1 11 9 -5.9407 -0.2886
1 11 10 -0.4318 -0.2315
1 11 11 -1.3698 0.1603
1 11 12 1.2554 0.1943
1 11 13 3.5139 0.1679
1 11 14 2.2981 0.1184
1 11 15 1.7951 -0.6697
1 11 16 0.0233 -0.5759
1 11 17 0.5500 -0.2176
1 11 18 -0.1251 0.0837
1 11 19 -1.1408 0.4622
1 12 1 12.7502 -0.4198
1 12 2 2.9028 -1.1367
1 12 3 5.2943 1.0301
1 12 4 -1.4905 -0.0403
1 12 5 -4.9389 0.7449
1 12 6 -1.2000 1.0247
1 12 7 -5.1953 -0.9411
1 12 8 1.0232 -0.5688
1 12 9 -2.5127 -0.6579
1 12 10 -2.6734 -0.3620
1 12 11 -1.6471 0.7471
1 12 12 -2.2711 0.0444
1 12 13 0.8355 0.2399
1 12 14 0.8571 0.3351
1 12 15 4.8941 -0.3887
1 12 16 -0.2737 -0.1161
1 12 17 1.7583 -0.3800
1 13 1 -4.0076 -0.4461
1 13 2 -9.1443 1.0601
1 13 3 -4.0304 0.0871
1 13 4 -8.3769 0.5890
1 13 5 1.3990 -0.0430
1 13 6 0.9079 0.0342
1 13 7 2.4215 0.0386
1 13 8 0.4743 0.0293
1 13 9 -1.7421 -0.2656
1 13 10 0.7179 -0.0677
1 13 11 0.1220 -0.1277
1 13 12 2.8389 -0.1773
1 13 13 0.9573 0.1344
1 13 14 2.3490 0.1330
1 13 15 -0.0301 -0.2591
1 13 16 -1.2813 1.7410
1 14 1 4.0092 -0.8404
1 14 2 -3.1118 -0.0684
1 14 3 0.9968 0.4013
1 14 4 -6.6763 0.0919
1 14 5 -5.1678 -0.1806
1 14 6 -3.7854 -0.0523
1 14 7 -3.3006 -0.9177
1 14 8 0.2617 -0.0707
1 14 9 -1.6622 -0.0299
1 14 10 -0.7752 -0.1848
1 14 11 -0.2288 0.9868
1 14 12 0.0668 -0.0039
1 14 13 0.6447 -0.2400
1 14 14 -0.2987 0.2277
1 15 1 -3.6182 -0.6853
1 15 2 -1.1647 -0.3529
1 15 3 -0.4958 -0.2210
1 15 4 -2.7093 0.2106
1 15 5 2.7924 0.1219
1 15 6 1.1181 -0.2313
1 15 7 3.3247 0.0382
1 15 8 1.0006 -0.0453
1 15 9 0.7363 -0.3313
1 15 10 1.0585 0.4916
1 15 11 0.1126 -0.2796
1 15 12 0.1015 1.4813
1 16 1 -2.9381 0.6183
1 16 2 -4.0668 0.6161
1 16 3 -2.5051 -1.2736
1 16 4 -3.5575 0.1086
1 16 5 -1.9141 -0.4273
1 16 6 -0.8116 -0.3319
1 16 7 1.0397 1.0432
1 16 8 0.4468 0.7012
1 16 9 1.3347 0.2488
1 16 10 -0.1428 0.0416
1 17 3 0.8610 -0.3894
1 17 4 1.8112 -0.4655
1 17 5 1.2709 -0.2920
1 17 6 1.6478 -0.9441
2 0 0 -105.0057 3.7423
2 0 2 -98.2334 2.2314
2 0 4 -77.9298 2.2232
2 0 6 -27.2376 -0.5640
2 0 8 2.5274 -2.9438
2 0 10 0.9828 2.3470
2 0 12 -0.5174 1.0721
2 0 14 2.9760 -1.2137
2 0 16 0.9681 -1.7975
2 0 18 1.2308 2.6997
2 0 20 1.0091 0.4113
2 0 22 1.6257 -1.7093
2 0 24 0.9401 -0.8657
2 1 0 33.5194 1.8683
2 1 1 58.8396 8.4339
2 1 2 19.1272 -4.3075
2 1 3 88.7418 2.6469
2 1 4 -3.9055 -7.0510
2 1 5 22.2855 -4.2172
2 1 6 -13.9867 1.6205
2 1 7 12.6609 -0.9487
2 1 8 -9.6398 7.4031
2 1 9 -3.6832 2.8382
2 1 10 -5.1051 -4.4625
2 1 11 -15.2912 1.0107
2 1 12 0.0162 -4.9368
2 1 13 -4.5120 -3.7019
2 1 14 3.6744 4.2069
2 1 15 2.4008 0.3800
2 1 16 3.8151 4.5191
2 1 17 0.7008 2.2073
2 1 18 1.4173 -4.7459
2 1 19 0.9053 -0.2606
2 1 20 0.1290 -2.2633
2 1 21 2.8654 -2.8977
2 1 22 -0.5405 3.6285
2 1 23 -0.6382 0.9827
2 1 24 0.1486 2.5215
2 2 0 -36.7621 -0.7287
2 2 1 2.3800 -0.8640
2 2 2 -42.2995 -2.0433
2 2 3 6.4224 0.6302
2 2 4 -43.1992 0.7568
2 2 5 2.8513 -1.5378
2 2 6 -14.4940 0.4631
2 2 7 -6.8498 0.0676
2 2 8 4.0725 -0.2558
2 2 9 -15.4704 0.4949
2 2 10 1.3737 0.7159
2 2 11 -12.1648 0.1975
2 2 12 -0.8432 -0.2889
2 2 13 -8.6550 -1.2923
2 2 14 1.8167 -0.2507
2 2 15 -4.8649 0.5963
2 2 16 -0.0909 -0.2642
2 2 17 -1.1045 0.7581
2 2 18 -0.2233 0.8750
2 2 19 -0.6642 -0.5107
2 2 20 -0.0996 -0.1658
2 2 21 0.1759 -0.9113
2 2 22 1.1874 -0.3800
2 2 23 0.4537 1.3670
2 2 24 1.3169 0.2673
2 3 0 64.5398 0.1198
2 3 1 38.5268 -1.4017
2 3 2 36.4733 1.0733
2 3 3 34.3731 -1.6270
2 3 4 -10.9083 -0.0834
2 3 5 -14.9578 0.9692
2 3 7 1.0301 0.8652
2 3 8 -17.2235 0.0703
2 3 9 4.7655 -0.1727
2 3 10 -8.2424 0.1309
2 3 11 -0.4800 -0.2347
2 3 12 1.1849 1.0095
2 3 13 2.5842 -0.2032
2 3 14 6.9585 -0.4278
2 3 15 1.6295 0.1232
2 3 16 6.1779 -0.5072
2 3 17 -0.5047 0.2069
2 3 18 0.7986 0.0342
2 3 19 -0.3781 0.0694
2 3 20 -1.5544 0.9661
2 3 21 1.5535 -0.0445
2 3 22 -1.7379 -0.1447
2 3 23 0.6587 0.5143
2 3 24 -0.7924 -0.0142
2 4 0 60.3504 -0.8307
2 4 1 -6.4772 0.5530
2 4 2 37.1558 -0.1265
2 4 3 -9.0319 -0.5217
2 4 4 3.8715 0.1938
2 4 5 -3.7754 0.3393
2 4 6 -3.8174 0.2687
2 4 7 -5.8017 0.1359
2 4 8 -1.5606 0.8056
2 4 9 -13.0641 0.0777
2 4 10 -3.7486 -0.3577
2 4 11 -9.5225 -0.1743
2 4 12 -4.1435 -0.7318
2 4 13 -5.2732 -0.0508
2 4 14 0.7034 0.0217
2 4 15 -1.6544 0.4232
2 4 16 1.4245 0.6485
2 4 17 -0.6901 0.2144
2 4 18 0.6911 -0.1261
2 4 19 -0.9983 -0.3561
2 4 20 0.1462 -0.4630
2 4 21 -0.7836 0.1132
2 4 22 0.4175 0.1053
2 4 23 -0.9289 0.4800
2 5 0 26.0268 -1.3353
2 5 1 15.3439 -1.1286
2 5 2 12.7271 -1.5166
2 5 3 -10.5370 0.0686
2 5 4 -12.1387 1.6265
2 5 5 -34.0486 1.6495
2 5 6 -15.4089 0.4139
2 5 7 -4.6913 -0.5654
2 5 8 -1.1046 -1.5723
2 5 9 9.8402 -1.3859
2 5 10 0.2985 1.0519
2 5 11 6.8918 -0.2198
2 5 12 0.3879 1.1914
2 5 13 5.5533 1.2251
2 5 14 1.5321 -1.7278
2 5 15 0.7141 0.0483
2 5 16 1.8751 -0.9336
2 5 17 -2.6592 -0.1882
2 5 18 -0.8885 1.7513
2 5 19 -2.7749 -0.3289
2 5 20 -1.7559 0.0315
2 5 21 -0.1403 0.9032
2 5 22 -0.6216 -1.6894
2 5 23 1.7408 -0.3112
2 6 0 49.9086 1.4702
2 6 1 -11.0940 0.1670
2 6 2 33.2774 0.1737
2 6 3 -19.5677 -0.1903
2 6 4 8.4369 -0.8753
2 6 5 -8.8648 -0.3557
2 6 6 -1.2177 0.2012
2 6 7 -1.2520 -0.5405
2 6 8 -0.0482 0.5777
2 6 9 -1.8152 1.4129
2 6 10 -2.8282 -0.5644
2 6 11 -0.2931 0.1901
2 6 12 -4.2616 -0.5292
2 6 13 1.4979 -0.8279
2 6 14 -0.5030 0.1693
2 6 15 2.4669 -0.1291
2 6 16 1.2837 0.6806
2 6 17 -0.0382 0.9016
2 6 18 0.7903 -0.1319
2 6 19 0.4334 -0.1919
2 6 20 0.5901 -0.0651
2 6 21 -0.2725 -0.6666
2 6 22 0.1097 -0.4629
2 7 0 -9.4864 -0.1727
2 7 1 9.1692 0.9288
2 7 2 -8.3962 -0.1614
2 7 3 -3.1919 0.0808
2 7 4 -6.7629 0.4100
2 7 5 -13.6218 -1.7519
2 7 6 3.0194 0.8145
2 7 7 -3.0737 -0.2468
2 7 8 13.4181 0.1646
2 7 9 2.4986 1.2913
2 7 10 8.0101 -0.1747
2 7 11 -0.1865 0.2262
2 7 12 -2.7498 -0.7662
2 7 13 2.2001 -0.7056
2 7 14 -4.5522 0.3514
2 7 15 0.6103 -0.3208
2 7 16 -1.0369 0.5278
2 7 17 -3.0491 0.7952
2 7 18 -0.3220 -0.1817
2 7 19 -2.8837 -0.2440
2 7 20 0.0596 -0.9476
2 7 21 -1.2421 -0.2315
2 7 22 1.4800 0.4941
2 8 0 -2.7733 -0.5164
2 8 1 -5.9196 -0.6924
2 8 2 -3.4413 -0.0620
2 8 3 -11.6759 0.5855
2 8 4 -3.6411 0.1622
2 8 5 -3.7795 0.2451
2 8 6 1.9176 0.0626
2 8 7 3.5801 -0.0219
2 8 8 5.3457 -0.1734
2 8 9 5.4780 0.1755
2 8 10 1.1327 -0.3565
2 8 11 5.2000 -0.0468
2 8 12 -0.6333 0.0803
2 8 13 4.3404 -0.1247
2 8 14 -0.5655 0.4411
2 8 15 3.3691 -0.3222
2 8 16 -0.3818 -0.1125
2 8 17 0.5030 -0.2773
2 8 18 -1.7420 -0.7049
2 8 19 0.7496 0.0662
2 8 20 -1.9998 -0.3158
2 8 21 0.5429 0.1882
2 9 0 4.0901 1.2325
2 9 1 9.7461 -0.3698
2 9 2 0.6613 0.4639
2 9 3 12.7939 0.3514
2 9 4 -2.4583 -1.4386
2 9 5 4.5853 -0.0512
2 9 6 1.1760 -0.0792
2 9 7 0.1319 0.4753
2 9 8 8.4778 1.0155
2 9 9 -4.1595 -0.0320
2 9 10 7.3664 -0.5118
2 9 11 -7.2681 -0.2775
2 9 12 -1.9802 -0.9016
2 9 13 -2.8770 -0.3037
2 9 14 -2.0836 0.6248
2 9 15 -0.9631 0.1063
2 9 16 0.7161 0.3603
2 9 17 -1.8116 -0.3470
2 9 18 0.0145 -0.7329
2 9 19 0.3563 0.0647
2 9 20 0.3316 0.1038
2 10 0 -12.7532 -0.4997
2 10 1 -1.4302 0.4503
2 10 2 -10.0320 0.2368
2 10 3 -1.2244 0.0549
2 10 4 -5.2443 -0.2485
2 10 5 5.1160 0.2620
2 10 6 3.6931 -0.9335
2 10 7 5.6789 0.2450
2 10 8 4.6220 -0.1120
2 10 9 2.4355 -0.8743
2 10 10 1.3385 0.3518
2 10 11 1.1875 -0.0552
2 10 12 0.3653 0.3546
2 10 13 0.4290 0.5292
2 10 14 -1.1845 -0.2169
2 10 15 0.3687 -0.1278
2 10 16 -0.5155 -0.5105
2 10 17 -0.0274 -0.4400
2 10 18 -1.3977 0.2191
2 10 19 -1.5687 0.9732
2 10 20 -1.5523 -0.4911
2 11 0 17.9422 -0.6822
2 11 1 5.1035 0.4785
2 11 2 10.5797 0.0684
2 11 3 5.9438 0.1199
2 11 4 -1.3614 0.4549
2 11 5 1.6520 0.5139
2 11 6 -5.4895 -0.0487
2 11 7 2.9475 -0.0273
2 11 8 -0.3733 -0.3750
2 11 9 -2.2652 -0.4290
2 11 10 1.9069 -0.3176
2 11 11 -6.4634 0.2676
2 11 12 -0.0416 0.2301
2 11 13 -3.1229 0.2568
2 11 14 2.0827 -0.0322
2 11 15 -0.6592 0.2836
2 11 16 1.5034 0.1232
2 11 17 0.0241 -0.6239
2 11 18 -1.0114 0.3360
2 11 19 1.8938 0.1156
2 12 0 -1.6509 0.5838
2 12 1 -0.9683 0.3024
2 12 2 -0.4822 0.0928
2 12 3 1.0095 -0.6254
2 12 4 0.5767 0.1697
2 12 5 7.1782 -0.1307
2 12 6 3.1363 0.4066
2 12 7 4.4549 0.0676
2 12 8 1.0250 0.1439
2 12 9 -0.5215 0.0974
2 12 10 0.2343 0.0178
2 12 11 -0.7301 0.0291
2 12 12 0.0321 -0.0489
2 12 13 -0.8185 -0.3755
2 12 14 -0.1940 0.0603
2 12 15 -1.4688 0.0209
2 12 16 0.9800 0.3061
2 12 17 -1.0575 0.1294
2 13 0 12.7551 -0.4943
2 13 1 -0.0880 -0.7275
2 13 2 8.0527 -0.0191
2 13 3 -4.7290 -0.5224
2 13 4 -3.0235 0.7479
2 13 5 -5.4755 0.3160
2 13 6 -6.4060 -0.6378
2 13 7 0.9463 0.1994
2 13 8 -1.2048 -0.6094
2 13 9 0.3747 0.0866
2 13 10 0.6290 0.4914
2 13 11 -1.9673 0.0039
2 13 12 1.3293 0.4239
2 13 13 0.7393 -0.0759
2 13 14 2.6827 -0.4623
2 13 15 0.6889 -0.3268
2 13 16 -0.0506 0.2507
2 14 0 3.6881 -0.4201
2 14 1 -0.8852 -0.0391
2 14 2 4.3947 -0.1388
2 14 3 -1.5166 0.2198
2 14 4 2.1367 0.3218
2 14 5 1.8318 -0.0501
2 14 6 -1.0122 0.5498
2 14 7 0.2080 -0.3181
2 14 8 -2.7628 -0.4867
2 14 9 -1.4409 0.3036
2 14 10 -1.2827 0.1225
2 14 11 -1.0626 0.0188
2 14 12 0.8112 0.2270
2 14 13 0.3799 -0.4088
2 14 14 1.7095 1.4601
2 15 0 2.2200 0.4444
2 15 1 -2.3562 0.7048
2 15 2 1.0163 -0.2857
2 15 3 -6.6488 0.4109
2 15 4 -2.8835 0.0701
2 15 5 -4.7868 -0.6524
2 15 6 -2.1305 0.6114
2 15 7 -0.3482 -0.2132
2 15 8 1.5739 0.4962
2 15 9 2.1631 0.2176
2 15 10 1.2698 -0.0276
2 15 11 0.6681 -0.2528
2 15 12 0.0821 0.3707
2 16 0 0.2262 -0.4031
2 16 1 -0.5268 0.0389
2 16 2 0.2043 0.6141
2 16 3 -2.5842 0.4002
2 16 4 -2.1794 -0.2831
2 16 5 -0.7221 -0.5747
2 16 6 -1.4342 -0.5433
2 16 7 -1.0570 -0.3266
2 16 8 -0.1024 -1.1882
2 16 9 -0.5308 0.1396
2 17 0 -2.9715 1.5530
2 17 1 -1.2885 -0.9966
2 17 2 -2.0179 -0.2572
2 17 3 -2.0881 0.0639
2 17 4 0.2238 -1.1039
2 17 5 1.1181 -0.3910
3 0 2 64.3050 6.4563
3 0 4 29.1847 -2.0959
3 0 6 3.1364 -5.2154
3 0 8 15.9071 2.3557
3 0 10 6.8704 4.7657
3 0 12 2.7664 -3.5938
3 0 14 4.8301 -3.1015
3 0 16 3.1401 3.6616
3 0 18 0.5968 1.8467
3 0 20 1.4450 -3.8803
3 0 22 0.3620 -0.6820
3 0 24 -0.7830 3.0633
3 1 1 -54.3823 -1.5025
3 1 2 21.2628 2.6707
3 1 3 -4.5238 -0.5462
3 1 4 25.4676 -2.1018
3 1 5 10.4535 0.5353
3 1 6 14.7084 -1.6026
3 1 7 20.1673 -0.5331
3 1 8 -0.0798 0.7449
3 1 9 20.1007 -0.3508
3 1 10 -7.2613 2.0732
3 1 11 0.3181 0.8483
3 1 12 -5.2529 -1.0100
3 1 13 -5.9204 -0.2165
3 1 14 -1.4054 -1.3021
3 1 15 -3.8653 -0.7514
3 1 16 1.1049 0.9648
3 1 17 -3.1810 0.0361
3 1 18 0.3553 1.3298
3 1 19 -2.9198 0.5034
3 1 20 0.4423 -1.3982
3 1 21 -0.4701 -0.3956
3 1 22 0.6358 -0.2483
3 1 23 0.3342 -0.5354
3 1 24 -0.4370 1.3580
3 2 1 -36.2071 0.3948
3 2 2 55.4265 0.1832
3 2 3 -41.2971 -0.0735
3 2 4 19.2575 -0.5223
3 2 5 -34.8309 -2.5010
3 2 6 -2.8705 0.2940
3 2 7 -16.9314 2.8551
3 2 8 9.1615 0.0851
3 2 9 -5.3163 0.6748
3 2 10 3.8903 0.2697
3 2 11 -1.5633 -2.1802
3 2 12 0.1857 -0.2220
3 2 13 2.4502 -0.1396
3 2 14 1.4432 0.2585
3 2 15 2.7381 1.9269
3 2 16 1.2747 -0.1747
3 2 17 2.3949 -0.4847
3 2 18 0.3471 -0.1150
3 2 19 0.7867 -1.1724
3 2 20 1.1295 -0.0687
3 2 21 0.1930 0.6431
3 2 22 0.4352 0.1964
3 2 23 -0.2500 0.2971
3 2 24 -0.2714 0.1294
3 3 1 -0.9431 1.8137
3 3 2 33.4290 1.2273
3 3 3 8.2038 1.8732
3 3 4 43.1157 -0.9759
3 3 5 -6.5466 -0.3898
3 3 6 25.4826 -0.7687
3 3 7 -3.2804 -0.6725
3 3 8 0.0781 0.6424
3 3 9 3.2476 0.0704
3 3 10 -10.4916 1.0796
3 3 11 -3.1174 0.5502
3 3 12 -6.9326 -0.7701
3 3 13 -2.1291 -0.1688
3 3 14 -0.8745 -1.0582
3 3 15 2.5069 0.0050
3 3 16 3.5231 0.6303
3 3 17 2.9258 -0.2281
3 3 18 2.3665 0.6707
3 3 19 0.6918 0.1739
3 3 20 1.3950 -0.6945
3 3 21 -0.3046 0.6268
3 3 22 1.1788 -0.6088
3 3 23 0.9087 0.0176
3 4 1 -3.6367 -0.6853
3 4 2 29.8142 -2.8597
3 4 3 -21.2449 1.4603
3 4 4 -2.0753 0.1407
3 4 5 -26.7644 0.7488
3 4 6 -11.4203 1.7909
3 4 7 -10.0243 -1.0403
3 4 8 0.8914 -0.4582
3 4 9 -0.3186 -0.6968
3 4 10 1.0571 -1.3778
3 4 11 0.2586 1.1304
3 4 12 -2.5321 0.6957
3 4 13 2.1994 -0.0200
3 4 14 -1.9384 0.9100
3 4 15 2.2466 -1.0493
3 4 16 -0.9081 -1.1421
3 4 17 1.3442 -0.0353
3 4 18 -1.0339 -0.4895
3 4 19 -1.8576 0.7674
3 4 20 -0.7555 1.1609
3 4 21 -0.8362 -0.2672
3 4 22 -0.6091 0.5932
3 4 23 -0.5851 -0.5926
3 5 1 23.4028 -0.5996
3 5 2 3.8632 -2.4214
3 5 3 11.3126 0.6982
3 5 4 11.0956 1.3319
3 5 5 -17.5044 -0.5499
3 5 6 8.4223 0.9102
3 5 7 -19.9242 -1.4037
3 5 8 1.2937 -0.2351
3 5 9 -9.1390 0.2116
3 5 10 1.6638 -0.7484
3 5 11 -4.1464 1.4065
3 5 12 1.8881 -0.2115
3 5 13 1.5626 0.1372
3 5 14 1.8849 0.5399
3 5 15 6.4286 -0.9382
3 5 16 2.7314 0.4543
3 5 17 3.5804 -0.1665
3 5 18 2.5001 -0.8777
3 5 19 0.3888 0.5830
3 5 20 1.0618 -0.0445
3 5 21 -1.5237 0.0612
3 5 22 1.2111 1.3644
3 5 23 0.4272 -0.0500
3 6 1 28.1693 -0.2164
3 6 2 9.6131 0.1481
3 6 3 7.8534 -0.2189
3 6 4 -9.6603 0.3907
3 6 5 -6.8116 0.1992
3 6 6 -11.8989 -0.3711
3 6 7 0.0237 -1.2130
3 6 8 -2.6402 0.3169
3 6 9 1.9795 0.0824
3 6 10 -2.2107 0.1551
3 6 11 -1.9756 0.6315
3 6 12 -4.4515 0.1017
3 6 13 -2.2127 -0.1846
3 6 14 -2.1859 -0.2964
3 6 15 1.2056 -0.2933
3 6 16 -1.3971 0.3291
3 6 17 1.7184 0.1871
3 6 18 -2.0131 0.2170
3 6 19 -1.7361 0.1785
3 6 20 -2.2149 -0.2365
3 6 21 0.4731 -0.3958
3 6 22 -1.7011 -1.0546
3 7 1 -6.1954 -0.8455
3 7 2 -15.0808 2.2671
3 7 3 -1.4795 -1.2685
3 7 4 -14.7509 1.2177
3 7 5 -9.5061 0.4406
3 7 6 -6.1281 -1.0246
3 7 7 -7.7039 1.4851
3 7 8 1.6051 -0.4202
3 7 9 -1.9386 0.1791
3 7 10 8.8954 0.1653
3 7 11 -1.5897 -1.6010
3 7 12 6.7666 -0.0140
3 7 13 -1.1673 -0.0003
3 7 14 3.0416 0.3270
3 7 15 2.2997 1.2333
3 7 16 0.6628 0.4520
3 7 17 0.0316 -0.0917
3 7 18 0.1132 -0.4928
3 7 19 0.0844 -1.1671
3 7 20 -0.6062 -0.8471
3 7 21 -1.0998 -0.3172
3 7 22 0.9378 0.4561
3 8 1 17.1087 0.5772
3 8 2 4.7101 1.1498
3 8 3 6.6456 -1.0669
3 8 4 -3.7659 -0.2855
3 8 5 -1.2283 -0.4596
3 8 6 -6.4743 -0.8880
3 8 7 3.3487 0.8985
3 8 8 -1.1725 0.4173
3 8 9 4.5599 0.5513
3 8 10 -3.2066 0.4613
3 8 11 -0.7729 -0.9167
3 8 12 -2.5877 -0.1411
3 8 13 -3.5813 0.1569
3 8 14 0.2070 -0.4758
3 8 15 0.2278 0.7921
3 8 16 0.0011 0.3066
3 8 17 1.1529 -0.1250
3 8 18 -0.2543 -0.1929
3 8 19 -1.0634 -0.7154
3 8 20 -1.4104 -0.0051
3 8 21 1.3569 0.3945
3 9 1 -19.0902 1.6886
3 9 2 -5.4689 -1.0025
3 9 3 -5.9057 0.1124
3 9 4 -7.4059 -0.6327
3 9 5 0.7237 -0.6148
3 9 6 -3.5406 0.4340
3 9 7 6.9041 0.4993
3 9 8 -0.7525 0.1648
3 9 9 6.5514 0.2595
3 9 10 3.5877 -0.2169
3 9 11 0.5395 -0.8568
3 9 12 3.5136 0.3172
3 9 13 -4.4399 -0.1606
3 9 14 0.8955 0.2220
3 9 15 -2.1059 0.3926
3 9 16 -0.3032 -0.4961
3 9 17 -1.3565 -0.1809
3 9 18 -1.3668 -0.0914
3 9 19 0.4046 0.0106
3 9 20 -1.8524 0.0564
3 10 1 5.1796 -0.0797
3 10 2 1.3461 -0.3094
3 10 3 -0.8392 0.0659
3 10 4 -3.2088 0.0044
3 10 5 -4.7546 -0.0083
3 10 6 -1.8509 0.5435
3 10 7 -0.2784 0.7299
3 10 8 2.1312 -0.2370
3 10 9 3.1877 -0.0706
3 10 10 -2.7500 -0.3308
3 10 11 1.0921 -0.2427
3 10 12 -0.0491 -0.0493
3 10 13 -0.7271 0.4330
3 10 14 2.8223 0.1604
3 10 15 1.2668 0.0955
3 10 16 2.0029 -0.0022
3 10 17 1.0619 0.0731
3 10 18 1.5294 0.4931
3 10 19 -0.6845 -0.3661
3 11 1 -4.9476 -0.0153
3 11 2 3.6675 -0.0820
3 11 3 0.8186 0.6382
3 11 4 5.4356 -0.3019
3 11 5 3.3520 0.3027
3 11 6 2.4886 0.4950
3 11 7 6.0918 -0.5805
3 11 8 -2.3680 -0.3233
3 11 9 4.9457 -0.4664
3 11 10 -2.6044 -0.4853
3 11 11 1.0719 0.6886
3 11 12 -1.0488 0.3752
3 11 13 -2.6519 0.1405
3 11 14 -2.5163 -0.0637
3 11 15 -1.1479 -0.6130
3 11 16 0.1468 -0.2629
3 11 17 -0.1517 0.4097
3 11 18 0.7900 -0.0292
3 12 1 1.5537 -0.2779
3 12 2 0.4226 -0.4883
3 12 3 -2.8223 0.5800
3 12 4 -3.0681 0.3293
3 12 5 -5.0428 0.0614
3 12 6 0.4653 0.1814
3 12 7 0.8686 -0.5893
3 12 8 3.1431 -0.5954
3 12 9 3.0460 -0.0550
3 12 10 -1.2824 -0.1004
3 12 11 1.7739 0.7274
3 12 12 0.1907 0.0311
3 12 13 0.0071 -0.2328
3 12 14 1.9058 0.3042
3 12 15 0.4953 -0.8244
3 12 16 0.3018 0.2509
3 12 17 0.4792 0.4120
3 13 1 6.0642 -1.2792
3 13 2 3.5942 -0.5796
3 13 3 5.4674 -0.1468
3 13 4 7.4597 0.0169
3 13 5 0.8111 0.3624
3 13 6 2.8364 -0.0124
3 13 7 -1.4805 -0.4902
3 13 8 -2.0876 0.4643
3 13 9 0.0521 -0.1708
3 13 10 -3.5897 0.2056
3 13 11 0.2026 0.2599
3 13 12 -1.9112 -0.4290
3 13 13 -0.2687 -0.0255
3 13 14 -1.7497 -0.2910
3 13 15 -0.1814 -0.0032
3 13 16 1.2235 1.6556
3 14 1 3.5156 -0.3020
3 14 2 -0.6441 0.1835
3 14 3 -0.3988 -0.0380
3 14 4 -1.7234 0.1707
3 14 5 -3.2581 0.2997
3 14 6 0.4867 -0.4099
3 14 7 1.4070 -0.2236
3 14 8 2.8889 0.1410
3 14 9 1.3400 -0.0168
3 14 10 1.1827 0.2915
3 14 11 1.3447 -0.0268
3 14 12 -0.4996 0.1769
3 14 13 0.4296 -0.6839
3 14 14 -0.2121 0.6318
3 15 1 7.0750 0.6806
3 15 2 0.3282 0.8322
3 15 3 2.4145 -0.6508
3 15 4 1.0731 0.9423
3 15 5 -3.1632 -0.3137
3 15 6 -1.6680 -0.2263
3 15 7 -2.6853 0.4010
3 15 8 -2.0415 -0.1612
3 15 9 0.5732 1.0115
3 15 10 -0.7886 0.0260
3 15 11 0.9147 0.0025
3 15 12 0.1805 0.6759
3 16 1 3.1974 -0.0765
3 16 2 -3.4467 -0.1054
3 16 3 0.4956 -0.9001
3 16 4 -1.4169 -0.5425
3 16 5 -1.4531 -0.2937
3 16 6 0.6235 -1.3989
3 16 7 0.9132 0.3301
3 16 8 1.3649 0.8440
3 16 9 -0.0117 -0.0232
3 17 1 3.3219 0.6779
3 17 2 -1.1497 0.4216
3 17 3 -0.8352 -0.4525
3 17 4 -1.7466 -0.8353
4 0 0 -18.4427 -0.0828
4 0 2 15.5501 -1.0236
4 0 4 38.8322 0.8193
4 0 6 22.3608 -0.1843
4 0 8 26.5536 -0.2406
4 0 10 7.8359 -0.1665
4 0 12 -8.7371 0.4488
4 0 14 -5.9396 -0.1648
4 0 16 -3.7010 -0.0087
4 0 18 -4.2425 -0.2889
4 0 20 -1.9429 0.7357
4 0 22 0.9867 -0.2556
4 1 0 -10.8562 -1.8821
4 1 1 5.6543 4.0985
4 1 2 -8.6321 -5.3246
4 1 3 -2.1439 2.1256
4 1 4 -1.7026 -4.6234
4 1 5 -27.2156 -3.3917
4 1 6 4.3586 0.6988
4 1 7 -15.7403 -0.5446
4 1 8 6.9404 5.6843
4 1 9 4.0888 2.8916
4 1 10 2.1251 -3.5938
4 1 11 6.6311 0.6927
4 1 12 -1.6471 -2.7253
4 1 13 -1.8539 -3.8244
4 1 14 -3.0221 2.9111
4 1 15 -1.5869 1.1001
4 1 16 -2.1009 3.0314
4 1 17 -2.9558 2.2127
4 1 18 -0.6257 -3.9450
4 1 19 -1.8327 -0.7480
4 1 20 -0.1702 -0.9470
4 1 21 -2.0292 -2.3054
4 1 22 0.5045 2.5832
4 1 23 0.2513 2.2853
4 2 0 -28.5458 0.7951
4 2 1 14.5227 0.5662
4 2 2 -0.2941 -1.0236
4 2 3 30.1638 -0.1959
4 2 4 16.1437 -0.6083
4 2 5 24.7331 0.2985
4 2 6 3.4931 0.6568
4 2 7 7.3888 -0.1431
4 2 8 10.7312 0.4445
4 2 9 -1.8640 0.5212
4 2 10 2.3468 -0.1851
4 2 11 -3.6323 -0.2828
4 2 12 -6.3997 -0.3160
4 2 13 -0.7077 -0.0755
4 2 14 -2.6449 -0.1526
4 2 15 2.2663 -0.1122
4 2 16 0.0067 0.1621
4 2 17 4.2062 0.9040
4 2 18 -0.3951 -0.0774
4 2 19 1.9477 -0.6699
4 2 20 -0.2742 0.0870
4 2 21 1.8379 -0.5774
4 2 22 1.1982 -0.0152
4 2 23 0.6965 0.2109
4 3 0 -6.4862 1.1400
4 3 1 14.5367 4.2839
4 3 2 -8.4251 -1.7123
4 3 3 17.2414 0.0254
4 3 4 -3.9490 -2.2364
4 3 5 -4.0505 -0.2478
4 3 6 6.5372 1.3869
4 3 7 -6.4384 0.0491
4 3 8 12.8106 2.4153
4 3 9 -0.9061 0.2777
4 3 10 3.8801 -2.1241
4 3 11 -2.2591 -0.1259
4 3 12 -2.8682 -1.3228
4 3 13 -5.0013 -0.4799
4 3 14 -5.1432 1.3475
4 3 15 -1.9434 0.3128
4 3 16 -2.2609 1.2816
4 3 17 -2.0003 0.2906
4 3 18 0.6733 -1.9980
4 3 19 -0.7897 0.0291
4 3 20 0.5704 -0.4092
4 3 21 -2.3767 -0.5656
4 3 22 1.1584 1.5836
4 3 23 -1.5664 -0.3170
4 4 0 -28.4410 -0.3481
4 4 1 10.3760 0.4667
4 4 2 -11.2519 -0.8533
4 4 3 23.7147 -0.6925
4 4 4 -8.6120 0.2902
4 4 5 19.6054 -0.6742
4 4 6 -17.7569 0.3545
4 4 7 4.9311 0.0184
4 4 8 -7.5341 -0.5183
4 4 9 0.1807 0.5098
4 4 10 0.0320 0.2502
4 4 11 -0.4150 -0.1373
4 4 12 0.0866 0.0205
4 4 13 0.6796 -0.1568
4 4 14 2.2713 -0.4623
4 4 15 1.5449 0.1447
4 4 16 3.7555 -0.0871
4 4 17 3.4319 0.5626
4 4 18 2.4658 0.8017
4 4 19 1.7002 -0.1004
4 4 20 0.2383 -0.4413
4 4 21 1.6907 0.0249
4 4 22 1.0109 -0.3548
4 4 23 1.5981 0.3714
4 5 0 24.1865 0.7475
4 5 1 13.7751 -2.2106
4 5 2 11.1583 2.6579
4 5 3 20.6727 -1.3906
4 5 4 -4.8598 1.4243
4 5 5 9.4329 1.1704
4 5 6 -2.8087 -0.6194
4 5 7 1.4106 0.5334
4 5 8 2.5442 -1.7816
4 5 9 -0.5403 -0.6219
4 5 10 -1.4214 1.3177
4 5 11 -5.0211 -0.3703
4 5 12 -1.9534 1.0870
4 5 13 -4.8571 0.9455
4 5 14 -0.7781 -0.7639
4 5 15 0.1706 -0.2061
4 5 16 1.8630 -0.9542
4 5 17 1.4999 -0.2575
4 5 18 1.8589 0.8397
4 5 19 1.0941 0.3110
4 5 20 0.4727 0.8509
4 5 21 -1.2960 0.2603
4 5 22 0.4674 -0.7658
4 6 0 -11.1712 -0.9831
4 6 1 -1.8850 0.1556
4 6 2 -0.3612 -0.1377
4 6 3 -1.0370 -0.2097
4 6 4 -4.1659 0.8839
4 6 5 -0.4515 -0.7087
4 6 6 -14.7566 0.4182
4 6 7 -1.3956 0.1766
4 6 8 -8.1645 0.2647
4 6 9 2.9285 1.0420
4 6 10 1.4933 -0.2348
4 6 11 5.0811 0.0491
4 6 12 1.3918 -0.5947
4 6 13 2.7026 -0.9228
4 6 14 3.0264 0.4138
4 6 15 -0.3187 0.3368
4 6 16 4.3347 0.5621
4 6 17 -0.1023 0.5295
4 6 18 1.6336 0.0996
4 6 19 0.0469 0.0137
4 6 20 -0.6837 -0.7957
4 6 21 0.0150 -0.4985
4 6 22 0.0189 0.5948
4 7 0 23.9065 -0.9524
4 7 1 3.5971 -0.3200
4 7 2 11.7869 -0.3101
4 7 3 5.0405 0.8193
4 7 4 -8.3194 0.4255
4 7 5 1.7272 -0.0354
4 7 6 -9.8869 -0.1422
4 7 7 0.8365 -0.4778
4 7 8 -4.8138 -0.8952
4 7 9 4.0097 -0.5436
4 7 10 -3.7360 0.6023
4 7 11 0.8321 -0.2166
4 7 12 -0.4463 -0.0259
4 7 13 -0.7862 0.5593
4 7 14 3.1354 0.0378
4 7 15 1.6509 -0.0860
4 7 16 3.5797 -0.4017
4 7 17 2.7263 -0.4420
4 7 18 0.5027 0.0782
4 7 19 0.8501 -0.4692
4 7 20 -0.1523 -0.2088
4 7 21 -0.1124 0.4968
4 8 0 -7.5749 0.8086
4 8 1 -1.2961 -0.3186
4 8 2 1.9828 0.4714
4 8 3 -2.9101 0.8353
4 8 4 3.5477 -1.1732
4 8 5 -4.3858 0.4256
4 8 6 -1.7804 -0.5533
4 8 7 -4.7282 -0.1692
4 8 8 2.0902 1.0745
4 8 9 -0.4651 -0.3313
4 8 10 2.1230 -0.3173
4 8 11 3.7830 0.0410
4 8 12 -2.6458 -0.4109
4 8 13 0.3712 0.2004
4 8 14 -1.4407 0.6961
4 8 15 -2.9016 -0.0513
4 8 16 0.7787 0.2518
4 8 17 -1.9192 -0.7280
4 8 18 0.0540 -0.8776
4 8 19 -0.1549 0.3523
4 8 20 0.3938 -0.0615
4 8 21 0.0359 0.0069
4 9 0 0.0314 0.3744
4 9 1 -2.5375 1.2690
4 9 2 -2.6067 -0.1034
4 9 3 -5.5060 0.0029
4 9 4 -9.7834 -0.6735
4 9 5 -5.9919 -0.6580
4 9 6 -7.4235 0.3588
4 9 7 0.4903 0.0194
4 9 8 -1.5562 0.8098
4 9 9 5.0754 0.4590
4 9 10 -1.0192 -0.7870
4 9 11 4.0825 0.0912
4 9 12 -1.4643 -0.7473
4 9 13 3.0141 -0.3456
4 9 14 0.7922 0.9207
4 9 15 1.9936 -0.0504
4 9 16 1.0828 0.1469
4 9 17 1.1946 -0.0380
4 9 18 -0.3153 -0.4924
4 9 19 -0.9279 0.3489
4 9 20 -0.2776 0.4940
4 10 0 -3.5642 0.3910
4 10 1 1.8100 0.0638
4 10 2 2.0189 0.6350
4 10 3 3.2170 -0.1842
4 10 4 3.1143 -0.1157
4 10 5 1.8108 0.4930
4 10 6 1.7288 -0.0318
4 10 7 -2.6031 0.4025
4 10 8 5.3097 -0.0684
4 10 9 -3.3653 -0.9513
4 10 10 1.2801 -0.1583
4 10 11 -0.3892 -0.3871
4 10 12 -2.6819 0.5645
4 10 13 -1.8017 0.7808
4 10 14 -2.2488 -0.3365
4 10 15 -1.9675 -0.3975
4 10 16 -1.3995 -0.5485
4 10 17 -0.1139 -0.8572
4 10 18 -1.4074 -0.1303
4 10 19 -0.1063 0.1782
4 11 0 -9.8556 0.9320
4 11 1 -2.1689 -0.7832
4 11 2 -7.9978 0.7008
4 11 3 -5.1683 -0.6700
4 11 4 -6.3065 -0.3628
4 11 5 -5.1680 0.9096
4 11 6 -1.5992 -0.4306
4 11 7 2.0218 0.2737
4 11 8 2.0657 -0.0999
4 11 9 2.5595 -0.4219
4 11 10 1.0113 0.0932
4 11 11 2.7742 0.1911
4 11 12 -1.3667 0.1696
4 11 13 3.6692 0.2320
4 11 14 -1.1705 -0.3662
4 11 15 1.3103 -0.0615
4 11 16 -1.2265 0.2418
4 11 17 -0.6605 -0.8982
4 11 18 -0.7024 2.0808
4 12 0 0.0229 -0.6395
4 12 1 0.8696 0.1745
4 12 2 2.4641 -0.5339
4 12 3 3.6854 -0.5414
4 12 4 0.0288 0.3820
4 12 5 4.3936 -0.3584
4 12 6 -2.1022 0.1003
4 12 7 -0.7455 -0.0573
4 12 8 1.0439 -0.6067
4 12 9 -4.0825 0.0774
4 12 10 1.1023 0.0335
4 12 11 -3.3608 -0.1893
4 12 12 -0.4963 0.2687
4 12 13 -0.9964 -0.1298
4 12 14 -0.1283 -0.2935
4 12 15 1.6363 -0.1423
4 12 16 -0.4714 0.0297
4 12 17 1.8218 1.2163
4 13 0 -4.7896 -1.5558
4 13 1 0.2019 0.5817
4 13 2 -4.5397 -0.2421
4 13 3 0.5850 0.2047
4 13 4 -3.7148 1.1275
4 13 5 0.2577 -0.4749
4 13 6 1.3111 0.1452
4 13 7 2.5418 -0.1664
4 13 8 2.2668 -1.1933
4 13 9 1.0692 0.2038
4 13 10 0.7411 0.4451
4 13 11 0.4139 0.4288
4 13 12 -0.6827 0.9932
4 13 13 0.9044 -0.3225
4 13 14 -0.9197 0.0925
4 13 15 0.5429 0.0683
4 14 2 -0.2371 0.2285
4 14 3 3.9845 0.2894
4 14 4 -2.4866 0.2269
4 14 5 2.1051 -0.2827
4 14 6 -3.4518 -0.1788
4 14 7 -0.8238 -0.6354
4 14 8 -0.6027 -0.0123
4 14 9 0.0786 0.8772
4 14 10 2.3031 0.2144
4 14 11 -0.0276 0.3585
4 14 12 -0.1508 -0.4892
4 14 13 0.2056 0.1010
4 15 0 2.8440 0.2647
4 15 1 -0.2265 -0.5078
4 15 2 0.3299 -0.1441
4 15 3 2.5777 0.6436
4 15 4 -4.1224 -0.4252
4 15 5 3.1395 -0.4071
4 15 6 0.6195 -0.0826
4 15 7 2.1545 0.2419
4 15 8 1.8232 0.7333
4 15 9 0.8503 -0.0041
4 15 10 0.7940 1.5444
4 15 11 -1.5237 -0.2051
4 16 0 -0.2277 0.3659
4 16 1 0.7394 0.4806
4 16 2 0.0259 0.5028
4 16 3 0.5691 0.5564
4 16 4 -2.3120 -0.0480
4 16 5 -0.3105 0.2214
4 16 6 -1.4813 0.1913
4 16 7 -0.1785 -0.4340
4 16 8 -0.5972 -0.3572
4 17 0 2.6067 2.3865
4 17 1 -1.7463 0.2638
4 17 2 0.6369 -0.2802
5 0 2 -20.6804 6.7461
5 0 4 -28.3587 -2.4120
5 0 6 -28.3737 -5.2287
5 0 8 -1.9480 2.2730
5 0 10 14.3061 4.8567
5 0 12 4.4821 -3.2260
5 0 14 -4.8762 -3.4628
5 0 16 -3.8579 3.2868
5 0 18 -4.7632 2.3734
5 0 20 -3.4060 -3.4965
5 0 22 1.1700 -1.3832
5 1 1 -17.0310 1.5778
5 1 2 -0.1460 -2.2716
5 1 3 10.8723 0.5565
5 1 4 -1.0228 1.4633
5 1 5 6.1625 -0.5928
5 1 6 -2.8764 1.5355
5 1 7 4.3721 0.6048
5 1 8 -2.4556 -0.7369
5 1 9 3.6375 0.3425
5 1 10 -0.1468 -1.4333
5 1 11 -0.2801 -0.6373
5 1 12 -0.0887 1.8974
5 1 13 -0.6088 -0.0773
5 1 14 0.0107 0.6227
5 1 15 0.8180 1.1632
5 1 16 0.8668 -1.8591
5 1 17 -1.0532 -0.5703
5 1 18 1.1009 -0.2525
5 1 19 -0.7263 -0.6506
5 1 20 0.4366 1.7964
5 1 21 0.6052 0.3918
5 1 22 0.7493 0.1835
5 1 23 0.7058 0.1497
5 2 1 0.2994 0.5154
5 2 2 -6.6935 0.6088
5 2 3 4.7257 -0.6807
5 2 4 -9.9556 -0.0457
5 2 5 17.0342 -1.5040
5 2 6 -15.0624 -0.8114
5 2 7 23.3672 4.0772
5 2 8 -1.8088 0.7007
5 2 9 12.3903 0.5171
5 2 10 6.6889 1.0695
5 2 11 -1.3953 -3.9270
5 2 12 0.5489 -0.9157
5 2 13 -6.5962 0.0661
5 2 14 -3.8175 -0.7474
5 2 15 -6.2500 3.7452
5 2 16 -1.2902 1.1737
5 2 17 -2.1379 -1.0315
5 2 18 -1.2928 0.0468
5 2 19 -0.3561 -2.7769
5 2 20 -1.7319 -1.1496
5 2 21 0.1232 1.6703
5 2 22 0.2976 0.0184
5 2 23 0.6772 1.8621
5 3 1 -16.1010 -0.3549
5 3 2 2.7516 -1.1203
5 3 3 3.3306 -0.8168
5 3 4 0.5548 0.5019
5 3 5 1.6800 0.2711
5 3 6 -5.7917 0.5621
5 3 7 3.0074 -0.0611
5 3 8 -5.7338 -0.3188
5 3 9 4.8884 -0.4911
5 3 10 -1.4512 -0.8915
5 3 11 1.3497 0.1145
5 3 12 -0.9703 0.5145
5 3 13 -2.0780 0.2122
5 3 14 -1.4962 0.2427
5 3 15 0.0758 0.3284
5 3 16 -0.8427 -0.5852
5 3 17 -1.1083 -0.5088
5 3 18 0.0073 -0.4833
5 3 19 -0.7807 -0.3876
5 3 20 -0.4096 0.3698
5 3 21 1.2644 0.3304
5 3 22 0.2822 0.9708
5 3 23 0.8589 0.6132
5 4 1 -3.5453 -0.3511
5 4 2 13.3088 -1.9007
5 4 3 -5.4370 -0.3457
5 4 4 17.0010 1.4535
5 4 5 4.2190 0.1559
5 4 6 4.7572 1.5435
5 4 7 13.2850 0.1549
5 4 8 -1.2493 -0.6542
5 4 9 6.4227 -0.3500
5 4 10 -3.0211 -1.4383
5 4 11 -2.6932 -0.0911
5 4 12 -4.7507 1.0001
5 4 13 -5.5826 0.5773
5 4 14 -2.8333 1.0668
5 4 15 -4.2668 0.0094
5 4 16 2.3239 -0.7033
5 4 17 -0.9906 -0.4909
5 4 18 3.0414 -0.9699
5 4 19 0.3681 0.1583
5 4 20 0.3506 0.8197
5 4 21 0.2515 0.3279
5 4 22 -0.3502 1.6052
5 5 1 -7.0846 0.5773
5 5 2 7.4866 1.6321
5 5 3 5.2056 0.3322
5 5 4 5.9577 -0.5148
5 5 5 2.6500 0.4702
5 5 6 -2.5088 -1.0613
5 5 7 0.5621 -0.6833
5 5 8 -4.1616 0.3949
5 5 9 5.0298 -0.2665
5 5 10 -3.1961 1.0358
5 5 11 2.7802 0.3968
5 5 12 -2.7109 -0.7600
5 5 13 -2.7076 0.4064
5 5 14 -3.0860 -1.0024
5 5 15 -0.1434 -0.0785
5 5 16 -2.6569 0.8137
5 5 17 0.2729 -0.1558
5 5 18 -1.2015 0.5320
5 5 19 -0.5051 0.2741
5 5 20 -0.6792 -0.6702
5 5 21 0.7774 0.2431
5 5 22 -0.8469 -1.0881
5 6 1 3.7633 -0.6346
5 6 2 8.1692 -0.1262
5 6 3 -7.3160 0.2799
5 6 4 14.0945 0.0070
5 6 5 -10.6158 1.2305
5 6 6 6.4228 0.3029
5 6 7 -4.7706 -0.8816
5 6 8 0.9627 -0.1324
5 6 9 -3.3826 -0.3930
5 6 10 0.2858 -0.8649
5 6 11 -1.2251 0.5811
5 6 12 -1.8665 0.4543
5 6 13 0.5972 0.0010
5 6 14 -1.0666 0.5586
5 6 15 1.3458 -0.6216
5 6 16 3.5226 -0.2425
5 6 17 -0.1325 0.2203
5 6 18 1.8744 -0.4868
5 6 19 -0.4235 0.4074
5 6 20 -0.3931 -0.4205
5 6 21 -0.8741 -1.0683
5 7 1 2.1335 -0.2128
5 7 2 9.3761 -0.4645
5 7 3 10.7529 0.0318
5 7 4 8.7517 0.4983
5 7 5 5.1254 -0.5721
5 7 6 0.7976 0.1085
5 7 7 -2.1299 -0.2970
5 7 8 -1.0769 -0.5319
5 7 9 1.9666 0.4430
5 7 10 -1.4946 0.1827
5 7 11 0.4855 0.0505
5 7 12 -2.1133 0.1244
5 7 13 -1.9668 -0.0253
5 7 14 -3.2094 0.2159
5 7 15 0.3769 -0.3140
5 7 16 -1.8809 -0.0117
5 7 17 1.4309 0.3538
5 7 18 -0.6794 -0.3205
5 7 19 -0.1773 0.3156
5 7 20 -0.0708 0.3880
5 7 21 -0.0087 -0.7121
5 8 1 5.3859 0.4315
5 8 2 -5.8000 0.7208
5 8 3 -4.3384 -0.6666
5 8 4 -2.2143 -0.5887
5 8 5 -11.3937 -0.3591
5 8 6 -2.3015 -0.4212
5 8 7 -7.9676 0.4476
5 8 8 1.0958 0.2603
5 8 9 -5.3377 0.3608
5 8 10 5.2537 0.2605
5 8 11 -1.3121 -0.6267
5 8 12 3.1381 -0.0563
5 8 13 2.0925 -0.2284
5 8 14 0.5236 -0.3626
5 8 15 3.0846 0.7195
5 8 16 2.2864 -0.0464
5 8 17 0.7900 0.1417
5 8 18 -0.0339 0.0658
5 8 19 -0.1623 -0.3338
5 8 20 0.3978 -0.5302
5 9 1 3.5717 -0.2416
5 9 2 6.8783 0.1823
5 9 3 6.0394 -0.3330
5 9 4 7.2314 -0.0954
5 9 5 0.3215 0.0868
5 9 6 0.8879 0.1896
5 9 7 -1.8843 0.9268
5 9 8 -0.8543 -0.2621
5 9 9 1.5762 -0.1748
5 9 10 0.8826 -0.3101
5 9 11 -1.7404 -0.6891
5 9 12 0.0402 0.4970
5 9 13 -1.3588 0.0263
5 9 14 -1.9292 0.4258
5 9 15 0.5817 0.2392
5 9 16 0.2076 -0.8055
5 9 17 1.3653 0.0049
5 9 18 0.2559 0.0501
5 9 19 0.9172 -0.6212
5 10 1 -1.5201 0.4783
5 10 2 -7.4430 -0.1365
5 10 3 -3.1068 0.1420
5 10 4 -7.1199 -0.3616
5 10 5 -2.4430 -0.6532
5 10 6 -4.9324 0.1449
5 10 7 0.7041 0.0298
5 10 8 1.0288 -0.1139
5 10 9 -0.1873 0.1304
5 10 10 5.0406 -0.0040
5 10 11 -2.0006 0.0590
5 10 12 3.6721 -0.0426
5 10 13 -1.4768 0.2333
5 10 14 -0.8674 -0.2392
5 10 15 -0.6639 -0.2213
5 10 16 -0.9314 -0.2788
5 10 17 0.5370 -0.4091
5 10 18 0.1223 0.7769
5 11 1 0.9491 0.7439
5 11 2 0.2601 -0.8828
5 11 3 0.4607 0.0075
5 11 4 2.7016 -0.7507
5 11 5 -4.1628 -0.1274
5 11 6 1.1864 0.4492
5 11 7 -2.2770 0.0423
5 11 8 -0.2408 0.5350
5 11 9 0.2601 0.1266
5 11 10 0.6755 -0.1174
5 11 11 -2.5522 0.5711
5 11 12 0.9966 -0.1275
5 11 13 -1.8793 -0.3469
5 11 14 -0.0147 0.0548
5 11 15 0.1428 -0.3425
5 11 16 0.5530 0.2480
5 11 17 -0.1800 -0.5343
5 12 1 -1.2429 -0.7230
5 12 2 -4.3385 -0.4743
5 12 3 -1.0183 0.4898
5 12 4 -3.5547 -0.0924
5 12 5 3.3096 0.4213
5 12 6 -0.8213 0.6702
5 12 7 4.1202 -0.5753
5 12 8 0.9254 0.0530
5 12 9 1.5347 -0.3154
5 12 10 0.7300 -0.2284
5 12 11 -1.5341 0.2931
5 12 12 -0.3165 -0.2510
5 12 13 -1.5069 -0.1829
5 12 14 -1.4849 0.9832
5 12 15 -1.2821 -0.5810
5 12 16 -0.6407 1.6253
5 13 1 -3.9572 -0.6101
5 13 2 -1.1836 0.9048
5 13 3 -1.1492 -0.1503
5 13 4 -0.1060 0.4035
5 13 5 -3.0379 0.2191
5 13 6 -0.5517 -0.4005
5 13 7 -2.6141 0.0210
5 13 8 0.2783 -0.1182
5 13 9 -0.1874 0.2905
5 13 10 -0.0314 0.5502
5 13 11 0.4410 0.3901
5 13 12 0.9913 -0.0371
5 13 13 -1.0750 -0.6157
5 13 14 1.1304 -0.0722
5 14 1 0.0912 -0.1761
5 14 2 0.4945 0.4858
5 14 3 -2.5828 -0.1839
5 14 4 3.3507 0.0208
5 14 5 0.8208 0.3585
5 14 6 2.8120 -0.4674
5 14 7 2.8842 0.0876
5 14 8 0.3773 -0.1466
5 14 9 1.8165 0.2530
5 14 10 -0.7854 0.8419
5 14 11 0.1457 0.0825
5 14 12 -1.9106 0.8946
5 14 13 -0.1327 -0.5700
5 15 1 -0.9445 -0.4132
5 15 2 1.7573 -0.0582
5 15 3 -0.8921 -0.0170
5 15 4 1.3705 0.1621
5 15 5 -1.6514 0.0061
5 15 6 -0.2934 -0.1367
5 15 7 -1.3117 -0.4488
5 15 8 2.1844 0.3673
5 15 9 0.4567 -0.8251
5 15 10 0.8439 0.3021
5 16 1 1.6294 0.7196
5 16 2 1.6869 1.4916
5 16 3 -2.2364 -0.5052
5 16 4 3.2472 -0.4648
5 16 5 -1.6785 -0.4989
5 16 6 0.8762 -1.3083
5 16 7 1.0198 0.3460
6 0 0 -8.1811 -2.7685
6 0 2 -0.9362 -3.2769
6 0 4 -1.4197 -3.2427
6 0 6 -13.5610 0.6626
6 0 8 -11.2041 3.6316
6 0 10 -4.1843 -2.1929
6 0 12 5.8736 -1.6734
6 0 14 2.6997 1.6801
6 0 16 3.3651 1.8575
6 0 18 1.8164 -2.6965
6 0 20 0.4168 -0.2830
6 0 22 -0.8913 1.6502
6 1 0 -6.9844 1.4935
6 1 1 -6.0429 5.9311
6 1 2 -3.7787 -4.2273
6 1 3 -7.6489 2.5352
6 1 4 3.2078 -5.4706
6 1 5 -9.3119 -3.6960
6 1 6 8.6479 1.0414
6 1 7 -3.1055 -1.4713
6 1 8 5.5524 5.2979
6 1 9 13.0411 3.2505
6 1 10 1.8516 -2.2862
6 1 11 12.2044 0.8896
6 1 12 -0.2142 -3.8114
6 1 13 0.7416 -3.2672
6 1 14 -1.4491 2.2373
6 1 15 -1.1508 -0.0491
6 1 16 -1.2800 3.0675
6 1 17 -0.7368 2.3060
6 1 18 0.8086 -2.7921
6 1 19 -2.1658 0.1623
6 1 20 0.4166 -1.8821
6 1 21 -0.8863 -2.1793
6 1 22 0.0522 2.6545
6 2 0 -4.0887 -0.1546
6 2 1 -3.1468 0.2740
6 2 2 3.3143 0.6224
6 2 3 -11.7308 -1.1415
6 2 4 6.8427 -1.1904
6 2 5 -14.1058 2.1774
6 2 6 -0.0156 0.2205
6 2 7 -6.7516 0.2448
6 2 8 -1.3712 1.0713
6 2 9 4.3031 -1.9563
6 2 10 -0.2250 -0.5533
6 2 11 5.2886 -0.7112
6 2 12 3.5609 -0.6397
6 2 13 1.0224 2.7952
6 2 14 0.3636 0.1123
6 2 15 -2.4119 -0.7311
6 2 16 1.1565 0.6174
6 2 17 -3.2618 -1.1874
6 2 18 0.4897 -1.0102
6 2 19 -1.6128 0.0952
6 2 20 0.8120 0.0188
6 2 21 0.2633 0.9761
6 2 22 -0.9087 0.5310
6 3 0 -13.0907 -0.5267
6 3 1 -2.6058 1.0806
6 3 2 -9.0124 -0.4230
6 3 3 0.2324 -0.2322
6 3 4 1.4425 -1.1485
6 3 5 -0.3386 -0.3713
6 3 6 11.9620 -0.2221
6 3 7 -1.0650 0.0019
6 3 8 8.5898 1.6077
6 3 9 3.7162 0.3511
6 3 10 2.7300 -0.2928
6 3 11 5.0236 0.1184
6 3 12 -1.1903 -0.8942
6 3 13 0.2004 -0.2208
6 3 14 -2.5354 0.5709
6 3 15 1.2054 -0.1891
6 3 16 -1.9727 0.4832
6 3 17 2.5406 0.0127
6 3 18 1.2248 -0.6449
6 3 19 0.2858 0.7288
6 3 20 0.9355 0.1660
6 3 21 -0.3723 0.0772
6 3 22 0.7847 0.5040
6 4 0 -3.8408 0.8090
6 4 1 0.7055 -0.8632
6 4 2 3.2951 1.4606
6 4 3 -2.7558 0.1523
6 4 4 11.7985 0.6787
6 4 5 -6.3021 -0.0079
6 4 6 13.0023 -0.1472
6 4 7 -4.8049 -0.4076
6 4 8 8.2858 -0.7330
6 4 9 0.8369 -0.1029
6 4 10 4.1495 0.6576
6 4 11 1.2456 0.4042
6 4 12 -0.8383 0.2749
6 4 13 -0.8135 0.3173
6 4 14 -3.2640 -0.5300
6 4 15 -1.7992 -0.2937
6 4 16 -1.0348 -0.2740
6 4 17 -2.1176 0.0977
6 4 18 -0.1885 0.6652
6 4 19 -0.6746 0.3506
6 4 20 1.3029 0.5640
6 4 21 0.5673 0.0364
6 4 22 -0.7137 -0.7607
6 5 0 -5.9489 -1.3610
6 5 1 -1.1165 -0.1218
6 5 2 -7.2433 0.8007
6 5 3 3.8111 -1.1592
6 5 4 -6.2338 1.2572
6 5 5 4.0021 0.3627
6 5 6 0.3906 -0.2656
6 5 7 -2.5272 0.3334
6 5 8 2.9143 -0.9464
6 5 9 -2.9656 -0.4768
6 5 10 1.7713 0.2281
6 5 11 0.9984 -0.2732
6 5 12 -0.0420 0.4624
6 5 13 -1.1623 0.6348
6 5 14 -0.0406 -0.1767
6 5 15 0.0789 -0.1694
6 5 16 -0.4222 -0.5556
6 5 17 2.1590 -0.5071
6 5 18 -0.4279 0.3758
6 5 19 -0.0638 0.5027
6 5 20 -0.4406 0.6377
6 5 21 -1.1524 0.7787
6 6 0 -6.3251 -1.0925
6 6 1 7.7358 0.2552
6 6 2 -0.3247 -0.2678
6 6 3 13.6218 0.7094
6 6 4 6.6299 0.7739
6 6 5 6.2457 -1.0219
6 6 6 7.4515 -0.5056
6 6 7 -0.4910 -0.6229
6 6 8 3.7899 -0.9493
6 6 9 -1.9135 0.4375
6 6 10 3.5380 0.4763
6 6 11 -2.8345 0.3974
6 6 12 -1.8057 0.6257
6 6 13 -3.1607 -0.9460
6 6 14 -4.0384 -0.1337
6 6 15 -0.8247 0.2185
6 6 16 -1.1032 -0.6270
6 6 17 -0.5337 0.3955
6 6 18 0.4753 0.4792
6 6 19 -0.4694 0.2119
6 6 20 0.7199 -0.0001
6 6 21 0.2328 0.3321
6 7 0 2.1467 0.9595
6 7 1 -2.7708 -0.4596
6 7 2 -0.8225 1.1108
6 7 3 0.6993 -0.1672
6 7 4 -4.3969 0.0023
6 7 5 2.9584 0.0821
6 7 6 -3.5396 -0.6023
6 7 7 -3.4673 -0.0457
6 7 8 -2.0430 -0.3776
6 7 9 -2.3711 -0.0803
6 7 10 -1.3898 0.7941
6 7 11 0.4294 -0.0687
6 7 12 0.7921 0.5814
6 7 13 -2.3255 0.3570
6 7 14 1.5176 -0.4010
6 7 15 -1.5904 -0.0629
6 7 16 0.5295 -0.5873
6 7 17 0.9341 0.0295
6 7 18 -0.9939 -0.0836
6 7 19 -0.6987 -0.1235
6 7 20 -1.9564 -0.1105
6 8 0 -1.4919 0.0187
6 8 1 7.5567 0.2987
6 8 2 0.4703 -0.1177
6 8 3 13.4913 0.1068
6 8 4 -0.3596 -0.5212
6 8 5 4.9750 0.3341
6 8 6 -4.7569 0.0226
6 8 7 -0.8030 0.4119
6 8 8 -5.4896 0.3712
6 8 9 -1.1252 -0.1228
6 8 10 -0.7282 -0.3803
6 8 11 -1.6011 -0.0787
6 8 12 0.3884 -0.2674
6 8 13 -1.8026 0.1219
6 8 14 -0.3678 0.1857
6 8 15 1.0050 0.4879
6 8 16 1.3827 0.2193
6 8 17 0.5174 -0.5442
6 8 18 1.3266 -0.0254
6 8 19 -1.4936 -0.4289
6 8 20 -0.1713 -0.4964
6 9 0 2.4433 0.6526
6 9 1 -3.2313 -0.0615
6 9 2 1.2594 -0.6634
6 9 3 -2.0701 0.7229
6 9 4 1.0403 -0.7850
6 9 5 0.3411 0.4499
6 9 6 2.7510 0.4044
6 9 7 -1.8584 -0.2078
6 9 8 0.5585 0.7480
6 9 9 1.1867 -0.5368
6 9 10 -1.3573 -0.2742
6 9 11 0.9349 -0.0706
6 9 12 0.6836 -0.5827
6 9 13 -2.1274 0.4212
6 9 14 0.5799 -0.2703
6 9 15 -1.8049 -0.2294
6 9 16 0.9487 0.1480
6 9 17 0.3500 -0.3153
6 9 18 0.8325 -0.0846
6 9 19 -0.8727 -0.2548
6 10 0 0.8978 0.9690
6 10 1 1.6999 -0.3341
6 10 2 -0.9886 0.1694
6 10 3 2.2045 -0.4681
6 10 4 -6.1028 -0.7088
6 10 5 -1.6838 0.4923
6 10 6 -9.0064 0.1657
6 10 7 -2.6649 0.2147
6 10 8 -5.3173 0.1621
6 10 9 -0.7087 -0.4294
6 10 10 -1.4256 -0.1712
6 10 11 0.9919 0.1927
6 10 12 1.3043 0.0141
6 10 13 1.0238 0.5146
6 10 14 1.1344 -0.0534
6 10 15 1.3913 -0.2818
6 10 16 2.0425 0.3440
6 10 17 1.2031 -0.9265
6 10 18 0.8523 -0.0512
6 11 0 2.8143 -0.9786
6 11 1 -2.4577 0.4274
6 11 2 1.3683 -0.3540
6 11 3 -2.2284 -0.6721
6 11 4 1.9714 0.7242
6 11 5 -1.0286 -0.1657
6 11 6 6.0533 0.2526
6 11 7 0.1773 0.4520
6 11 8 3.9775 -0.2365
6 11 9 2.3961 0.2453
6 11 10 0.3237 -0.4812
6 11 11 1.0976 -0.1772
6 11 12 -1.1653 -0.1052
6 11 13 -1.3928 -0.5241
6 11 14 -1.1558 0.3343
6 11 15 -0.7081 -0.1043
6 11 16 1.9173 0.5038
6 11 17 0.3909 0.6286
6 12 0 0.6243 -0.8355
6 12 1 -2.0609 0.3889
6 12 2 -0.3388 -0.1250
6 12 3 -5.1994 -0.2002
6 12 4 -2.4313 1.0177
6 12 5 -5.5199 -0.6199
6 12 6 -3.0045 0.0762
6 12 7 -2.2609 -0.0363
6 12 8 -0.4781 -0.5023
6 12 9 0.7817 0.4724
6 12 10 0.2204 0.5347
6 12 11 2.3628 0.1764
6 12 12 0.4170 0.7057
6 12 13 1.3324 -0.7823
6 12 14 -0.5763 -0.2384
6 12 15 -0.8448 -0.4069
6 13 0 -1.7709 0.0325
6 13 1 -2.5628 -0.3941
6 13 2 -1.8212 0.4548
6 13 3 -1.4555 0.2670
6 13 4 0.3520 0.4956
6 13 5 -0.2332 0.7872
6 13 6 4.2012 -0.5420
6 13 7 0.6094 -0.0664
6 13 8 2.5915 -0.7419
6 13 9 0.7194 -0.3492
6 13 10 0.8958 0.4402
6 13 11 0.6350 -0.1194
6 13 12 -0.2804 0.4007
6 13 13 -1.1904 -0.1167
6 13 14 -0.2770 1.1573
6 14 0 0.4006 -0.0731
6 14 1 -0.1657 0.2277
6 14 2 -0.1921 -0.7797
6 14 3 -0.9244 0.5319
6 14 4 0.3552 -0.1586
6 14 5 -2.8608 -0.2430
6 14 6 1.1701 -0.1814
6 14 7 -0.5960 -0.1310
6 14 8 2.0344 0.5804
6 14 9 0.3059 -0.0708
6 14 10 2.7628 0.2649
6 14 11 -0.9174 -0.6301
6 14 12 1.1922 -0.1115
6 15 0 -1.7987 0.2365
6 15 1 -1.5051 -0.0353
6 15 2 -1.7754 0.2546
6 15 3 0.6424 0.6023
6 15 4 -1.1835 -0.3370
6 15 5 0.1545 -0.8404
6 15 6 0.7544 -0.0816
6 15 7 -1.0560 -0.9665
6 15 8 -0.4603 -0.8221
6 15 9 -1.0225 0.3606
6 16 0 2.2621 1.7187
6 16 1 1.0237 -0.1370
6 16 2 -0.9694 -0.0486
6 16 3 3.2697 0.2032
6 16 4 -1.7979 -0.8692
6 16 5 0.7015 0.1191
7 0 2 -1.0055 3.6576
7 0 4 4.3698 -1.0220
7 0 6 -0.3028 -2.9735
7 0 8 3.7488 1.1585
7 0 10 3.6669 2.6870
7 0 12 3.0183 -1.3938
7 0 14 1.1267 -1.9505
7 0 16 3.1770 1.5139
7 0 18 1.6340 1.4719
7 0 20 1.0018 -1.4935
7 0 22 0.1559 -1.0611
7 1 1 11.0645 -0.5808
7 1 2 -4.0454 -8.0227
7 1 3 5.2325 -3.3389
7 1 4 -7.7945 2.7948
7 1 5 -4.4663 -0.8786
7 1 6 -5.2350 5.8145
7 1 7 -11.1195 4.0126
7 1 8 2.5420 -1.9236
7 1 9 -8.1891 0.4857
7 1 10 5.5815 -5.3699
7 1 11 0.3255 -3.5430
7 1 12 2.8804 3.2409
7 1 13 3.5228 -0.2974
7 1 14 -0.3963 3.4975
7 1 15 -0.9623 3.2252
7 1 16 -1.6747 -3.0780
7 1 17 1.1686 -0.3314
7 1 18 -1.4907 -2.3638
7 1 19 0.9866 -2.4323
7 1 20 -0.5691 3.0650
7 1 21 -1.7730 0.5603
7 1 22 0.1449 3.2317
7 2 1 -4.4546 -0.5108
7 2 2 -2.0893 0.8952
7 2 3 -5.4136 -0.7314
7 2 4 -0.1624 -0.8447
7 2 5 -4.8017 -0.5823
7 2 6 -3.3247 -0.6799
7 2 7 -2.4130 1.6848
7 2 8 1.7698 0.5667
7 2 9 0.0660 0.0929
7 2 10 4.2394 0.3493
7 2 11 1.1634 -1.4748
7 2 12 4.0453 -0.9102
7 2 13 0.1759 0.2158
7 2 14 0.4718 -0.4848
7 2 15 0.8623 1.4229
7 2 16 2.1388 0.7713
7 2 17 1.6699 -0.6816
7 2 18 0.8902 0.1023
7 2 19 0.7824 -1.3575
7 2 20 0.4554 -0.5386
7 2 21 -0.3151 0.8607
7 2 22 0.0887 0.6607
7 3 1 -0.4786 1.5831
7 3 2 -5.3731 -1.9330
7 3 3 4.5548 -1.4779
7 3 4 -9.7518 0.5178
7 3 5 7.5753 0.2649
7 3 6 -6.3614 1.4588
7 3 7 2.7715 0.5574
7 3 8 3.8250 -0.5729
7 3 9 -0.0580 0.0536
7 3 10 7.6332 -1.4940
7 3 11 0.7017 -0.2278
7 3 12 4.4359 1.1123
7 3 13 -0.1383 0.0448
7 3 14 0.6579 0.6839
7 3 15 -2.6950 0.2043
7 3 16 -0.7620 -1.3342
7 3 17 0.3055 0.0450
7 3 18 -1.4091 -0.3973
7 3 19 1.4276 -0.5772
7 3 20 -0.2620 1.2226
7 3 21 -0.9395 -0.2381
7 4 1 -1.7532 0.5299
7 4 2 -4.8211 -1.0418
7 4 3 1.4265 0.4242
7 4 4 -5.7572 0.3501
7 4 5 2.9698 -0.3113
7 4 6 -5.3244 1.2732
7 4 7 2.0784 0.0120
7 4 8 -1.6431 -0.2177
7 4 9 1.8212 0.0306
7 4 10 3.0879 -1.0062
7 4 11 2.4623 -0.0384
7 4 12 3.5708 0.4611
7 4 13 1.1437 -0.0987
7 4 14 -0.8058 0.7702
7 4 15 -0.1410 0.1120
7 4 16 0.4850 -0.2159
7 4 17 0.5611 0.0075
7 4 18 -0.1843 -0.6758
7 4 19 -0.2445 0.2856
7 4 20 -0.7888 0.4931
7 4 21 -0.1091 0.3495
7 5 1 -8.6264 -0.0877
7 5 2 1.5694 0.7091
7 5 3 -0.4126 0.0675
7 5 4 0.9261 -0.7214
7 5 5 8.2746 0.9636
7 5 6 -0.5938 -0.6806
7 5 7 6.1075 -0.7487
7 5 8 1.0313 0.2372
7 5 9 2.8078 -0.1765
7 5 10 1.6302 0.6131
7 5 11 0.8619 0.3843
7 5 12 1.6120 -0.5821
7 5 13 -2.5380 -0.0959
7 5 14 1.0363 -0.4120
7 5 15 -3.5545 -0.6397
7 5 16 0.7573 0.5602
7 5 17 0.1453 0.2019
7 5 18 -0.8582 0.1360
7 5 19 1.7088 0.4181
7 5 20 0.0634 -0.8097
7 5 21 0.7770 -0.0659
7 6 1 0.0216 -0.3082
7 6 2 -3.8397 -0.6186
7 6 3 4.0829 -0.0078
7 6 4 -2.3756 0.2826
7 6 5 7.1605 0.0323
7 6 6 -1.2856 0.3223
7 6 7 6.7182 -0.4215
7 6 8 -2.6103 -0.3207
7 6 9 4.3750 -0.1826
7 6 10 0.7896 -0.3221
7 6 11 2.1581 0.2330
7 6 12 0.4080 0.7502
7 6 13 0.2096 -0.0302
7 6 14 -2.3470 0.3298
7 6 15 -2.2833 -0.1406
7 6 16 -1.0537 -0.5871
7 6 17 -1.0390 0.5437
7 6 18 -0.5697 -0.5228
7 6 19 -1.5309 0.2817
7 6 20 -1.6835 0.5885
7 7 1 -2.9252 -0.4402
7 7 2 8.1732 1.2454
7 7 3 -3.2278 0.5900
7 7 4 5.4628 -0.7019
7 7 5 -1.3736 0.2138
7 7 6 -1.3330 -0.7275
7 7 7 -2.4669 -0.3218
7 7 8 -2.3732 0.5578
7 7 9 -1.7543 -0.1208
7 7 10 -2.3620 0.7257
7 7 11 0.9422 -0.0750
7 7 12 -0.3309 -0.5940
7 7 13 -0.6251 0.1634
7 7 14 0.4007 -0.4852
7 7 15 -2.4523 -0.1461
7 7 16 0.9012 0.1570
7 7 17 0.0196 -0.0298
7 7 18 0.6634 0.1250
7 7 19 0.0513 0.1620
7 7 20 1.3559 0.0125
7 8 1 1.1609 0.0057
7 8 2 1.3688 0.5157
7 8 3 3.0494 -0.1347
7 8 4 3.7745 -0.5379
7 8 5 6.2447 0.1749
7 8 6 2.3228 -0.4179
7 8 7 6.4697 0.2364
7 8 8 -0.3853 0.4399
7 8 9 3.0961 0.1855
7 8 10 1.2462 0.3138
7 8 11 0.3304 -0.0237
7 8 12 -1.0073 -0.1225
7 8 13 -0.4262 0.0258
7 8 14 -3.1330 -0.3029
7 8 15 -2.0918 -0.1966
7 8 16 -1.9513 -0.0543
7 8 17 -0.4540 -0.0761
7 8 18 -1.3013 -0.3701
7 8 19 -0.6554 -0.6626
7 9 1 3.8949 0.5689
7 9 2 6.7333 -0.4896
7 9 3 -2.2259 0.0807
7 9 4 1.9587 0.8868
7 9 5 -5.6101 -0.6834
7 9 6 -2.8420 0.7946
7 9 7 -5.9728 0.0317
7 9 8 -1.9571 -0.4318
7 9 9 -4.5846 0.0338
7 9 10 -2.1456 -0.9709
7 9 11 0.4318 0.1338
7 9 12 0.0759 0.3403
7 9 13 1.5277 0.1486
7 9 14 0.0945 0.5986
7 9 15 -0.7238 -0.4172
7 9 16 0.5809 -0.4491
7 9 17 0.8325 -0.0431
7 9 18 2.7400 0.1742
7 10 1 0.4849 0.4843
7 10 2 3.3706 -0.1240
7 10 3 0.2606 -0.4911
7 10 4 4.0017 -0.2367
7 10 5 1.4384 -0.4782
7 10 6 1.6020 0.3282
7 10 7 0.9788 0.4576
7 10 8 0.4116 0.2400
7 10 9 -0.8189 0.4294
7 10 10 0.3446 0.0890
7 10 11 -0.3379 -0.2350
7 10 12 -0.5611 -0.0515
7 10 13 1.2213 -0.4636
7 10 14 -1.1329 -0.3063
7 10 15 0.8900 -0.0135
7 10 16 0.6541 0.2799
7 10 17 1.0199 0.3580
7 11 1 6.5179 -0.2761
7 11 2 -0.0768 -0.5596
7 11 3 0.2372 0.0280
7 11 4 -3.7614 0.2059
7 11 5 -3.0829 0.4490
7 11 6 -2.4267 0.1861
7 11 7 -1.7861 0.2833
7 11 8 0.6409 -0.0520
7 11 9 -1.1564 -0.2014
7 11 10 0.3895 -0.1999
7 11 11 1.5404 0.0811
7 11 12 1.3126 0.2437
7 11 13 1.4857 -0.0666
7 11 14 0.2298 0.5404
7 11 15 0.3536 -0.0877
7 11 16 0.7934 1.5418
7 12 1 -0.2163 -0.6901
7 12 2 -0.3654 -0.4437
7 12 3 -1.6017 0.3805
7 12 4 -0.4401 0.3565
7 12 5 -1.6450 0.4875
7 12 6 -1.0785 0.1544
7 12 7 -1.2493 0.1398
7 12 8 0.2543 -0.3194
7 12 9 -0.3711 -0.3852
7 12 10 0.5378 -0.1902
7 12 11 0.8158 0.3144
7 12 12 1.6659 0.1106
7 12 13 1.1780 -0.3372
7 12 14 0.6828 -0.7359
7 13 1 3.8746 -0.5009
7 13 2 -0.7169 0.2291
7 13 3 0.6072 0.1622
7 13 4 -4.1020 -0.7117
7 13 5 0.3782 0.1040
7 13 6 -2.0503 -0.9882
7 13 7 1.5551 -0.4528
7 13 8 2.5107 0.6631
7 13 9 0.9784 -0.2069
7 13 10 2.8668 1.2565
7 13 11 1.3497 0.2522
7 13 12 1.9955 0.9652
7 13 13 -0.8638 -0.3122
7 14 1 -0.0544 -0.2544
7 14 2 -1.8577 -0.0733
7 14 3 -0.6530 0.4133
7 14 4 -1.5491 0.3707
7 14 5 0.1981 -0.0594
7 14 6 -2.3882 -0.4585
7 14 7 -0.1064 -0.2964
7 14 8 -0.5972 0.2013
7 14 9 0.0918 -0.7166
7 14 10 0.6215 -0.5414
7 15 1 -2.2310 0.4260
7 15 2 1.3768 0.2634
7 15 3 -2.7478 -0.0471
7 15 4 -1.3264 -0.3281
7 15 5 0.3055 -0.0118
7 15 6 -1.3347 -0.9956
7 15 7 1.1737 0.0139
8 0 0 2.5901 -1.6607
8 0 2 3.9203 -3.3552
8 0 4 5.3552 -6.2822
8 0 6 -2.2597 0.7355
8 0 8 -11.0988 5.9996
8 0 10 -6.8142 -2.9827
8 0 12 4.5533 -4.1749
8 0 14 -0.0114 2.7983
8 0 16 -2.6424 3.6162
8 0 18 -0.1054 -3.7588
8 0 20 0.9405 -1.3008
8 1 0 5.3995 -0.6474
8 1 1 1.5491 -0.5675
8 1 2 2.9557 1.7918
8 1 3 5.5058 0.3441
8 1 4 -2.2572 -0.0894
8 1 5 3.6446 0.4721
8 1 6 -4.5988 -0.3548
8 1 7 -1.8893 -0.5033
8 1 8 -3.9040 -0.0587
8 1 9 -3.9018 0.0788
8 1 10 -1.3276 0.2774
8 1 11 -5.7323 -0.2075
8 1 12 0.0788 -0.3675
8 1 13 -0.4743 0.4702
8 1 14 0.6914 0.2978
8 1 15 0.2392 0.1653
8 1 16 1.3438 -0.1563
8 1 17 1.4163 0.0585
8 1 18 0.8379 -0.0892
8 1 19 1.3928 -0.7831
8 1 20 0.4301 0.0265
8 1 21 0.5592 -0.7863
8 2 0 -1.0065 -1.4889
8 2 1 -2.4759 -0.8872
8 2 2 -1.6724 0.0998
8 2 3 -4.0498 -1.1285
8 2 4 -1.2775 -1.3620
8 2 5 -3.9476 3.1368
8 2 6 -3.4346 0.7057
8 2 7 0.1250 0.2709
8 2 8 -6.4298 0.9718
8 2 9 2.2485 -2.7937
8 2 10 -4.8249 -1.1822
8 2 11 2.8032 -0.5459
8 2 12 1.9445 -0.7129
8 2 13 1.0689 3.6095
8 2 14 -0.2112 0.9621
8 2 15 1.0778 -1.1776
8 2 16 -0.1838 0.9222
8 2 17 -0.0127 -2.1061
8 2 18 0.8793 -1.2012
8 2 19 -0.3730 0.8223
8 2 20 0.4845 -0.2660
8 2 21 0.4118 1.6343
8 3 0 8.7706 -0.0607
8 3 1 -1.8846 -0.0572
8 3 2 6.2249 0.6238
8 3 3 -3.8469 0.0965
8 3 4 -0.8197 0.1719
8 3 5 -4.3343 0.5473
8 3 6 -4.8310 -0.2043
8 3 7 -2.1946 -0.2283
8 3 8 -5.0586 -0.2588
8 3 9 0.8168 -0.4619
8 3 10 -1.1629 0.1808
8 3 11 1.7172 0.1037
8 3 12 1.3094 -0.2004
8 3 13 0.7943 0.6110
8 3 14 1.1372 -0.1438
8 3 15 -0.6273 -0.2544
8 3 16 2.2497 -0.1539
8 3 17 0.4356 -0.6600
8 3 18 0.7957 0.3465
8 3 19 0.0428 0.0794
8 3 20 -0.4947 0.4956
8 3 21 -0.3260 0.6082
8 4 0 -6.4432 0.1619
8 4 1 -2.0902 -0.1284
8 4 2 -6.1840 1.4594
8 4 3 -3.0328 -0.5207
8 4 4 -3.9745 1.1933
8 4 5 -4.2144 -0.0675
8 4 6 -2.4742 -0.0560
8 4 7 -2.0659 0.0459
8 4 8 -1.7330 -1.6970
8 4 9 1.2936 -0.0183
8 4 10 -1.4839 0.7891
8 4 11 3.8168 0.0297
8 4 12 0.6638 1.3254
8 4 13 2.7294 0.1734
8 4 14 0.6569 -0.6810
8 4 15 1.6355 0.0122
8 4 16 2.2161 -1.1291
8 4 17 0.0959 0.2878
8 4 18 1.6389 0.7212
8 4 19 -0.0419 -0.2212
8 4 20 0.1716 1.7257
8 5 0 -1.0760 0.3173
8 5 1 -2.0733 0.1165
8 5 2 1.6479 0.4393
8 5 3 -4.4437 -0.0886
8 5 4 3.4884 0.2838
8 5 5 -4.1018 0.2620
8 5 6 3.4358 -0.5002
8 5 7 -0.0380 -0.0557
8 5 8 1.8662 -0.6163
8 5 9 2.5791 -0.3931
8 5 10 1.3472 0.3574
8 5 11 4.7704 0.0386
8 5 12 0.9936 0.4525
8 5 13 2.4245 0.1129
8 5 14 -0.7958 -0.3384
8 5 15 0.6052 -0.2077
8 5 16 1.6578 -0.4244
8 5 17 -0.2050 0.1017
8 5 18 1.2689 0.1796
8 5 19 -1.0759 0.1890
8 5 20 0.1350 0.0437
8 6 0 -7.0213 0.5858
8 6 1 -0.0351 0.3197
8 6 2 -3.6674 0.0218
8 6 3 -0.7043 0.5726
8 6 4 0.8644 0.2769
8 6 5 -3.1447 -0.5113
8 6 6 -0.0920 -0.4469
8 6 7 -2.9850 0.0146
8 6 8 -2.6453 -0.7907
8 6 9 -0.7401 0.5320
8 6 10 -0.2751 0.7791
8 6 11 0.6604 0.3690
8 6 12 1.5547 0.5970
8 6 13 1.8620 -0.4630
8 6 14 0.8044 -0.4385
8 6 15 1.2391 0.3843
8 6 16 0.7467 -0.4710
8 6 17 0.3464 0.3284
8 6 18 1.1092 0.4631
8 6 19 0.8659 -0.1373
8 7 0 -7.5998 -0.2731
8 7 1 -0.0129 0.2948
8 7 2 -3.0114 -0.2132
8 7 3 0.3315 0.1567
8 7 4 2.2055 -0.0492
8 7 5 -0.2251 -0.1057
8 7 6 4.6535 0.1539
8 7 7 1.5929 0.0980
8 7 8 5.2743 -0.0823
8 7 9 1.2921 0.0340
8 7 10 2.9634 0.0218
8 7 11 1.4664 -0.0662
8 7 12 0.4727 -0.0526
8 7 13 0.9646 -0.0126
8 7 14 -1.3831 0.0247
8 7 15 -0.3107 0.3872
8 7 16 -0.1606 -0.0379
8 7 17 -1.3378 0.6564
8 7 18 0.0710 -0.0177
8 7 19 -1.3939 -0.7478
8 8 0 1.0565 -0.6054
8 8 1 2.0903 0.0469
8 8 2 1.1131 -1.1456
8 8 3 0.9865 0.3668
8 8 4 0.8418 -0.2209
8 8 5 -2.7369 0.2307
8 8 6 1.4122 0.3238
8 8 7 -1.3895 0.0090
8 8 8 0.1228 0.2716
8 8 9 -0.0018 -0.3183
8 8 10 0.9025 -0.2670
8 8 11 -0.8189 -0.2595
8 8 12 0.4332 -0.1954
8 8 13 0.3226 -0.0038
8 8 14 -1.0503 -0.1710
8 8 15 -0.4654 -0.0720
8 8 16 -1.4528 -0.0382
8 8 17 -0.2279 -0.6647
8 8 18 0.8406 0.1827
8 9 0 -3.2512 -0.0388
8 9 1 2.9076 0.3406
8 9 2 -0.7698 0.0112
8 9 3 5.2225 -0.2451
8 9 4 0.0991 -0.4871
8 9 5 1.3698 -0.5428
8 9 6 -0.2811 -0.2000
8 9 7 -0.4898 0.1757
8 9 8 0.8417 0.1559
8 9 9 -1.8324 0.4909
8 9 10 0.2522 0.4547
8 9 11 -1.5347 0.3200
8 9 12 -0.4974 0.0000
8 9 13 0.0982 -0.1506
8 9 14 -0.0835 0.1706
8 9 15 -1.1833 -0.0262
8 9 16 -1.9614 -0.0368
8 9 17 -0.3021 0.0399
8 10 0 7.6857 -0.0778
8 10 1 1.8795 -0.2780
8 10 2 4.7123 0.2439
8 10 3 1.2211 -0.6389
8 10 4 0.6783 0.0188
8 10 5 -1.5568 0.6408
8 10 6 1.5692 0.2731
8 10 7 1.0555 0.3147
8 10 8 1.6120 0.2749
8 10 9 1.6824 -0.3421
8 10 10 0.0108 -0.2643
8 10 11 0.3381 -0.4408
8 10 12 0.2410 -0.1731
8 10 13 -0.2544 0.0879
8 10 14 0.4832 0.1018
8 10 15 -2.1146 -0.0896
8 10 16 1.3136 0.6925
8 11 0 1.1573 0.3101
8 11 1 2.2773 -0.6274
8 11 2 1.5347 -0.1568
8 11 3 3.9543 -0.2797
8 11 4 -0.6445 -0.0274
8 11 5 0.9241 0.5337
8 11 6 -2.4993 0.2750
8 11 7 -0.8405 0.2182
8 11 8 -1.6318 0.0209
8 11 9 -2.3130 -0.1657
8 11 10 -0.3398 -0.0006
8 11 11 -1.3872 -0.0603
8 11 12 0.0245 -0.1783
8 11 13 0.7496 -0.4080
8 11 14 1.8892 0.2233
8 11 15 -1.1512 -0.3851
8 12 0 4.5445 0.1617
8 12 1 0.2937 0.0346
8 12 2 2.4104 0.3357
8 12 3 -0.0447 -0.0367
8 12 4 0.7915 -0.0598
8 12 5 -1.5487 -0.1610
8 12 6 -0.1568 -0.2340
8 12 7 1.1959 -0.4154
8 12 8 -0.1507 -0.2998
8 12 9 1.5546 -0.0925
8 12 10 0.3519 0.1926
8 12 11 0.7342 -0.1500
8 12 12 2.5512 0.3821
8 12 13 0.5925 -0.4489
8 13 0 3.8425 -0.1890
8 13 1 0.1420 -0.3311
8 13 2 3.0033 -0.3710
8 13 3 -0.0337 -0.3416
8 13 4 0.7638 0.0254
8 13 5 -1.2655 -0.0657
8 13 6 -1.2496 0.2234
8 13 7 -0.6942 -0.0875
8 13 8 -1.0290 -0.1358
8 13 9 -1.0340 -0.0676
8 13 10 0.5420 0.0805
8 13 11 -0.9261 -0.7727
8 14 0 2.6671 -0.1784
8 14 1 0.1876 0.1235
8 14 2 -0.1326 -0.4857
8 14 3 -0.5663 0.8875
8 14 4 -0.5325 -0.1711
8 14 5 -2.9249 -0.7139
8 14 6 -1.2002 -0.3032
8 14 7 -0.0384 -0.1739
8 14 8 -0.7920 -0.8216
8 14 9 1.3996 0.2656
8 15 0 -0.1888 0.1547
8 15 1 1.8335 1.6835
8 15 2 -0.5229 0.5226
8 15 3 2.2341 1.1131
8 15 4 0.9169 -0.0447
8 15 5 -0.8487 -0.4074
9 0 2 7.8887 -2.8992
9 0 4 6.0295 1.0219
9 0 6 2.1371 2.3946
9 0 8 -1.6302 -0.5176
9 0 10 -5.5634 -2.3245
9 0 12 -3.6425 0.7317
9 0 14 0.3458 1.4281
9 0 16 -0.2597 -0.6207
9 0 18 0.1876 -0.9358
9 0 20 1.1673 0.6541
9 1 1 -5.4963 1.9664
9 1 2 2.9385 -5.6177
9 1 3 0.2427 -2.1315
9 1 4 2.3055 0.9210
9 1 5 5.3093 -1.7644
9 1 6 -0.0100 4.3061
9 1 7 0.5449 3.2404
9 1 8 -1.0695 -0.8990
9 1 9 -1.6376 0.8187
9 1 10 -1.0750 -4.3711
9 1 11 1.0489 -2.9783
9 1 12 -0.5324 2.5400
9 1 13 2.6052 -0.1601
9 1 14 -0.0402 2.6158
9 1 15 -0.7839 2.6665
9 1 16 1.1586 -2.9297
9 1 17 -0.0985 -0.7637
9 1 18 1.0742 -1.5455
9 1 19 0.1058 -2.5263
9 1 20 0.8047 3.4918
9 2 1 5.7215 1.1154
9 2 2 2.2101 0.1042
9 2 3 5.8442 -0.3985
9 2 4 1.8282 0.1719
9 2 5 1.5138 -0.1051
9 2 6 1.9380 0.6250
9 2 7 -6.0999 -0.5373
9 2 8 -0.4561 -0.4139
9 2 9 -5.4171 0.3663
9 2 10 -3.3795 -0.7002
9 2 11 0.2654 0.5875
9 2 12 -2.9142 0.4362
9 2 13 1.6453 -0.2678
9 2 14 -0.3429 0.4545
9 2 15 -0.1848 -0.3723
9 2 16 -0.4203 -0.4999
9 2 17 -0.1408 0.3758
9 2 18 0.2117 -0.2596
9 2 19 -0.2285 -0.5412
9 2 20 0.9148 0.3811
9 3 1 -0.5305 1.1180
9 3 2 1.4032 -1.3017
9 3 3 -0.1302 -0.9863
9 3 4 0.9665 0.5939
9 3 5 -0.2191 -0.0328
9 3 6 -0.7666 0.9809
9 3 7 -3.3961 0.3066
9 3 8 -0.9394 -0.4115
9 3 9 -4.6401 0.0729
9 3 10 -1.0167 -1.5133
9 3 11 -1.4593 -0.0575
9 3 12 -0.9959 1.0135
9 3 13 1.8240 -0.3009
9 3 14 -0.7698 0.7566
9 3 15 0.7831 -0.2652
9 3 16 0.8206 -0.7467
9 3 17 1.3981 0.3354
9 3 18 1.4273 -0.4708
9 3 19 0.5154 0.1497
9 3 20 0.2099 0.3553
9 4 1 3.5885 -0.1281
9 4 2 -3.6465 0.5005
9 4 3 0.5600 0.3897
9 4 4 -3.2454 -0.4911
9 4 5 -1.1959 0.0764
9 4 6 0.0145 -0.3644
9 4 7 -3.1511 -0.2268
9 4 8 0.4114 0.1670
9 4 9 -2.2304 0.0528
9 4 10 1.7781 0.4133
9 4 11 -0.6882 0.2503
9 4 12 1.1490 -0.4639
9 4 13 0.1737 -0.1481
9 4 14 0.2484 -0.6033
9 4 15 1.4763 -0.2493
9 4 16 -0.7988 0.4741
9 4 17 1.4958 0.1001
9 4 18 -0.3285 0.8507
9 4 19 -0.8132 -0.2508
9 5 1 2.1200 -0.0596
9 5 2 -1.6171 1.2980
9 5 3 3.0879 0.1007
9 5 4 -1.9642 -1.4147
9 5 5 -0.8575 0.6638
9 5 6 -2.1913 -1.4768
9 5 7 -5.8333 -1.0073
9 5 8 0.4608 1.0033
9 5 9 -5.5880 0.0678
9 5 10 2.2615 1.2833
9 5 11 -1.2227 0.9138
9 5 12 1.7256 -0.8154
9 5 13 1.1268 -0.0749
9 5 14 1.1183 -1.1885
9 5 15 1.1323 -0.9541
9 5 16 -0.2226 0.5797
9 5 17 0.7391 0.5603
9 5 18 0.0266 1.1973
9 5 19 -0.9927 0.4543
9 6 1 -2.9617 0.0663
9 6 2 -1.6337 0.4159
9 6 3 -2.2532 0.5807
9 6 4 -2.2410 -0.0556
9 6 5 -0.9284 0.0505
9 6 6 -0.9459 -0.3643
9 6 7 -0.3598 -0.0905
9 6 8 0.6034 0.2362
9 6 9 0.9187 -0.0969
9 6 10 3.3013 0.3927
9 6 11 0.6791 0.0555
9 6 12 2.9199 -0.3105
9 6 13 1.1095 0.0500
9 6 14 1.2665 -0.4092
9 6 15 2.0056 0.0489
9 6 16 -0.7712 0.2056
9 6 17 1.3405 0.2929
9 6 18 -0.5449 0.0675
9 7 1 -2.9969 -0.6199
9 7 2 -0.3080 0.5576
9 7 3 1.9961 0.2204
9 7 4 -1.7834 -0.6445
9 7 5 1.4208 0.2223
9 7 6 -2.0194 -0.3020
9 7 7 -1.1710 -0.4298
9 7 8 2.4849 0.4103
9 7 9 -0.6033 -0.0290
9 7 10 5.2169 0.5794
9 7 11 0.3347 0.2436
9 7 12 3.4139 -0.8367
9 7 13 -0.3708 0.2326
9 7 14 2.5322 -0.0558
9 7 15 0.8830 -0.2233
9 7 16 -0.8671 0.3000
9 7 17 1.9898 0.1668
9 7 18 -2.9140 -0.2801
9 8 1 -6.9302 0.3639
9 8 2 2.1498 -0.1107
9 8 3 -1.0532 -0.0167
9 8 4 0.6906 0.1767
9 8 5 0.3978 -0.1181
9 8 6 -0.7138 -0.4339
9 8 7 -1.0625 -0.2840
9 8 8 -0.1148 -0.3019
9 8 9 0.2010 -0.0265
9 8 10 -0.6650 -0.1004
9 8 11 -0.3634 0.3105
9 8 12 -0.0993 -0.1332
9 8 13 0.0467 0.6147
9 8 14 1.0702 0.0597
9 8 15 -0.9173 0.0983
9 8 16 0.3091 -0.3869
9 8 17 -0.6672 -0.3684
9 9 1 -3.4154 -0.1464
9 9 2 0.2104 -0.7743
9 9 3 -0.4121 -0.1265
9 9 4 -1.0432 0.2688
9 9 5 0.8187 -0.1497
9 9 6 -1.0503 0.7230
9 9 7 2.4333 0.6016
9 9 8 1.3837 -0.1893
9 9 9 2.7525 0.1108
9 9 10 1.8633 -0.1069
9 9 11 1.0636 -0.0575
9 9 12 0.2674 -0.0680
9 9 13 0.3753 -0.1148
9 9 14 1.1641 0.4129
9 9 15 -0.2105 -0.3575
9 9 16 0.6702 -0.1418
9 10 1 -1.0424 -0.3692
9 10 2 3.6772 -0.3357
9 10 3 0.3152 -0.3415
9 10 4 2.2078 0.0378
9 10 5 -0.8758 0.4578
9 10 6 -0.8414 0.1401
9 10 7 -1.4908 0.1756
9 10 8 -1.0482 -0.1374
9 10 9 0.2602 0.2735
9 10 10 -2.5359 0.0692
9 10 11 -2.6468 -0.0152
9 10 12 -0.6743 -0.1246
9 10 13 -2.0527 -0.0108
9 10 14 0.7034 0.6007
9 10 15 -2.1249 -0.8228
9 11 1 -1.1001 0.3060
9 11 2 2.2499 -0.2606
9 11 3 -0.1035 0.3693
9 11 4 2.1886 0.3690
9 11 5 0.2495 0.3816
9 11 6 0.1066 0.0852
9 11 7 0.8892 -0.0652
9 11 8 -1.0939 -0.3331
9 11 9 0.6754 -0.3269
9 11 10 -1.0718 -0.4014
9 11 11 -0.1480 -0.3597
9 11 12 0.3004 0.4967
9 11 13 1.1870 -0.4083
9 12 1 2.9412 -0.0188
9 12 2 1.4517 -0.1006
9 12 3 2.5295 -0.0232
9 12 4 0.6835 -0.1607
9 12 5 0.4308 0.0403
9 12 6 -0.6030 0.0603
9 12 7 -2.1450 -0.3136
9 12 8 -0.1639 -0.2029
9 12 9 -0.7576 0.0691
9 12 10 -1.4608 0.7407
9 12 11 -2.6416 -0.8464
9 12 12 0.3737 0.9623
9 13 1 1.6407 -0.0244
9 13 2 1.8361 0.4693
9 13 3 0.2136 0.1620
9 13 4 1.3762 -0.2266
9 13 5 -0.7605 0.9862
9 13 6 -0.6435 -0.8401
9 13 7 -1.7998 -0.6615
9 13 8 -1.5284 0.2974
9 13 9 -0.0637 -0.2585
9 14 1 0.7317 0.1449
9 14 2 0.7129 0.6580
9 14 3 2.5083 0.8566
9 14 4 -1.0405 -0.2741
9 14 5 1.6862 0.7598
9 14 6 -0.9627 -0.2798
10 0 0 -4.9463 -1.8470
10 0 2 -1.8693 -2.0501
10 0 4 1.2354 -2.8473
10 0 6 4.0811 1.1239
10 0 8 4.6700 2.4033
10 0 10 3.0052 -1.6881
10 0 12 -0.2693 -1.8064
10 0 14 -0.1336 2.1525
10 0 16 0.4326 1.1078
10 0 18 -0.0291 -2.5907
10 1 0 0.1440 0.0567
10 1 1 -0.0667 -3.4087
10 1 2 0.8003 3.3820
10 1 3 -0.9079 -2.1756
10 1 4 1.9087 2.9274
10 1 5 -0.4421 2.2148
10 1 6 0.2072 0.2954
10 1 7 1.6010 0.7414
10 1 8 0.5338 -3.4707
10 1 9 -1.6679 -1.6796
10 1 10 1.3963 1.4860
10 1 11 -3.6073 -0.5597
10 1 12 1.9690 1.3484
10 1 13 -0.1226 2.3631
10 1 14 0.6334 -1.3649
10 1 15 -1.0020 -0.2721
10 1 16 -0.2769 -1.4477
10 1 17 -1.4787 -1.3601
10 1 18 -0.8480 2.5255
10 1 19 -3.2791 0.0820
10 2 0 -0.1676 0.2729
10 2 1 3.4795 0.3049
10 2 2 1.9836 0.0803
10 2 3 6.0949 -1.1328
10 2 4 3.1228 -0.6811
10 2 5 2.1957 2.5008
10 2 6 2.1189 0.7652
10 2 7 -0.5569 0.8908
10 2 8 0.4737 -0.0601
10 2 9 -1.5226 -3.0634
10 2 10 1.3085 -0.8197
10 2 11 -1.2868 -0.6620
10 2 12 1.4096 -0.4677
10 2 13 -1.0177 3.0072
10 2 14 0.2132 0.6056
10 2 15 0.6434 -0.2610
10 2 16 -0.0061 0.4295
10 2 17 2.2973 -2.7579
10 2 18 0.3126 -0.4085
10 2 19 0.2264 -0.2379
10 3 0 -2.0182 0.2377
10 3 1 0.2118 -1.8910
10 3 2 -0.5841 0.5393
10 3 3 0.4776 -0.3863
10 3 4 2.8219 0.9585
10 3 5 0.4979 0.7268
10 3 6 0.5935 -0.2740
10 3 7 0.0375 0.1505
10 3 8 0.0226 -1.6995
10 3 9 -1.6042 -0.8521
10 3 10 0.5185 0.8352
10 3 11 -2.5888 -0.0473
10 3 12 1.6231 0.7991
10 3 13 -0.7527 0.8428
10 3 14 1.5839 -0.5669
10 3 15 -0.7230 0.1733
10 3 16 2.0337 -0.9949
10 3 17 0.4426 -0.7119
10 3 18 1.0731 0.4963
10 3 19 0.1462 -0.8463
10 4 0 4.0552 1.0883
10 4 1 0.3982 -0.0424
10 4 2 4.7363 1.1044
10 4 3 1.6068 -0.4851
10 4 4 4.0337 0.8082
10 4 5 0.9449 -0.7019
10 4 6 -0.8204 -0.0627
10 4 7 0.5918 -0.2705
10 4 8 -4.6792 -1.1992
10 4 9 -1.6066 0.1588
10 4 10 -2.7547 0.5191
10 4 11 -2.2615 0.3472
10 4 12 0.1002 0.9536
10 4 13 -1.0175 -0.2923
10 4 14 -0.0087 0.0411
10 4 15 0.6012 -0.2947
10 4 16 1.0972 -0.4476
10 4 17 2.0965 0.5759
10 4 18 0.2091 -0.2890
10 5 0 -1.1441 0.2194
10 5 1 -1.3361 0.1120
10 5 2 -0.4860 -1.4613
10 5 3 -1.2249 0.3012
10 5 4 1.1005 -0.4244
10 5 5 0.4734 -0.1085
10 5 6 -1.7024 0.3369
10 5 7 -0.3486 -0.0023
10 5 8 -4.3279 0.6445
10 5 9 -2.0184 0.4465
10 5 10 -2.2475 -0.4607
10 5 11 -2.6677 0.2822
10 5 12 0.2304 -0.5971
10 5 13 -2.3784 -0.5300
10 5 14 1.3502 0.2972
10 5 15 -0.5983 -0.1160
10 5 16 1.2207 0.6873
10 5 17 1.8176 0.3719
10 5 18 -0.4639 0.0290
10 6 0 1.8049 -1.0133
10 6 1 -1.7415 -0.0398
10 6 2 1.7838 -1.0106
10 6 3 -2.8558 0.1415
10 6 4 1.3036 0.6143
10 6 5 -3.4587 -0.8804
10 6 6 -2.2623 0.0952
10 6 7 -0.6199 0.1758
10 6 8 -3.0379 -0.3912
10 6 9 2.0464 0.8687
10 6 10 -1.6013 0.2767
10 6 11 3.2173 0.2693
10 6 12 -0.7011 0.2332
10 6 13 1.8304 -0.7228
10 6 14 0.4865 -0.0924
10 6 15 -0.3706 0.7334
10 6 16 1.8659 -0.2100
10 6 17 -1.3673 1.0178
10 7 0 -0.5309 -0.3124
10 7 1 0.3737 0.6374
10 7 2 0.6799 -0.4808
10 7 3 1.3467 0.1139
10 7 4 1.1968 -0.1579
10 7 5 0.6107 -0.1951
10 7 6 -1.6847 0.2765
10 7 7 0.1319 -0.1774
10 7 8 -5.7120 0.2325
10 7 9 0.2031 0.5197
10 7 10 -3.0083 -0.6503
10 7 11 0.9740 0.0695
10 7 12 -0.2836 -0.1763
10 7 13 -0.6873 -0.2565
10 7 14 -0.3244 0.0748
10 7 15 0.0062 0.0235
10 7 16 -1.2475 -0.2497
10 7 17 0.8228 0.7859
10 8 0 -3.6032 0.0412
10 8 1 -1.5018 0.0699
10 8 2 -2.1481 -0.7980
10 8 3 -2.3631 0.1980
10 8 4 0.3691 -0.5172
10 8 5 -3.3369 -0.0628
10 8 6 -0.3323 -0.0409
10 8 7 -0.6003 0.1793
10 8 8 0.4799 0.5017
10 8 9 2.9136 0.0710
10 8 10 0.9704 -0.2030
10 8 11 4.4520 0.5487
10 8 12 0.9869 -0.1473
10 8 13 1.3870 0.1369
10 8 14 0.3918 -0.0595
10 8 15 0.1268 0.4186
10 8 16 -0.9279 -0.0520
10 9 0 -2.2599 0.0913
10 9 1 1.7053 -0.0123
10 9 2 -0.7247 0.5593
10 9 3 2.6983 0.0430
10 9 4 0.8448 0.2592
10 9 5 -0.0531 -0.0845
10 9 6 0.6184 0.3700
10 9 7 0.4725 -0.1574
10 9 8 -1.0766 -0.4420
10 9 9 1.7388 0.3554
10 9 10 -0.4283 -0.3096
10 9 11 1.8603 0.1381
10 9 12 0.2012 0.4169
10 9 13 0.0845 0.1180
10 9 14 0.0330 -0.0689
10 9 15 0.4996 0.0459
10 10 0 -5.4964 0.9101
10 10 1 -0.3284 -0.9204
10 10 2 -3.6962 0.3053
10 10 3 0.8618 -0.0983
10 10 4 0.3482 -0.3200
10 10 5 0.4299 0.6032
10 10 6 2.1307 0.2188
10 10 7 -0.4497 0.3048
10 10 8 1.8606 0.3349
10 10 9 -1.5055 -0.5550
10 10 10 -0.4798 -0.3281
10 10 11 0.4420 -0.1650
10 10 12 -0.4016 -0.0654
10 10 13 -0.8041 -0.9099
10 11 0 -1.2785 -0.1320
10 11 1 1.2669 -0.4969
10 11 2 -0.7828 -0.1323
10 11 3 2.0058 -0.1742
10 11 4 0.2433 -0.2480
10 11 5 0.6686 -0.0161
10 11 6 -0.7758 -0.1207
10 11 7 0.0812 0.0013
10 11 8 0.0701 0.0249
10 11 9 -0.6095 -0.0875
10 11 10 1.5369 0.1687
10 11 11 -1.4077 0.0018
10 11 12 0.7983 -0.0733
10 12 0 -0.2398 -0.5950
10 12 1 1.8556 0.0965
10 12 2 -0.5536 -0.2234
10 12 3 3.9020 0.1456
10 12 4 0.2591 0.4734
10 12 5 1.4716 0.2879
10 12 6 0.5806 0.1096
10 12 7 -2.1605 0.5715
10 12 8 0.3185 -0.6645
10 12 9 -4.4589 -0.5461
10 12 10 -1.6567 -0.6262
10 13 0 -1.1780 0.1847
10 13 1 2.1556 -0.1020
10 13 2 -0.8988 -0.3697
10 13 3 3.0405 0.3432
10 13 4 0.2560 -0.3162
10 13 5 1.5431 0.7280
10 13 6 -1.8860 -0.9340
10 13 7 -0.0175 0.5285
10 14 0 1.4370 -1.4457
10 14 1 1.1311 1.1410
10 14 2 1.5377 -0.0808
11 0 2 -4.8096 -3.2757
11 0 4 -3.7360 1.6774
11 0 6 0.4205 2.5590
11 0 8 0.2341 -1.6185
11 0 10 -0.8855 -2.2555
11 0 12 -0.5195 2.0523
11 0 14 0.1360 1.3892
11 0 16 -0.2656 -2.5672
11 0 18 -2.4456 -0.6137
11 1 1 -2.1504 1.0243
11 1 2 0.5335 -2.0965
11 1 3 0.7810 -0.3910
11 1 4 1.0594 -0.3547
11 1 5 -1.8065 -0.6106
11 1 6 0.4410 2.0503
11 1 7 -1.1259 1.1627
11 1 8 -0.6461 -0.3004
11 1 9 -0.6061 0.2290
11 1 10 -0.8049 -1.9107
11 1 11 -0.2376 -1.4138
11 1 12 -0.9919 1.0980
11 1 13 -1.1620 0.1245
11 1 14 -0.0951 1.3541
11 1 15 -0.8617 1.1434
11 1 16 0.5528 -1.6435
11 1 17 0.4035 0.1755
11 1 18 -0.6255 -0.4502
11 2 1 -4.5117 -1.2533
11 2 2 -0.9245 -0.2236
11 2 3 -1.6917 0.2882
11 2 4 -1.0521 0.5533
11 2 5 -0.0907 1.3870
11 2 6 0.3950 0.5849
11 2 7 1.2250 -2.8765
11 2 8 0.8631 -0.9560
11 2 9 2.2097 -0.6774
11 2 10 0.6199 -0.7527
11 2 11 1.6561 2.9601
11 2 12 -0.1719 0.9232
11 2 13 1.2766 0.2078
11 2 14 -0.4029 1.0229
11 2 15 -0.2092 -2.7908
11 2 16 -0.7182 -0.5062
11 2 17 -0.5850 0.6118
11 2 18 -1.4784 -0.5834
11 3 1 2.9543 0.6211
11 3 2 1.0574 -0.7086
11 3 3 0.7711 0.5234
11 3 4 2.0214 -0.0645
11 3 5 -0.8689 -0.1233
11 3 6 1.2273 0.1778
11 3 7 1.7902 -0.9870
11 3 8 -0.9320 -0.1571
11 3 9 2.7336 -0.1375
11 3 10 -0.8007 -0.1168
11 3 11 2.6847 0.7794
11 3 12 -0.6784 0.3912
11 3 13 -0.2477 0.0668
11 3 14 -0.1107 -0.0727
11 3 15 0.1464 -1.4590
11 3 16 1.0234 -0.2546
11 3 17 -0.2844 -0.5200
11 4 1 -1.5691 -0.2703
11 4 2 2.6737 1.2268
11 4 3 2.0595 -0.3103
11 4 4 3.5270 -1.0326
11 4 5 1.8026 0.1230
11 4 6 2.7407 -1.0687
11 4 7 -0.3987 -0.3545
11 4 8 0.2972 0.2244
11 4 9 0.7251 0.4687
11 4 10 -1.9318 1.3882
11 4 11 1.9451 0.4374
11 4 12 -2.3415 -0.1400
11 4 13 0.8776 -0.2486
11 4 14 -0.2367 -0.9585
11 4 15 0.1146 -0.2481
11 4 16 0.7590 -0.3236
11 4 17 0.1486 -0.1632
11 5 1 0.0461 -0.1278
11 5 2 -1.5192 0.7813
11 5 3 0.2346 0.2350
11 5 4 -1.4248 0.1424
11 5 5 0.7817 0.4169
11 5 6 0.4755 -0.8285
11 5 7 1.6024 -0.9613
11 5 8 -0.5373 0.1267
11 5 9 1.5493 -0.0779
11 5 10 -1.1941 0.7528
11 5 11 1.7886 0.5824
11 5 12 -0.8139 -0.2968
11 5 13 -0.0787 -0.1986
11 5 14 -1.3885 -0.7785
11 5 15 3.3469 -0.3618
11 5 16 -0.3485 0.1025
11 5 17 3.6282 0.8186
11 6 1 1.1517 0.3899
11 6 2 1.5140 -0.5396
11 6 3 4.4063 -0.0590
11 6 4 2.9362 0.1026
11 6 5 3.6448 -0.5356
11 6 6 2.5690 0.0075
11 6 7 -1.5884 0.7743
11 6 8 -0.9505 0.1637
11 6 9 -3.7034 0.4921
11 6 10 -3.5242 0.5876
11 6 11 -1.4565 -0.5182
11 6 12 -2.6316 -0.6099
11 6 13 -0.8164 -0.4095
11 6 14 0.0631 -0.7261
11 6 15 1.6656 0.8815
11 6 16 0.9223 0.8295
11 7 1 -1.0557 -0.5724
11 7 2 -2.5000 0.2683
11 7 3 -0.0498 -0.5647
11 7 4 -3.9383 -0.0299
11 7 5 -1.1710 0.1610
11 7 6 -1.1385 -0.2096
11 7 7 -1.7576 0.0982
11 7 8 -0.6920 0.2000
11 7 9 -0.8228 0.1189
11 7 10 -1.5165 -0.0051
11 7 11 0.1684 -0.1742
11 7 12 -1.3885 -0.5848
11 7 13 -0.7918 -0.1693
11 7 14 -1.7637 -0.0745
11 7 15 0.3944 1.2674
11 8 1 1.6550 -0.4780
11 8 2 0.7590 0.0250
11 8 3 2.1637 0.0939
11 8 4 -0.8459 1.1777
11 8 5 2.1268 0.1100
11 8 6 -1.1782 0.1961
11 8 7 -0.2738 0.1509
11 8 8 0.1295 -0.2442
11 8 9 -2.7821 -0.5667
11 8 10 0.6710 -0.4008
11 8 11 -0.2197 0.1279
11 8 12 0.1797 -0.2330
11 8 13 1.3219 0.0750
11 8 14 -0.6119 -0.2000
11 9 1 0.0833 0.2617
11 9 2 -0.4073 0.0174
11 9 3 0.4942 -0.3862
11 9 4 -1.6634 0.5195
11 9 5 0.8226 -0.6248
11 9 6 -0.5521 0.2086
11 9 7 1.5639 0.5821
11 9 8 -0.2103 -0.5680
11 9 9 -0.2787 0.2688
11 9 10 1.2242 -0.1758
11 9 11 -1.5996 0.1574
11 9 12 -0.0340 0.1744
11 9 13 -0.4744 -0.3290
11 10 1 -0.4527 0.3862
11 10 2 -0.5380 0.2143
11 10 3 0.4804 0.2121
11 10 4 -1.8843 0.0363
11 10 5 1.7122 0.1959
11 10 6 -1.0337 -0.4998
11 10 7 1.5507 -0.3079
11 10 8 0.6754 -0.3954
11 10 9 0.1160 -0.4521
11 10 10 0.3457 -0.6035
11 10 11 0.9141 0.2846
11 10 12 -0.1735 -0.9947
11 11 1 1.9100 0.1966
11 11 2 0.3929 -0.3629
11 11 3 2.4810 0.4553
11 11 4 0.7206 -0.0568
11 11 5 3.6731 -0.2567
11 11 6 0.8645 0.0439
11 11 7 3.3981 0.6993
11 11 8 -2.0906 -0.0103
11 11 9 0.2088 -0.0774
11 11 10 -0.2801 1.0036
11 12 1 -2.1353 0.1060
11 12 2 1.8643 0.1424
11 12 3 0.1402 0.1110
11 12 4 1.9112 0.2730
11 12 5 0.9796 0.0295
11 12 6 1.0482 1.2520
11 12 7 0.3587 0.4117
11 13 1 0.6870 -0.8616
11 13 2 1.2997 -0.2746
11 13 3 2.0741 1.0983
12 0 0 2.8579 1.0064
12 0 2 2.7589 0.2265
12 0 4 1.5834 -1.6902
12 0 6 -1.0033 0.3321
12 0 8 -0.1869 1.0362
12 0 10 0.3589 -0.0942
12 0 12 -0.7935 -1.4464
12 0 14 -1.3626 0.3429
12 0 16 -1.5340 1.1198
12 1 0 -3.2753 0.0961
12 1 1 -1.8310 -3.5530
12 1 2 -1.8999 2.9439
12 1 3 -1.1181 -2.2215
12 1 4 0.2092 3.8128
12 1 5 -0.0481 2.4175
12 1 6 -0.7053 0.1516
12 1 7 0.4655 0.8413
12 1 8 -2.1610 -4.2438
12 1 9 0.8578 -2.3551
12 1 10 -1.4996 1.5015
12 1 11 1.5282 -0.6726
12 1 12 0.0591 2.2637
12 1 13 0.7425 2.5404
12 1 14 0.2418 -2.5646
12 1 15 0.4894 -0.1040
12 1 16 1.0901 -1.5541
12 2 0 0.8927 -0.4155
12 2 1 -1.2369 -0.6567
12 2 2 -0.2464 -0.3501
12 2 3 -1.9865 0.1163
12 2 4 -0.7781 -0.1407
12 2 5 -0.9416 0.3118
12 2 6 -0.2386 0.0876
12 2 7 -2.3370 0.2519
12 2 8 1.3719 -0.2262
12 2 9 -1.2743 -0.6118
12 2 10 1.6574 0.2191
12 2 11 -1.4506 0.1867
12 2 12 -0.4099 0.3195
12 2 13 -0.0916 0.3449
12 2 14 -0.5782 -0.2528
12 2 15 1.2509 0.5433
12 2 16 -1.0957 -0.3142
12 3 0 -1.2512 0.3437
12 3 1 0.7499 -1.7392
12 3 2 -1.3135 0.1894
12 3 3 1.7803 -0.5878
12 3 4 -0.7377 1.0565
12 3 5 1.2053 -0.1396
12 3 6 -1.7671 0.2095
12 3 7 0.5571 0.1381
12 3 8 -1.5135 -1.5656
12 3 9 -0.4114 0.1940
12 3 10 -0.8000 0.2844
12 3 11 -0.0246 -0.1663
12 3 12 0.1792 1.0925
12 3 13 0.6265 -0.4474
12 3 14 -0.6518 -0.0783
12 3 15 0.5883 0.1233
12 3 16 -0.3826 -0.7572
12 4 0 -1.4729 -1.2383
12 4 1 -1.6700 0.7768
12 4 2 -3.0859 -0.6164
12 4 3 -2.3509 0.0153
12 4 4 -2.7983 0.5684
12 4 5 -0.0088 -0.3744
12 4 6 0.1673 0.3241
12 4 7 0.3649 -0.1760
12 4 8 3.3951 -0.2816
12 4 9 0.7208 0.4218
12 4 10 5.3314 0.2554
12 4 11 -0.2091 -0.0628
12 4 12 2.0231 0.2354
12 4 13 -1.4789 -1.0619
12 4 14 0.4334 -0.6923
12 4 15 -0.7728 0.1535
12 4 16 -0.2720 -0.3440
12 5 0 1.4773 0.2413
12 5 1 1.3622 0.5673
12 5 2 1.1549 -1.8873
12 5 3 2.5268 0.7411
12 5 4 1.5080 -1.4650
12 5 5 2.8162 -0.3725
12 5 6 0.3804 0.3412
12 5 7 1.4860 -0.2958
12 5 8 1.1173 1.6581
12 5 9 -0.5098 0.5516
12 5 10 -0.0338 -0.3684
12 5 11 -0.2102 0.3053
12 5 12 0.7365 -1.0872
12 5 13 1.0332 -0.6221
12 5 14 1.0969 0.0705
12 5 15 0.0719 -0.0250
12 6 0 -2.8638 0.4770
12 6 1 -0.6343 0.0444
12 6 2 -1.7525 0.5176
12 6 3 0.0708 -0.4309
12 6 4 0.0100 0.0665
12 6 5 1.7367 -0.5702
12 6 6 0.0133 0.3437
12 6 7 2.4942 0.1014
12 6 8 1.8305 0.3690
12 6 9 -1.2246 0.6996
12 6 10 3.2014 0.0764
12 6 11 -1.7059 -0.5370
12 6 12 0.3321 -0.4670
12 6 13 -0.4215 -0.9509
12 6 14 -1.5598 0.3276
12 7 0 -0.8443 -0.1957
12 7 1 -0.2607 0.8275
12 7 2 0.8293 -0.2401
12 7 3 -0.5374 0.4416
12 7 4 3.3262 -0.0687
12 7 5 0.6804 0.0863
12 7 6 0.1472 0.3664
12 7 7 1.2837 -0.0592
12 7 8 -1.2837 0.8111
12 7 9 0.4317 0.5164
12 7 10 -1.7939 -0.7493
12 7 11 -1.1439 0.1217
12 7 12 1.9136 -0.6314
12 7 13 -0.3237 0.0592
12 8 0 -3.1328 0.2456
12 8 1 0.2630 -0.4537
12 8 2 -0.7691 0.3207
12 8 3 1.1741 0.5594
12 8 4 0.7823 -0.2055
12 8 5 0.4583 0.4142
12 8 6 -0.6155 0.0964
12 8 7 2.2746 -0.1825
12 8 8 0.3678 0.2616
12 8 9 0.0581 -0.3300
12 8 10 -1.0329 -0.1234
12 8 11 -0.7205 -0.0840
12 8 12 -1.3827 -0.6123
12 9 0 -0.4290 -0.1834
12 9 1 -0.5872 -0.7153
12 9 2 -0.5313 0.7451
12 9 3 -1.7861 0.0093
12 9 4 0.5486 0.6935
12 9 5 -1.7566 0.0288
12 9 6 -0.8348 -0.1423
12 9 7 1.3055 -0.4239
12 9 8 -1.2261 -0.4866
12 9 9 3.2261 0.3797
12 9 10 -3.2524 0.2359
12 9 11 0.4724 -0.3299
12 10 0 -1.2846 -0.4390
12 10 1 -0.7353 0.3843
12 10 2 -0.1202 0.1911
12 10 3 -0.1662 0.0160
12 10 4 -0.0951 -0.1271
12 10 5 0.0362 -0.1441
12 10 6 -0.1113 -0.4815
12 10 7 0.9954 -0.5152
12 10 8 1.1411 -0.0183
12 10 9 0.7068 0.3476
12 11 0 -0.4296 -0.1315
12 11 1 -0.5728 -0.8082
12 11 2 -0.0958 0.2109
12 11 3 -1.6141 -0.0391
12 11 4 2.0545 0.3087
12 11 5 -1.7115 0.0135
12 11 6 2.4130 0.3862
12 11 7 0.8521 -0.5679
12 12 0 -0.5073 0.3015
12 12 1 -2.0028 -0.2725
12 12 2 0.5657 0.4026
13 0 2 -1.3046 -4.5077
13 0 4 1.1435 1.6859
13 0 6 2.0463 3.6456
13 0 8 2.6536 -1.4210
13 0 10 1.9880 -3.3416
13 0 12 1.3133 1.7269
13 0 14 -0.9408 2.8569
13 1 1 1.9140 -1.2136
13 1 2 -0.5588 0.6566
13 1 3 -0.9870 0.4953
13 1 4 -1.0379 -0.8014
13 1 5 -2.0753 0.5955
13 1 6 -0.8296 -0.3591
13 1 7 -0.2434 -0.8344
13 1 8 0.2869 0.2211
13 1 9 1.1672 -0.0735
13 1 10 0.5242 0.1582
13 1 11 1.4975 1.0893
13 1 12 0.1128 -0.6478
13 1 13 -0.3840 -0.8244
13 1 14 0.4267 0.3234
13 1 15 -0.7753 -1.0281
13 2 1 1.0539 -0.0033
13 2 2 0.4579 -0.6868
13 2 3 1.1902 0.1906
13 2 4 0.7079 0.7036
13 2 5 1.4725 1.0558
13 2 6 -0.1827 0.5273
13 2 7 -0.3939 -2.2989
13 2 8 -0.3247 -0.6628
13 2 9 -1.1861 -0.3847
13 2 10 0.2796 -0.6373
13 2 11 -0.9817 2.6074
13 2 12 2.2738 -0.1109
13 2 13 -1.7189 0.2020
13 2 14 0.6464 0.7243
13 2 15 -0.6697 -1.8927
13 3 1 -1.0271 -0.1459
13 3 2 -1.5811 0.4376
13 3 3 -1.4824 1.2748
13 3 4 -1.5621 -0.2287
13 3 5 -1.4756 0.4372
13 3 6 -0.3275 -0.4610
13 3 7 -0.6325 -0.9018
13 3 8 1.3164 0.0504
13 3 9 1.0556 -0.2523
13 3 10 0.7407 0.9072
13 3 11 1.6518 1.0959
13 3 12 -0.6298 -0.1520
13 3 13 -0.2566 0.1166
13 3 14 -0.2464 -0.4721
13 4 1 0.7860 -0.3293
13 4 2 0.0791 1.6415
13 4 3 0.0147 -0.4874
13 4 4 -1.0199 -0.2690
13 4 5 1.0113 0.3105
13 4 6 -0.8283 -1.4490
13 4 7 1.4383 0.1553
13 4 8 -0.3931 -0.3287
13 4 9 0.1670 0.2254
13 4 10 0.2523 1.1171
13 4 11 -1.1646 -0.2231
13 4 12 2.0560 -0.1946
13 4 13 -0.4606 0.1136
13 4 14 -0.8930 -0.5167
13 5 1 -1.3646 -0.0236
13 5 2 -0.5817 -0.5210
13 5 3 -1.9476 0.2653
13 5 4 1.0663 0.8911
13 5 5 -0.9236 -0.2669
13 5 6 2.1692 0.4011
13 5 7 0.9175 -0.2170
13 5 8 1.7585 -0.1717
13 5 9 1.6490 0.2000
13 5 10 0.4347 0.1171
13 5 11 -0.5157 0.1175
13 5 12 0.7693 -0.3222
13 5 13 -2.8808 0.1866
13 6 1 0.1424 -0.1357
13 6 2 -1.3698 0.4106
13 6 3 0.7287 -0.2212
13 6 4 -0.6568 -0.4464
13 6 5 0.9479 0.0863
13 6 6 0.5702 0.0309
13 6 7 1.4191 0.7406
13 6 8 1.1312 0.5054
13 6 9 1.5058 0.4270
13 6 10 0.6225 0.1414
13 6 11 1.8487 -0.9163
13 6 12 0.1808 -0.6284
13 7 1 -1.4962 -0.1904
13 7 2 0.1777 0.4476
13 7 3 0.2216 -0.5800
13 7 4 1.9056 0.7376
13 7 5 0.9438 0.2712
13 7 6 2.4422 0.0394
13 7 7 0.3020 0.5527
13 7 8 1.5249 -0.5438
13 7 9 0.0609 0.0725
13 7 10 -0.4539 -0.4068
13 7 11 -0.1530 -1.3601
13 8 1 -0.2675 0.9079
13 8 2 -0.0584 -0.7307
13 8 3 1.5997 0.0854
13 8 4 0.5800 0.4084
13 8 5 1.7163 -0.0792
13 8 6 -1.0641 0.2528
13 8 7 0.0526 -0.9128
13 8 8 0.8761 0.2790
13 8 9 -1.1597 -0.4308
13 8 10 2.1409 -0.2497
13 9 1 -0.0273 0.5086
13 9 2 -0.4551 0.1745
13 9 3 1.1590 0.0310
13 9 4 0.7818 -0.3785
13 9 5 -0.2319 -0.0054
13 9 6 1.3247 -0.1366
13 9 7 -1.4569 -0.8094
13 9 8 1.5936 0.1631
13 10 1 -0.7910 0.6208
13 10 2 -0.0600 -0.1555
13 10 3 -0.4622 -0.7832
13 10 4 -0.0416 0.1571
13 10 5 0.8223 0.0295
13 10 6 -1.0836 -1.8640
14 0 0 0.6806 1.6183
14 0 2 -1.2202 1.9484
14 0 4 -2.9469 1.9899
14 0 6 -1.6773 -0.4896
14 0 8 0.3307 -2.0618
14 0 10 0.5179 1.3430
14 0 12 0.5389 1.1026
14 1 0 0.0795 -0.9248
14 1 1 0.3317 -2.8619
14 1 2 0.5054 1.3797
14 1 3 -0.4399 -1.1189
14 1 4 0.3809 3.7016
14 1 5 0.7520 1.3522
14 1 6 -0.4607 -0.0333
14 1 7 0.3344 0.9601
14 1 8 -1.2826 -3.4564
14 1 9 -0.3554 -1.2001
14 1 10 -0.6407 1.1489
14 1 11 2.0843 -1.0117
14 1 12 -1.4626 3.0407
14 1 13 0.0593 0.9203
14 2 0 0.5884 0.2439
14 2 1 0.8196 0.1350
14 2 2 -0.7272 -0.6183
14 2 3 0.2081 0.3683
14 2 4 -2.6899 0.1584
14 2 5 0.2093 -0.8306
14 2 6 -2.1333 -0.0228
14 2 7 1.4551 -0.1069
14 2 8 0.3740 -0.4437
14 2 9 1.6486 0.5974
14 2 10 1.5337 0.6635
14 2 11 0.4718 -0.0789
14 2 12 1.2406 0.1855
14 3 0 1.3194 -0.1099
14 3 1 0.6918 0.1995
14 3 2 1.5060 0.0141
14 3 3 -1.1653 -0.0687
14 3 4 0.7114 0.9073
14 3 5 -2.0540 -1.2865
14 3 6 -1.0083 0.1090
14 3 7 -1.6231 -0.3850
14 3 8 -1.5053 -0.4808
14 3 9 -0.5022 1.1281
14 3 10 0.4966 0.0769
14 3 11 2.5800 0.3362
14 3 12 -0.5830 0.0163
14 4 0 0.2764 -0.3464
14 4 1 1.1737 0.2032
14 4 2 -0.2938 -0.4858
14 4 3 0.4400 0.5512
14 4 4 -1.4025 -0.7477
14 4 5 -0.1298 -0.1971
14 4 6 -0.6892 -0.2824
14 4 7 -0.1477 -0.6982
14 4 8 0.4344 0.7962
14 4 9 1.1208 0.5959
14 4 10 -0.5644 0.3820
14 4 11 1.4308 0.7136
14 4 12 -2.3801 -0.4053
14 5 0 2.0665 0.8321
14 5 1 -0.2982 0.6592
14 5 2 0.8564 0.3012
14 5 3 -2.2520 0.4875
14 5 4 0.4158 -0.8779
14 5 5 -1.2222 -0.7186
14 5 6 0.0080 -0.5476
14 5 7 0.4704 -0.3167
14 5 8 0.7646 1.0636
14 5 9 0.2043 1.3157
14 5 10 0.3158 -0.2380
14 5 11 0.1977 0.7461
14 6 0 0.5025 -0.3428
14 6 1 -0.1400 0.1048
14 6 2 -0.3782 0.4414
14 6 3 -1.0511 -0.2509
14 6 4 -0.3743 -0.0201
14 6 5 1.2205 -0.1644
14 6 6 0.5958 0.1098
14 6 7 1.4231 -0.4454
14 6 8 -0.0237 0.5798
14 6 9 1.1118 0.4354
14 6 10 -1.0518 -0.6006
14 7 0 -0.3711 -0.3557
14 7 1 -0.0561 -0.5745
14 7 2 -1.5723 -0.1362
14 7 3 -0.3179 0.3566
14 7 4 0.9316 -0.2629
14 7 5 0.7711 1.6007
14 7 6 1.2469 -0.3373
14 7 7 0.8940 0.1223
14 7 8 -0.2595 0.0299
14 8 0 1.4346 0.2347
14 8 1 0.2512 -0.6966
14 8 2 -0.1509 0.4574
14 8 3 -0.7370 -0.5696
14 8 4 0.0159 0.3552
14 8 5 0.4666 0.7072
14 8 6 -0.0845 -0.2674
14 8 7 -0.6193 0.6819
14 9 0 0.4186 -0.2409
14 9 1 -0.4231 0.6458
14 9 2 -1.4375 0.2296
14 9 3 -0.0793 -0.2532
14 9 4 0.4757 0.4084
15 0 2 -0.7150 -1.6711
15 0 4 -0.4381 0.3967
15 0 6 -0.0434 1.6799
15 0 8 -1.5714 -0.3182
15 0 10 -0.9776 -1.6663
15 1 1 1.4029 0.1208
15 1 2 -0.4705 3.7194
15 1 3 0.1037 1.2651
15 1 4 0.4332 -1.4640
15 1 5 0.6827 0.8244
15 1 6 1.7292 -3.0890
15 1 7 2.8988 -1.4787
15 1 8 0.6582 0.6905
15 1 9 1.9533 -0.5524
15 1 10 -0.0987 2.8920
15 2 1 -0.1145 -0.1976
15 2 2 0.4802 -0.0261
15 2 3 1.1520 0.7447
15 2 4 0.2118 0.0411
15 2 5 -0.7603 0.6022
15 2 6 -0.2031 -0.1176
15 2 7 -2.0237 -1.4305
15 2 8 -1.0544 0.0126
15 2 9 -1.1752 -0.9550
15 2 10 -0.3192 -0.0895
15 3 1 0.1973 -1.0426
15 3 2 0.2859 0.5301
15 3 3 -0.0242 0.5757
15 3 4 -0.1276 0.3806
15 3 5 -0.0936 0.4329
15 3 6 0.4399 -0.1641
15 3 7 -0.0814 -0.2664
15 3 8 -0.0761 0.1063
15 3 9 -1.3855 -0.7560
15 4 1 0.4296 -0.5036
15 4 2 1.3119 0.8272
15 4 3 -0.9997 -0.4890
15 4 4 -0.2118 0.4948
15 4 5 -3.0808 -0.4896
15 4 6 -1.3164 -0.4828
15 4 7 -1.4971 0.4254
15 4 8 -0.7917 -0.1191
15 4 9 1.9117 -0.2069
15 5 1 1.3586 0.5025
15 5 2 0.3176 -0.1549
15 5 3 -0.1723 -0.2697
15 5 4 -1.4167 0.1306
15 5 5 -1.5548 -0.5780
15 5 6 -0.9446 0.2808
15 5 7 -1.7138 0.2066
15 6 1 -0.1883 0.2469
15 6 2 -0.1984 0.0548
15 6 3 -1.1065 -0.4905
15 6 4 -0.9697 0.2955
15 6 5 -0.5453 -0.8580
15 6 6 1.0541 0.1620
15 7 1 0.9058 1.1131
15 7 2 0.5631 -0.5217
15 7 3 0.0808 -1.1735
15 7 4 -0.6457 0.4651
16 0 0 0.7057 0.5149
16 0 2 0.8266 1.5829
16 0 4 -1.0262 2.7912
16 0 6 0.5669 -0.5250
16 1 0 0.0181 0.4688
16 1 1 0.4036 0.3016
16 1 2 0.2130 -1.1873
16 1 3 0.2082 -0.5034
16 1 4 -0.3706 0.0236
16 1 5 -0.6327 -0.6696
16 1 6 -0.1020 0.1033
16 2 0 -0.1484 0.3790
16 2 1 -2.2126 0.4090
16 2 2 1.2386 -0.5863
16 2 3 -2.0184 0.7152
16 2 4 1.4705 0.1133
16 2 5 1.0580 -1.3417
16 2 6 1.2499 -0.2340
16 3 0 -0.3876 -0.2072
16 3 1 0.6984 -0.3818
16 3 2 0.2588 -0.2612
16 3 3 1.2155 -0.0468
16 3 4 -0.8534 0.1773
16 3 5 0.7986 -0.7039
16 4 0 -0.0059 -0.2269
16 4 1 0.1470 -0.2222
16 4 2 0.6883 -0.0452
16 4 3 0.5325 0.2588
0 0 0 0.0 0.0
;
_shelx_fab_checksum              61993

# END of CIF
####################################################################### 
# 
# This file contains crystal structure data downloaded from the 
# Cambridge Structural Database (CSD) hosted by the Cambridge 
# Crystallographic Data Centre (CCDC).
# 
# Full information about CCDC data access policies and citation 
# guidelines are available at http://www.ccdc.cam.ac.uk/access/V1 
# 
# Audit and citation data items may have been added by the CCDC. 
# Please retain this information to preserve the provenance of 
# this file and to allow appropriate attribution of the data. 
# 
#######################################################################

data_22MA091_ER-0397
_database_code_depnum_ccdc_archive 'CCDC 2297427'
loop_
_audit_author_name
_audit_author_address
'Simon Grabowsky'
;University of Bern
Switzerland
;
_audit_update_record             
;
2023-09-25 deposited with the CCDC.	2023-10-18 downloaded from the CCDC.
;

_audit_creation_date             2022-09-08T18:48:41-00:00

#----------------------------------------------------------------------------#
#                   CHEMICAL INFORMATION                                     #
#----------------------------------------------------------------------------#

_chemical_formula_moiety         'C13 H15 Cl2 N3 Pd'
_chemical_formula_sum            'C13 H15 Cl2 N3 Pd'
_chemical_formula_weight         390.58

#----------------------------------------------------------------------------#
#                   UNIT CELL INFORMATION                                    #
#----------------------------------------------------------------------------#

_symmetry_cell_setting           monoclinic
_symmetry_space_group_name_H-M   'P 1 21/c 1'
_symmetry_space_group_name_Hall  '-P 2ybc'
_symmetry_Int_Tables_number      14
loop_
_symmetry_equiv_pos_as_xyz
'x, y, z'
'-x, y+1/2, -z+1/2'
'-x, -y, -z'
'x, -y-1/2, z-1/2'

_cell_length_a                   9.85526(8)
_cell_length_b                   13.58959(9)
_cell_length_c                   11.48119(9)
_cell_angle_alpha                90
_cell_angle_beta                 107.9973(8)
_cell_angle_gamma                90
_cell_volume                     1462.43(2)
_cell_formula_units_Z            4
_cell_measurement_temperature    173.01(10)
_cell_measurement_reflns_used    24412
_cell_measurement_theta_min      4.131
_cell_measurement_theta_max      79.838

#----------------------------------------------------------------------------#
#                   CRYSTAL INFORMATION                                      #
#----------------------------------------------------------------------------#

_exptl_crystal_description       needle
_exptl_crystal_colour            orange
_exptl_crystal_size_max          0.324
_exptl_crystal_size_mid          0.102
_exptl_crystal_size_min          0.06
_exptl_crystal_density_diffrn    1.774
_exptl_crystal_F_000             776
loop_
_exptl_crystal_face_index_h
_exptl_crystal_face_index_k
_exptl_crystal_face_index_l
_exptl_crystal_face_perp_dist
0 1 1 0.1311
1 1 -1 0.0898
-1 -1 1 0.0862
1 0 -1 0.0824
-1 0 1 0.09
1 1 0 0.0445
-1 -1 0 0.0459
1 -1 -1 0.0801
-1 1 1 0.0816
-1 -1 -1 0.1178
-1 0 0 0.0497
1 1 1 0.1152
1 -1 0 0.0453
-1 1 0 0.0431
0 1 0 0.0471
0 -1 0 0.0471
0 -1 1 0.1239
5 5 -2 0.0298
6 -1 -1 0.0204
-6 2 1 0.0332


#----------------------------------------------------------------------------#
#                   ABSORPTION CORRECTION                                    #
#----------------------------------------------------------------------------#

_exptl_absorpt_coefficient_mu    13.506
_exptl_absorpt_correction_type   gaussian
_exptl_absorpt_process_details   
;
        CrysAlisPro 1.171.41.117a (Rigaku Oxford Diffraction, 2021)
        Numerical absorption correction based on gaussian integration over
        a multifaceted crystal model
        Empirical absorption correction using spherical harmonics,
        implemented in SCALE3 ABSPACK scaling algorithm.
;
_exptl_absorpt_correction_T_min  0.099
_exptl_absorpt_correction_T_max  1
_shelx_estimated_absorpt_T_min   0.097
_shelx_estimated_absorpt_T_max   0.498

#----------------------------------------------------------------------------#
#                   DATA COLLECTION                                          #
#----------------------------------------------------------------------------#

_diffrn_source                   'micro-focus sealed X-ray tube'
_diffrn_source_type              'PhotonJet (Cu) X-ray Source'
_diffrn_ambient_temperature      173.01(10)
_diffrn_ambient_environment      N~2~
_diffrn_radiation_wavelength     1.54184
_diffrn_radiation_type           'Cu K\a'
_diffrn_radiation_monochromator  mirror
_diffrn_radiation_probe          x-ray
_diffrn_detector                 'Hybrid Pixel Array Detector'
_diffrn_detector_type            HyPix
_diffrn_detector_area_resol_mean 10
_diffrn_orient_matrix_type       
'CrysAlisPro convention (1999,Acta A55,543-557)'
_diffrn_orient_matrix_ub_11      -0.1043388
_diffrn_orient_matrix_ub_12      -0.0376443
_diffrn_orient_matrix_ub_13      0.0659321
_diffrn_orient_matrix_ub_21      -0.1183472
_diffrn_orient_matrix_ub_22      0.0657438
_diffrn_orient_matrix_ub_23      -0.0823201
_diffrn_orient_matrix_ub_31      -0.0458939
_diffrn_orient_matrix_ub_32      -0.0843933
_diffrn_orient_matrix_ub_33      -0.0936869
_diffrn_measurement_device       'four-circle diffractometer'
_diffrn_measurement_device_type  'XtaLAB Synergy, Dualflex, HyPix'
_diffrn_measurement_method       '\w scans'
_diffrn_reflns_av_R_equivalents  0.0563
_diffrn_reflns_av_unetI/netI     0.0383
_diffrn_reflns_number            29939
_diffrn_reflns_limit_h_min       -12
_diffrn_reflns_limit_h_max       12
_diffrn_reflns_limit_k_min       -17
_diffrn_reflns_limit_k_max       17
_diffrn_reflns_limit_l_min       -14
_diffrn_reflns_limit_l_max       14
_diffrn_reflns_theta_min         4.718
_diffrn_reflns_theta_max         79.968
_diffrn_reflns_theta_full        67.684
_diffrn_measured_fraction_theta_full 1
_diffrn_measured_fraction_theta_max 0.995
_diffrn_reflns_Laue_measured_fraction_full 1
_diffrn_reflns_Laue_measured_fraction_max 0.995
_diffrn_reflns_point_group_measured_fraction_full 1
_diffrn_reflns_point_group_measured_fraction_max 0.995
_reflns_Friedel_coverage         0
_reflns_number_total             3184
_reflns_number_gt                3165
_reflns_threshold_expression     'I > 2\s(I)'

#----------------------------------------------------------------------------#
#                   COMPUTER PROGRAMS USED                                   #
#----------------------------------------------------------------------------#

_computing_data_collection       'CrysAlisPro 1.171.41.117a (Rigaku OD, 2021)'
_computing_cell_refinement       'CrysAlisPro 1.171.41.117a (Rigaku OD, 2021)'
_computing_data_reduction        'CrysAlisPro 1.171.41.117a (Rigaku OD, 2021)'
_computing_structure_solution    'SHELXT  (Sheldrick, 2015)'
_computing_structure_refinement  'SHELXL 2018/3 (Sheldrick, 2015)'
_computing_molecular_graphics    'Olex2 1.3 (Dolomanov et al., 2009)'
_computing_publication_material  'Olex2 1.3 (Dolomanov et al., 2009)'

#----------------------------------------------------------------------------#
#                   STRUCTURE SOLUTION                                       #
#----------------------------------------------------------------------------#

_atom_sites_solution_primary     dual
_atom_sites_solution_hydrogens   geom

#----------------------------------------------------------------------------#
#                   REFINEMENT INFORMATION                                   #
#----------------------------------------------------------------------------#

_shelx_SHELXL_version_number     2018/3
_refine_ls_structure_factor_coef Fsqd
_refine_ls_matrix_type           full
_refine_ls_weighting_scheme      calc
_refine_ls_weighting_details     
'w=1/[\s^2^(Fo^2^)+(0.0489P)^2^+1.9810P] where P=(Fo^2^+2Fc^2^)/3'
_refine_ls_hydrogen_treatment    constr
_refine_ls_extinction_method     'SHELXL-2018/3 (Sheldrick 2018)'
_refine_ls_extinction_expression Fc^*^=kFc[1+0.001xFc^2^\l^3^/sin(2\q)]^-1/4^
_refine_ls_extinction_coef       0.00027(8)
_refine_ls_number_reflns         3184
_refine_ls_number_parameters     175
_refine_ls_number_restraints     0
_refine_ls_R_factor_all          0.0308
_refine_ls_R_factor_gt           0.0307
_refine_ls_wR_factor_ref         0.0852
_refine_ls_wR_factor_gt          0.0851
_refine_ls_goodness_of_fit_ref   1.098
_refine_ls_restrained_S_all      1.098
_refine_ls_shift/su_max          0
_refine_ls_shift/su_mean         0
_refine_diff_density_max         0.951
_refine_diff_density_min         -0.713
_refine_diff_density_rms         0.111

#----------------------------------------------------------------------------#
#                   SQUEEZE                                                  #
#----------------------------------------------------------------------------#


#----------------------------------------------------------------------------#
#                   CONSTRAINTS AND RESTRAINTS                               #
#----------------------------------------------------------------------------#


#----------------------------------------------------------------------------#
#                   ATOMIC TYPES, COORDINATES AND THERMAL PARAMETERS         #
#----------------------------------------------------------------------------#

loop_
_atom_type_symbol
_atom_type_description
_atom_type_scat_dispersion_real
_atom_type_scat_dispersion_imag
_atom_type_scat_source
C C 0.0181 0.0091 'International Tables Vol C Tables 4.2.6.8 and 6.1.1.4'
H H 0 0 'International Tables Vol C Tables 4.2.6.8 and 6.1.1.4'
Cl Cl 0.3639 0.7018 'International Tables Vol C Tables 4.2.6.8 and 6.1.1.4'
N N 0.0311 0.018 'International Tables Vol C Tables 4.2.6.8 and 6.1.1.4'
Pd Pd 0.1215 3.9337 'International Tables Vol C Tables 4.2.6.8 and 6.1.1.4'

loop_
_atom_site_label
_atom_site_type_symbol
_atom_site_fract_x
_atom_site_fract_y
_atom_site_fract_z
_atom_site_U_iso_or_equiv
_atom_site_adp_type
_atom_site_occupancy
_atom_site_site_symmetry_order
_atom_site_calc_flag
_atom_site_refinement_flags_posn
_atom_site_refinement_flags_adp
_atom_site_refinement_flags_occupancy
_atom_site_disorder_assembly
_atom_site_disorder_group
Pd1 Pd 0.30846(2) 0.22364(2) 0.38905(2) 0.02417(10) Uani 1 1 d . . . . .
Cl2 Cl 0.09696(8) 0.23776(6) 0.43211(8) 0.03549(18) Uani 1 1 d . . . . .
Cl1 Cl 0.31840(8) 0.05528(5) 0.42334(8) 0.03502(17) Uani 1 1 d . . . . .
N1 N 0.4861(3) 0.22764(17) 0.3365(2) 0.0269(5) Uani 1 1 d . . . . .
N2 N 0.3118(3) 0.36649(17) 0.3431(2) 0.0288(5) Uani 1 1 d . . . . .
N3 N 0.1145(3) 0.4806(2) 0.2760(3) 0.0379(6) Uani 1 1 d . . . . .
C8 C 0.2546(3) 0.4689(2) 0.4871(3) 0.0310(6) Uani 1 1 d . . . . .
C5 C 0.4872(3) 0.3042(2) 0.2607(3) 0.0304(6) Uani 1 1 d . . . . .
C7 C 0.2272(3) 0.4365(2) 0.3655(3) 0.0277(5) Uani 1 1 d . . . . .
C1 C 0.5980(3) 0.1663(2) 0.3700(3) 0.0338(6) Uani 1 1 d . . . . .
H1 H 0.59644 0.112692 0.422718 0.041 Uiso 1 1 calc R U . . .
C6 C 0.3565(3) 0.3684(2) 0.2321(3) 0.0318(6) Uani 1 1 d . . . . .
H6A H 0.379251 0.436446 0.213398 0.038 Uiso 1 1 calc R U . . .
H6B H 0.280144 0.34227 0.160955 0.038 Uiso 1 1 calc R U . . .
C2 C 0.7154(4) 0.1789(3) 0.3301(3) 0.0426(8) Uani 1 1 d . . . . .
H2 H 0.794932 0.135841 0.357214 0.051 Uiso 1 1 calc R U . . .
C4 C 0.5993(4) 0.3185(2) 0.2143(3) 0.0371(7) Uani 1 1 d . . . . .
H4 H 0.596851 0.370984 0.15901 0.045 Uiso 1 1 calc R U . . .
C3 C 0.7158(4) 0.2555(3) 0.2495(4) 0.0433(8) Uani 1 1 d . . . . .
H3 H 0.794344 0.264416 0.219178 0.052 Uiso 1 1 calc R U . . .
C12 C 0.0583(4) 0.4362(3) 0.1528(3) 0.0450(8) Uani 1 1 d . . . . .
H12A H 0.119748 0.454507 0.10351 0.067 Uiso 1 1 calc R U . . .
H12B H -0.038707 0.460342 0.112935 0.067 Uiso 1 1 calc R U . . .
H12C H 0.056609 0.364436 0.160288 0.067 Uiso 1 1 calc R U . . .
C11 C 0.0427(4) 0.5594(3) 0.3041(4) 0.0478(9) Uani 1 1 d . . . . .
H11 H -0.031081 0.590359 0.241124 0.057 Uiso 1 1 calc R U . . .
C9 C 0.1788(5) 0.5462(3) 0.5125(4) 0.0481(9) Uani 1 1 d . . . . .
H9 H 0.197584 0.567439 0.59477 0.058 Uiso 1 1 calc R U . . .
C10 C 0.0759(5) 0.5935(3) 0.4206(5) 0.0567(11) Uani 1 1 d . . . . .
H10 H 0.02855 0.649683 0.438618 0.068 Uiso 1 1 calc R U . . .
C13 C 0.3691(5) 0.4212(3) 0.5862(3) 0.0512(9) Uani 1 1 d . . . . .
H13A H 0.34512 0.351822 0.592492 0.077 Uiso 1 1 calc R U . . .
H13B H 0.378617 0.454456 0.664011 0.077 Uiso 1 1 calc R U . . .
H13C H 0.459484 0.425724 0.567502 0.077 Uiso 1 1 calc R U . . .

loop_
_atom_site_aniso_label
_atom_site_aniso_U_11
_atom_site_aniso_U_22
_atom_site_aniso_U_33
_atom_site_aniso_U_23
_atom_site_aniso_U_13
_atom_site_aniso_U_12
Pd1 0.02745(14) 0.02128(14) 0.02444(14) 0.00001(6) 0.00897(9) 0.00256(6)
Cl2 0.0355(4) 0.0319(4) 0.0447(4) -0.0012(3) 0.0207(3) 0.0026(3)
Cl1 0.0386(4) 0.0227(3) 0.0452(4) 0.0030(3) 0.0151(3) 0.0034(3)
N1 0.0277(12) 0.0276(13) 0.0259(12) -0.0018(8) 0.0092(10) 0.0008(8)
N2 0.0396(13) 0.0220(11) 0.0282(12) 0.0038(9) 0.0156(10) 0.0047(9)
N3 0.0413(14) 0.0356(14) 0.0385(14) 0.0084(11) 0.0150(12) 0.0083(11)
C8 0.0414(16) 0.0259(13) 0.0275(14) -0.0063(11) 0.0133(12) -0.0034(12)
C5 0.0351(15) 0.0290(14) 0.0283(13) -0.0036(11) 0.0114(11) -0.0013(12)
C7 0.0360(14) 0.0194(12) 0.0301(14) 0.0019(10) 0.0137(11) 0.0029(10)
C1 0.0336(15) 0.0314(15) 0.0354(15) -0.0009(12) 0.0090(12) 0.0045(12)
C6 0.0385(15) 0.0289(14) 0.0305(14) 0.0042(11) 0.0143(12) 0.0050(12)
C2 0.0333(16) 0.0424(19) 0.052(2) -0.0031(15) 0.0140(14) 0.0071(13)
C4 0.0430(17) 0.0332(16) 0.0392(16) -0.0021(13) 0.0185(14) -0.0028(13)
C3 0.0366(17) 0.0467(18) 0.052(2) -0.0067(16) 0.0214(16) -0.0032(15)
C12 0.0405(17) 0.061(2) 0.0312(16) 0.0059(15) 0.0071(13) 0.0136(16)
C11 0.0481(19) 0.0337(17) 0.068(2) 0.0126(16) 0.0272(18) 0.0179(15)
C9 0.063(2) 0.0383(18) 0.053(2) -0.0178(16) 0.0323(19) -0.0084(16)
C10 0.063(2) 0.0325(18) 0.089(3) -0.0076(18) 0.044(2) 0.0083(17)
C13 0.068(3) 0.050(2) 0.0279(16) -0.0055(14) 0.0030(16) 0.0029(18)


#----------------------------------------------------------------------------#
#                   MOLECULAR GEOMETRY                                       #
#----------------------------------------------------------------------------#

_geom_special_details            
;
 All esds (except the esd in the dihedral angle between two l.s. planes)
 are estimated using the full covariance matrix.  The cell esds are taken
 into account individually in the estimation of esds in distances, angles
 and torsion angles; correlations between esds in cell parameters are only
 used when they are defined by crystal symmetry.  An approximate (isotropic)
 treatment of cell esds is used for estimating esds involving l.s. planes.
;
loop_
_geom_bond_atom_site_label_1
_geom_bond_atom_site_label_2
_geom_bond_distance
_geom_bond_site_symmetry_2
_geom_bond_publ_flag
Pd1 Cl2 2.2940(8) . ?
Pd1 Cl1 2.3186(7) . ?
Pd1 N1 2.021(3) . ?
Pd1 N2 2.015(2) . ?
N1 C5 1.359(4) . ?
N1 C1 1.340(4) . ?
N2 C7 1.341(4) . ?
N2 C6 1.472(4) . ?
N3 C7 1.394(4) . ?
N3 C12 1.479(5) . ?
N3 C11 1.376(4) . ?
C8 C7 1.409(4) . ?
C8 C9 1.372(5) . ?
C8 C13 1.481(5) . ?
C5 C6 1.506(4) . ?
C5 C4 1.380(4) . ?
C1 H1 0.95 . ?
C1 C2 1.381(5) . ?
C6 H6A 0.99 . ?
C6 H6B 0.99 . ?
C2 H2 0.95 . ?
C2 C3 1.394(6) . ?
C4 H4 0.95 . ?
C4 C3 1.389(5) . ?
C3 H3 0.95 . ?
C12 H12A 0.98 . ?
C12 H12B 0.98 . ?
C12 H12C 0.98 . ?
C11 H11 0.95 . ?
C11 C10 1.357(6) . ?
C9 H9 0.95 . ?
C9 C10 1.376(6) . ?
C10 H10 0.95 . ?
C13 H13A 0.98 . ?
C13 H13B 0.98 . ?
C13 H13C 0.98 . ?

loop_
_geom_angle_atom_site_label_1
_geom_angle_atom_site_label_2
_geom_angle_atom_site_label_3
_geom_angle
_geom_angle_site_symmetry_1
_geom_angle_site_symmetry_3
_geom_angle_publ_flag
Cl2 Pd1 Cl1 92.26(3) . . ?
N1 Pd1 Cl2 172.15(7) . . ?
N1 Pd1 Cl1 94.71(7) . . ?
N2 Pd1 Cl2 93.74(7) . . ?
N2 Pd1 Cl1 172.80(7) . . ?
N2 Pd1 N1 79.06(10) . . ?
C5 N1 Pd1 113.03(19) . . ?
C1 N1 Pd1 127.5(2) . . ?
C1 N1 C5 119.4(3) . . ?
C7 N2 Pd1 124.92(19) . . ?
C7 N2 C6 121.6(2) . . ?
C6 N2 Pd1 106.12(17) . . ?
C7 N3 C12 120.5(3) . . ?
C11 N3 C7 120.8(3) . . ?
C11 N3 C12 118.3(3) . . ?
C7 C8 C13 119.4(3) . . ?
C9 C8 C7 119.9(3) . . ?
C9 C8 C13 120.6(3) . . ?
N1 C5 C6 114.0(3) . . ?
N1 C5 C4 121.4(3) . . ?
C4 C5 C6 124.5(3) . . ?
N2 C7 N3 124.3(3) . . ?
N2 C7 C8 118.2(3) . . ?
N3 C7 C8 117.5(3) . . ?
N1 C1 H1 119.1 . . ?
N1 C1 C2 121.8(3) . . ?
C2 C1 H1 119.1 . . ?
N2 C6 C5 105.4(2) . . ?
N2 C6 H6A 110.7 . . ?
N2 C6 H6B 110.7 . . ?
C5 C6 H6A 110.7 . . ?
C5 C6 H6B 110.7 . . ?
H6A C6 H6B 108.8 . . ?
C1 C2 H2 120.4 . . ?
C1 C2 C3 119.2(3) . . ?
C3 C2 H2 120.4 . . ?
C5 C4 H4 120.4 . . ?
C5 C4 C3 119.3(3) . . ?
C3 C4 H4 120.4 . . ?
C2 C3 H3 120.6 . . ?
C4 C3 C2 118.9(3) . . ?
C4 C3 H3 120.6 . . ?
N3 C12 H12A 109.5 . . ?
N3 C12 H12B 109.5 . . ?
N3 C12 H12C 109.5 . . ?
H12A C12 H12B 109.5 . . ?
H12A C12 H12C 109.5 . . ?
H12B C12 H12C 109.5 . . ?
N3 C11 H11 119.6 . . ?
C10 C11 N3 120.8(4) . . ?
C10 C11 H11 119.6 . . ?
C8 C9 H9 119.5 . . ?
C8 C9 C10 121.1(3) . . ?
C10 C9 H9 119.5 . . ?
C11 C10 C9 119.5(3) . . ?
C11 C10 H10 120.2 . . ?
C9 C10 H10 120.2 . . ?
C8 C13 H13A 109.5 . . ?
C8 C13 H13B 109.5 . . ?
C8 C13 H13C 109.5 . . ?
H13A C13 H13B 109.5 . . ?
H13A C13 H13C 109.5 . . ?
H13B C13 H13C 109.5 . . ?

loop_
_geom_torsion_atom_site_label_1
_geom_torsion_atom_site_label_2
_geom_torsion_atom_site_label_3
_geom_torsion_atom_site_label_4
_geom_torsion
_geom_torsion_site_symmetry_1
_geom_torsion_site_symmetry_2
_geom_torsion_site_symmetry_3
_geom_torsion_site_symmetry_4
_geom_torsion_publ_flag
Pd1 N1 C5 C6 -0.3(3) . . . . ?
Pd1 N1 C5 C4 -179.4(2) . . . . ?
Pd1 N1 C1 C2 -178.0(2) . . . . ?
Pd1 N2 C7 N3 -108.1(3) . . . . ?
Pd1 N2 C7 C8 72.6(3) . . . . ?
Pd1 N2 C6 C5 -49.0(3) . . . . ?
N1 C5 C6 N2 32.7(3) . . . . ?
N1 C5 C4 C3 -2.4(5) . . . . ?
N1 C1 C2 C3 -2.1(5) . . . . ?
N3 C11 C10 C9 -2.6(6) . . . . ?
C8 C9 C10 C11 4.1(6) . . . . ?
C5 N1 C1 C2 0.3(5) . . . . ?
C5 C4 C3 C2 0.5(5) . . . . ?
C7 N2 C6 C5 159.7(3) . . . . ?
C7 N3 C11 C10 -2.8(5) . . . . ?
C7 C8 C9 C10 -0.2(5) . . . . ?
C1 N1 C5 C6 -178.9(3) . . . . ?
C1 N1 C5 C4 2.0(4) . . . . ?
C1 C2 C3 C4 1.7(6) . . . . ?
C6 N2 C7 N3 37.6(4) . . . . ?
C6 N2 C7 C8 -141.7(3) . . . . ?
C6 C5 C4 C3 178.6(3) . . . . ?
C4 C5 C6 N2 -148.2(3) . . . . ?
C12 N3 C7 N2 14.7(5) . . . . ?
C12 N3 C7 C8 -166.0(3) . . . . ?
C12 N3 C11 C10 169.9(4) . . . . ?
C11 N3 C7 N2 -172.8(3) . . . . ?
C11 N3 C7 C8 6.5(4) . . . . ?
C9 C8 C7 N2 174.3(3) . . . . ?
C9 C8 C7 N3 -5.0(4) . . . . ?
C13 C8 C7 N2 -3.4(5) . . . . ?
C13 C8 C7 N3 177.3(3) . . . . ?
C13 C8 C9 C10 177.4(4) . . . . ?


#----------------------------------------------------------------------------#
#                   SHELX RES FILE                                           #
#----------------------------------------------------------------------------#

_shelx_res_file                  
;
TITL 22ma091_er-0397_a.res in P2(1)/c
    22ma091_er-0397.res
    created by SHELXL-2018/3 at 18:48:00 on 08-Sep-2022
REM Old TITL 22MA091_ER-0397 in P2(1)/c
REM SHELXT solution in P2(1)/c: R1 0.077, Rweak 0.006, Alpha 0.029
REM <I/s> 1.774 for 140 systematic absences, Orientation as input
REM Formula found by SHELXT: C13 N3 Cl2 Pd
CELL 1.54184 9.855258 13.589593 11.481188 90 107.9973 90
ZERR 4 0.00008 0.000092 0.000086 0 0.0008 0
LATT 1
SYMM -X,0.5+Y,0.5-Z
SFAC C H Cl N Pd
UNIT 52 60 8 12 4

L.S. 4
PLAN  4
SIZE 0.06 0.102 0.324
TEMP -100
CONF
BOND
list 4
MORE -1
BOND $H
fmap 2 53
acta
REM <olex2.extras>
REM <HklSrc "%.\\22MA091_ER-0397_gaussian.hkl">
REM </olex2.extras>

WGHT    0.048900    1.981000
EXTI    0.000271
FVAR       3.80137
PD1   5    0.308457    0.223642    0.389046    11.00000    0.02745    0.02128 =
         0.02444    0.00001    0.00897    0.00256
CL2   3    0.096964    0.237764    0.432110    11.00000    0.03550    0.03194 =
         0.04474   -0.00119    0.02074    0.00261
CL1   3    0.318403    0.055278    0.423338    11.00000    0.03858    0.02272 =
         0.04520    0.00299    0.01506    0.00338
N1    4    0.486112    0.227643    0.336482    11.00000    0.02769    0.02763 =
         0.02589   -0.00176    0.00917    0.00082
N2    4    0.311759    0.366489    0.343068    11.00000    0.03960    0.02202 =
         0.02815    0.00379    0.01561    0.00470
N3    4    0.114489    0.480585    0.275988    11.00000    0.04134    0.03562 =
         0.03853    0.00835    0.01495    0.00833
C8    1    0.254557    0.468867    0.487150    11.00000    0.04138    0.02589 =
         0.02755   -0.00629    0.01328   -0.00339
C5    1    0.487246    0.304202    0.260655    11.00000    0.03508    0.02899 =
         0.02833   -0.00359    0.01145   -0.00126
C7    1    0.227231    0.436546    0.365490    11.00000    0.03596    0.01936 =
         0.03008    0.00192    0.01371    0.00289
C1    1    0.597983    0.166294    0.370027    11.00000    0.03358    0.03135 =
         0.03537   -0.00091    0.00900    0.00449
AFIX  43
H1    2    0.596440    0.112692    0.422718    11.00000   -1.20000
AFIX   0
C6    1    0.356526    0.368435    0.232083    11.00000    0.03850    0.02885 =
         0.03049    0.00423    0.01428    0.00497
AFIX  23
H6A   2    0.379251    0.436446    0.213398    11.00000   -1.20000
H6B   2    0.280144    0.342270    0.160955    11.00000   -1.20000
AFIX   0
C2    1    0.715397    0.178873    0.330099    11.00000    0.03332    0.04242 =
         0.05249   -0.00310    0.01404    0.00711
AFIX  43
H2    2    0.794932    0.135841    0.357214    11.00000   -1.20000
AFIX   0
C4    1    0.599321    0.318546    0.214347    11.00000    0.04301    0.03320 =
         0.03916   -0.00212    0.01854   -0.00278
AFIX  43
H4    2    0.596851    0.370984    0.159010    11.00000   -1.20000
AFIX   0
C3    1    0.715769    0.255484    0.249523    11.00000    0.03661    0.04667 =
         0.05189   -0.00669    0.02144   -0.00315
AFIX  43
H3    2    0.794344    0.264416    0.219178    11.00000   -1.20000
AFIX   0
C12   1    0.058297    0.436227    0.152793    11.00000    0.04047    0.06060 =
         0.03119    0.00590    0.00708    0.01357
AFIX 137
H12A  2    0.119748    0.454507    0.103510    11.00000   -1.50000
H12B  2   -0.038707    0.460342    0.112935    11.00000   -1.50000
H12C  2    0.056609    0.364436    0.160288    11.00000   -1.50000
AFIX   0
C11   1    0.042662    0.559440    0.304075    11.00000    0.04809    0.03374 =
         0.06798    0.01255    0.02716    0.01793
AFIX  43
H11   2   -0.031081    0.590359    0.241124    11.00000   -1.20000
AFIX   0
C9    1    0.178760    0.546206    0.512455    11.00000    0.06261    0.03831 =
         0.05327   -0.01780    0.03234   -0.00840
AFIX  43
H9    2    0.197584    0.567439    0.594770    11.00000   -1.20000
AFIX   0
C10   1    0.075920    0.593542    0.420598    11.00000    0.06320    0.03251 =
         0.08863   -0.00758    0.04413    0.00826
AFIX  43
H10   2    0.028550    0.649683    0.438618    11.00000   -1.20000
AFIX   0
C13   1    0.369138    0.421183    0.586166    11.00000    0.06800    0.04968 =
         0.02792   -0.00554    0.00304    0.00290
AFIX 137
H13A  2    0.345120    0.351822    0.592492    11.00000   -1.50000
H13B  2    0.378617    0.454456    0.664011    11.00000   -1.50000
H13C  2    0.459484    0.425724    0.567502    11.00000   -1.50000
AFIX   0
HKLF 4


REM  22ma091_er-0397_a.res in P2(1)/c
REM wR2 = 0.0852, GooF = S = 1.098, Restrained GooF = 1.098 for all data
REM R1 = 0.0307 for 3165 Fo > 4sig(Fo) and 0.0308 for all 3184 data
REM 175 parameters refined using 0 restraints

END

WGHT      0.0489      1.9811

REM Highest difference peak  0.951,  deepest hole -0.713,  1-sigma level  0.111
Q1    1   0.2351  0.2236  0.2742  11.00000  0.05    0.95
Q2    1   0.3599  0.2224  0.5032  11.00000  0.05    0.85
Q3    1   0.2979  0.3165  0.3620  11.00000  0.05    0.67
Q4    1   0.3152  0.1324  0.3862  11.00000  0.05    0.60
;
_shelx_res_checksum              1180
####################################################################### 
# 
# This file contains crystal structure data downloaded from the 
# Cambridge Structural Database (CSD) hosted by the Cambridge 
# Crystallographic Data Centre (CCDC).
# 
# Full information about CCDC data access policies and citation 
# guidelines are available at http://www.ccdc.cam.ac.uk/access/V1 
# 
# Audit and citation data items may have been added by the CCDC. 
# Please retain this information to preserve the provenance of 
# this file and to allow appropriate attribution of the data. 
# 
#######################################################################

data_22MA068_ER-0491
_database_code_depnum_ccdc_archive 'CCDC 2297426'
loop_
_audit_author_name
_audit_author_address
'Simon Grabowsky'
;University of Bern
Switzerland
;
_audit_update_record             
;
2023-09-25 deposited with the CCDC.	2023-10-18 downloaded from the CCDC.
;

_audit_creation_date             2022-07-12T19:40:30-00:00

#----------------------------------------------------------------------------#
#                   CHEMICAL INFORMATION                                     #
#----------------------------------------------------------------------------#

_chemical_formula_moiety         'C21 H21 Cl2 N3 O Pd'
_chemical_formula_sum            'C21 H21 Cl2 N3 O Pd'
_chemical_formula_weight         508.71

#----------------------------------------------------------------------------#
#                   UNIT CELL INFORMATION                                    #
#----------------------------------------------------------------------------#

_symmetry_cell_setting           monoclinic
_symmetry_space_group_name_H-M   'C 1 2/c 1'
_symmetry_space_group_name_Hall  '-C 2yc'
_symmetry_Int_Tables_number      15
loop_
_symmetry_equiv_pos_as_xyz
'x, y, z'
'-x, y, -z+1/2'
'x+1/2, y+1/2, z'
'-x+1/2, y+1/2, -z+1/2'
'-x, -y, -z'
'x, -y, z-1/2'
'-x+1/2, -y+1/2, -z'
'x+1/2, -y+1/2, z-1/2'

_cell_length_a                   30.25121(18)
_cell_length_b                   9.45051(5)
_cell_length_c                   14.29074(7)
_cell_angle_alpha                90
_cell_angle_beta                 93.7911(5)
_cell_angle_gamma                90
_cell_volume                     4076.63(4)
_cell_formula_units_Z            8
_cell_measurement_temperature    173.01(10)
_cell_measurement_reflns_used    34492
_cell_measurement_theta_min      2.25
_cell_measurement_theta_max      31.428

#----------------------------------------------------------------------------#
#                   CRYSTAL INFORMATION                                      #
#----------------------------------------------------------------------------#

_exptl_crystal_description       block
_exptl_crystal_colour            red
_exptl_crystal_size_max          0.218
_exptl_crystal_size_mid          0.132
_exptl_crystal_size_min          0.073
_exptl_crystal_density_diffrn    1.658
_exptl_crystal_F_000             2048
loop_
_exptl_crystal_face_index_h
_exptl_crystal_face_index_k
_exptl_crystal_face_index_l
_exptl_crystal_face_perp_dist
1 -1 1 0.0816
-1 1 -1 0.0925
-1 0 1 0.0394
-1 0 0 0.0429
1 0 0 0.0297
-1 -1 1 0.0734
14 -3 18 0.0345
-1 0 -1 0.084
-13 3 -18 0.0792
1 1 0 0.1212
-1 -1 0 0.0947
0 1 -1 0.0919
-1 -1 -1 0.0902
1 1 1 0.1197
0 -1 1 0.0779
0 -1 -1 0.0852
0 1 1 0.118
0 1 0 0.1205
0 0 1 0.0355
0 0 -1 0.0968
-1 7 -17 0.0838
0 -5 18 0.045


#----------------------------------------------------------------------------#
#                   ABSORPTION CORRECTION                                    #
#----------------------------------------------------------------------------#

_exptl_absorpt_coefficient_mu    1.19
_exptl_absorpt_correction_type   multi-scan
_exptl_absorpt_process_details   
;
        CrysAlisPro 1.171.41.117a (Rigaku Oxford Diffraction, 2021)
        Empirical absorption correction using spherical harmonics,
        implemented in SCALE3 ABSPACK scaling algorithm.
;
_exptl_absorpt_correction_T_min  0.83187
_exptl_absorpt_correction_T_max  1
_shelx_estimated_absorpt_T_min   0.781
_shelx_estimated_absorpt_T_max   0.918

#----------------------------------------------------------------------------#
#                   DATA COLLECTION                                          #
#----------------------------------------------------------------------------#

_diffrn_source                   'micro-focus sealed X-ray tube'
_diffrn_source_type              'SuperNova (Mo) X-ray Source'
_diffrn_ambient_temperature      173.01(10)
_diffrn_ambient_environment      N~2~
_diffrn_radiation_wavelength     0.71073
_diffrn_radiation_type           'Mo K\a'
_diffrn_radiation_monochromator  mirror
_diffrn_radiation_probe          x-ray
_diffrn_detector                 'CCD plate'
_diffrn_detector_type            Eos
_diffrn_detector_area_resol_mean 16.0965
_diffrn_orient_matrix_type       
'CrysAlisPro convention (1999,Acta A55,543-557)'
_diffrn_orient_matrix_ub_11      -0.0182006
_diffrn_orient_matrix_ub_12      -0.0423004
_diffrn_orient_matrix_ub_13      -0.0167847
_diffrn_orient_matrix_ub_21      0.0146176
_diffrn_orient_matrix_ub_22      -0.0448344
_diffrn_orient_matrix_ub_23      -0.0230899
_diffrn_orient_matrix_ub_31      0.0026771
_diffrn_orient_matrix_ub_32      -0.0428088
_diffrn_orient_matrix_ub_33      0.0407452
_diffrn_measurement_device       'four-circle diffractometer'
_diffrn_measurement_device_type  'SuperNova, Single source at offset/far, Eos'
_diffrn_measurement_method       '\w scans'
_diffrn_reflns_av_R_equivalents  0.0342
_diffrn_reflns_av_unetI/netI     0.0438
_diffrn_reflns_number            55339
_diffrn_reflns_limit_h_min       -42
_diffrn_reflns_limit_h_max       42
_diffrn_reflns_limit_k_min       -13
_diffrn_reflns_limit_k_max       13
_diffrn_reflns_limit_l_min       -19
_diffrn_reflns_limit_l_max       19
_diffrn_reflns_theta_min         2.258
_diffrn_reflns_theta_max         29.574
_diffrn_reflns_theta_full        25.242
_diffrn_measured_fraction_theta_full 1
_diffrn_measured_fraction_theta_max 1
_diffrn_reflns_Laue_measured_fraction_full 1
_diffrn_reflns_Laue_measured_fraction_max 1
_diffrn_reflns_point_group_measured_fraction_full 1
_diffrn_reflns_point_group_measured_fraction_max 1
_reflns_Friedel_coverage         0
_reflns_number_total             5712
_reflns_number_gt                5453
_reflns_threshold_expression     'I > 2\s(I)'

#----------------------------------------------------------------------------#
#                   COMPUTER PROGRAMS USED                                   #
#----------------------------------------------------------------------------#

_computing_data_collection       'CrysAlisPro 1.171.41.117a (Rigaku OD, 2021)'
_computing_cell_refinement       'CrysAlisPro 1.171.41.117a (Rigaku OD, 2021)'
_computing_data_reduction        'CrysAlisPro 1.171.41.117a (Rigaku OD, 2021)'
_computing_structure_solution    'SHELXT 2018/2 (Sheldrick, 2018)'
_computing_structure_refinement  'SHELXL 2018/3 (Sheldrick, 2015)'
_computing_molecular_graphics    'Olex2 1.3 (Dolomanov et al., 2009)'
_computing_publication_material  'Olex2 1.3 (Dolomanov et al., 2009)'

#----------------------------------------------------------------------------#
#                   STRUCTURE SOLUTION                                       #
#----------------------------------------------------------------------------#

_atom_sites_solution_primary     dual
_atom_sites_solution_hydrogens   geom

#----------------------------------------------------------------------------#
#                   REFINEMENT INFORMATION                                   #
#----------------------------------------------------------------------------#

_shelx_SHELXL_version_number     2018/3
_refine_ls_structure_factor_coef Fsqd
_refine_ls_matrix_type           full
_refine_ls_weighting_scheme      calc
_refine_ls_weighting_details     
'w=1/[\s^2^(Fo^2^)+(0.0216P)^2^+5.7574P] where P=(Fo^2^+2Fc^2^)/3'
_refine_ls_hydrogen_treatment    constr
_refine_ls_extinction_method     none
_refine_ls_number_reflns         5712
_refine_ls_number_parameters     258
_refine_ls_number_restraints     43
_refine_ls_R_factor_all          0.0221
_refine_ls_R_factor_gt           0.0207
_refine_ls_wR_factor_ref         0.054
_refine_ls_wR_factor_gt          0.0533
_refine_ls_goodness_of_fit_ref   1.101
_refine_ls_restrained_S_all      1.098
_refine_ls_shift/su_max          0.002
_refine_ls_shift/su_mean         0
_refine_diff_density_max         0.459
_refine_diff_density_min         -0.637
_refine_diff_density_rms         0.062

#----------------------------------------------------------------------------#
#                   CONSTRAINTS AND RESTRAINTS                               #
#----------------------------------------------------------------------------#


#----------------------------------------------------------------------------#
#                   ATOMIC TYPES, COORDINATES AND THERMAL PARAMETERS         #
#----------------------------------------------------------------------------#

loop_
_atom_type_symbol
_atom_type_description
_atom_type_scat_dispersion_real
_atom_type_scat_dispersion_imag
_atom_type_scat_source
C C 0.0033 0.0016 'International Tables Vol C Tables 4.2.6.8 and 6.1.1.4'
H H 0 0 'International Tables Vol C Tables 4.2.6.8 and 6.1.1.4'
Cl Cl 0.1484 0.1585 'International Tables Vol C Tables 4.2.6.8 and 6.1.1.4'
N N 0.0061 0.0033 'International Tables Vol C Tables 4.2.6.8 and 6.1.1.4'
O O 0.0106 0.006 'International Tables Vol C Tables 4.2.6.8 and 6.1.1.4'
Pd Pd -0.9988 1.0072 'International Tables Vol C Tables 4.2.6.8 and 6.1.1.4'

loop_
_atom_site_label
_atom_site_type_symbol
_atom_site_fract_x
_atom_site_fract_y
_atom_site_fract_z
_atom_site_U_iso_or_equiv
_atom_site_adp_type
_atom_site_occupancy
_atom_site_site_symmetry_order
_atom_site_calc_flag
_atom_site_refinement_flags_posn
_atom_site_refinement_flags_adp
_atom_site_refinement_flags_occupancy
_atom_site_disorder_assembly
_atom_site_disorder_group
Pd1 Pd 0.37375(2) 0.13025(2) 0.71726(2) 0.01596(4) Uani 1 1 d . . . . .
Cl1 Cl 0.33444(2) -0.07441(4) 0.73643(3) 0.02441(8) Uani 1 1 d . . . . .
Cl2 Cl 0.42996(2) 0.00293(4) 0.66074(3) 0.02561(8) Uani 1 1 d . . . . .
N3 N 0.39777(4) 0.33181(13) 0.69455(9) 0.0175(2) Uani 1 1 d . . . . .
O1 O 0.32773(5) 0.45557(14) 0.86871(10) 0.0348(3) Uani 1 1 d . . . . .
N2 N 0.33223(5) 0.24267(14) 0.79296(9) 0.0211(3) Uani 1 1 d . . . . .
N1 N 0.30999(5) 0.14412(16) 0.93730(10) 0.0251(3) Uani 0.617(17) 1 d . U P A 1
C9 C 0.38046(5) 0.42764(16) 0.75369(11) 0.0201(3) Uani 1 1 d . . . . .
C2 C 0.25800(5) 0.16020(17) 0.80418(11) 0.0253(3) Uani 0.617(17) 1 d . U P A 1
C13 C 0.42572(5) 0.37927(16) 0.63189(11) 0.0203(3) Uani 1 1 d . . . . .
C8 C 0.34444(6) 0.37680(16) 0.81260(11) 0.0221(3) Uani 1 1 d . . . . .
C1 C 0.29990(5) 0.18328(16) 0.84568(11) 0.0207(3) Uani 1 1 d . U . . .
C16 C 0.42502(6) 0.16072(19) 0.41142(11) 0.0271(3) Uani 1 1 d . . . . .
H16 H 0.404311 0.126175 0.363985 0.033 Uiso 1 1 calc R U . . .
C19 C 0.48638(6) 0.26116(18) 0.54952(11) 0.0243(3) Uani 1 1 d . . . . .
C15 C 0.40987(6) 0.23649(17) 0.48648(11) 0.0227(3) Uani 1 1 d . . . . .
C14 C 0.44100(5) 0.28733(16) 0.55560(10) 0.0199(3) Uani 1 1 d . . . . .
C18 C 0.49997(6) 0.18431(19) 0.47383(12) 0.0273(3) Uani 1 1 d . . . . .
H18 H 0.530595 0.165312 0.469396 0.033 Uiso 1 1 calc R U . . .
C10 C 0.39264(6) 0.56753(17) 0.75674(12) 0.0263(3) Uani 1 1 d . . . . .
H10 H 0.380286 0.630306 0.799896 0.032 Uiso 1 1 calc R U . . .
C12 C 0.43889(6) 0.52159(18) 0.63277(13) 0.0290(4) Uani 1 1 d . . . . .
H12 H 0.45899 0.553255 0.588899 0.035 Uiso 1 1 calc R U . . .
C17 C 0.46969(7) 0.13490(18) 0.40475(12) 0.0286(4) Uani 1 1 d . . . . .
H17 H 0.479536 0.083442 0.352936 0.034 Uiso 1 1 calc R U . . .
C6 C 0.35569(7) 0.1641(2) 0.98033(13) 0.0352(4) Uani 1 1 d . . . . .
H6AA H 0.377068 0.125262 0.938581 0.053 Uiso 0.617(17) 1 calc R U P A 1
H6AB H 0.358673 0.11502 1.040815 0.053 Uiso 0.617(17) 1 calc R U P A 1
H6AC H 0.361429 0.265331 0.989956 0.053 Uiso 0.617(17) 1 calc R U P A 1
H6BD H 0.376519 0.108731 0.945513 0.053 Uiso 0.383(17) 1 calc R U P A 2
H6BE H 0.357005 0.132332 1.045728 0.053 Uiso 0.383(17) 1 calc R U P A 2
H6BF H 0.363647 0.264549 0.978111 0.053 Uiso 0.383(17) 1 calc R U P A 2
C7 C 0.24822(6) 0.1985(2) 0.70382(13) 0.0324(4) Uani 1 1 d . . . . .
H7BD H 0.240175 0.298784 0.69913 0.049 Uiso 0.383(17) 1 calc R U P A 2
H7BE H 0.223555 0.140681 0.677401 0.049 Uiso 0.383(17) 1 calc R U P A 2
H7BF H 0.274505 0.18111 0.668911 0.049 Uiso 0.383(17) 1 calc R U P A 2
H7AA H 0.253417 0.299876 0.695332 0.049 Uiso 0.617(17) 1 calc R U P A 1
H7AB H 0.217215 0.176383 0.685344 0.049 Uiso 0.617(17) 1 calc R U P A 1
H7AC H 0.267603 0.144315 0.664767 0.049 Uiso 0.617(17) 1 calc R U P A 1
C5 C 0.27824(7) 0.0849(2) 0.98873(13) 0.0332(3) Uani 1 1 d . U . . .
H5A H 0.285389 0.058184 1.052004 0.04 Uiso 0.617(17) 1 calc R U P A 1
H5B H 0.285389 0.058184 1.052004 0.04 Uiso 0.383(17) 1 calc R U P A 2
C11 C 0.42329(7) 0.61631(18) 0.69593(14) 0.0314(4) Uani 1 1 d . . . . .
H11 H 0.433126 0.711796 0.6979 0.038 Uiso 1 1 calc R U . . .
C3 C 0.22620(6) 0.1012(2) 0.85717(15) 0.0348(4) Uani 1 1 d . U . . .
H3B H 0.197131 0.086134 0.829647 0.042 Uiso 0.383(17) 1 calc R U P A 2
H3A H 0.197131 0.086134 0.829647 0.042 Uiso 0.617(17) 1 calc R U P A 1
C20 C 0.36074(6) 0.2606(2) 0.49069(12) 0.0314(4) Uani 1 1 d . . . . .
H20A H 0.345497 0.233522 0.430719 0.047 Uiso 1 1 calc R U . . .
H20B H 0.355214 0.360896 0.502959 0.047 Uiso 1 1 calc R U . . .
H20C H 0.349588 0.20315 0.54112 0.047 Uiso 1 1 calc R U . . .
C4 C 0.23604(7) 0.0639(2) 0.94947(15) 0.0393(4) Uani 1 1 d . U . . .
H4 H 0.213886 0.024028 0.985554 0.047 Uiso 1 1 calc R U . . .
C21 C 0.52106(6) 0.3033(3) 0.62518(14) 0.0409(5) Uani 1 1 d . . . . .
H21A H 0.51925 0.405366 0.636415 0.061 Uiso 1 1 calc R U . . .
H21B H 0.550532 0.279725 0.60514 0.061 Uiso 1 1 calc R U . . .
H21C H 0.515908 0.252155 0.683117 0.061 Uiso 1 1 calc R U . . .
N1A N 0.25800(5) 0.16020(17) 0.80418(11) 0.0253(3) Uani 0.383(17) 1 d . U P A 2
C2A C 0.30999(5) 0.14412(16) 0.93730(10) 0.0251(3) Uani 0.383(17) 1 d . U P A 2

loop_
_atom_site_aniso_label
_atom_site_aniso_U_11
_atom_site_aniso_U_22
_atom_site_aniso_U_33
_atom_site_aniso_U_23
_atom_site_aniso_U_13
_atom_site_aniso_U_12
Pd1 0.01706(6) 0.01429(6) 0.01687(6) -0.00042(4) 0.00377(4) 0.00024(4)
Cl1 0.02546(19) 0.01802(16) 0.03035(18) 0.00040(13) 0.00639(14) -0.00365(14)
Cl2 0.02606(19) 0.01950(17) 0.03259(19) 0.00283(14) 0.01193(15) 0.00587(14)
N3 0.0185(6) 0.0160(5) 0.0183(5) -0.0002(4) 0.0033(5) 0.0006(5)
O1 0.0408(8) 0.0251(6) 0.0411(7) -0.0108(5) 0.0222(6) -0.0022(5)
N2 0.0216(6) 0.0198(6) 0.0231(6) -0.0038(5) 0.0092(5) -0.0020(5)
N1 0.0285(6) 0.0250(7) 0.0224(6) -0.0008(5) 0.0073(5) -0.0012(5)
C9 0.0201(7) 0.0183(7) 0.0222(7) -0.0017(5) 0.0039(5) 0.0012(5)
C2 0.0206(6) 0.0244(7) 0.0312(6) -0.0064(5) 0.0049(4) 0.0010(5)
C13 0.0216(7) 0.0192(7) 0.0207(7) 0.0003(5) 0.0047(6) -0.0009(5)
C8 0.0222(8) 0.0206(7) 0.0243(7) -0.0025(5) 0.0067(6) 0.0008(6)
C1 0.0206(6) 0.0197(7) 0.0224(6) -0.0027(5) 0.0069(5) 0.0001(5)
C16 0.0334(9) 0.0271(8) 0.0205(7) -0.0007(6) -0.0013(6) 0.0019(7)
C19 0.0233(8) 0.0272(8) 0.0229(7) -0.0006(6) 0.0060(6) -0.0034(6)
C15 0.0249(8) 0.0231(7) 0.0202(7) 0.0045(6) 0.0017(6) 0.0020(6)
C14 0.0231(7) 0.0184(6) 0.0187(6) 0.0019(5) 0.0058(5) -0.0005(6)
C18 0.0256(8) 0.0304(8) 0.0270(8) -0.0005(6) 0.0090(6) 0.0025(7)
C10 0.0306(9) 0.0181(7) 0.0308(8) -0.0054(6) 0.0073(7) 0.0003(6)
C12 0.0351(9) 0.0215(8) 0.0320(8) 0.0008(6) 0.0141(7) -0.0059(7)
C17 0.0363(10) 0.0285(8) 0.0217(7) -0.0031(6) 0.0065(7) 0.0064(7)
C6 0.0331(10) 0.0452(11) 0.0267(8) 0.0042(8) -0.0023(7) -0.0008(8)
C7 0.0249(9) 0.0377(10) 0.0340(9) -0.0037(8) -0.0021(7) 0.0041(7)
C5 0.0459(9) 0.0274(8) 0.0283(7) -0.0003(6) 0.0172(6) -0.0057(8)
C11 0.0399(10) 0.0171(7) 0.0384(9) -0.0022(6) 0.0121(8) -0.0058(7)
C3 0.0228(7) 0.0331(9) 0.0500(9) -0.0121(8) 0.0127(6) -0.0061(7)
C20 0.0254(8) 0.0416(10) 0.0266(8) 0.0037(7) -0.0022(6) 0.0052(7)
C4 0.0393(8) 0.0346(10) 0.0472(8) -0.0069(8) 0.0268(7) -0.0112(8)
C21 0.0228(9) 0.0647(14) 0.0353(10) -0.0175(10) 0.0023(7) -0.0032(9)
N1A 0.0206(6) 0.0244(7) 0.0312(6) -0.0064(5) 0.0049(4) 0.0010(5)
C2A 0.0285(6) 0.0250(7) 0.0224(6) -0.0008(5) 0.0073(5) -0.0012(5)


#----------------------------------------------------------------------------#
#                   MOLECULAR GEOMETRY                                       #
#----------------------------------------------------------------------------#

_geom_special_details            
;
 All esds (except the esd in the dihedral angle between two l.s. planes)
 are estimated using the full covariance matrix.  The cell esds are taken
 into account individually in the estimation of esds in distances, angles
 and torsion angles; correlations between esds in cell parameters are only
 used when they are defined by crystal symmetry.  An approximate (isotropic)
 treatment of cell esds is used for estimating esds involving l.s. planes.
;
loop_
_geom_bond_atom_site_label_1
_geom_bond_atom_site_label_2
_geom_bond_distance
_geom_bond_site_symmetry_2
_geom_bond_publ_flag
Pd1 Cl1 2.2964(4) . ?
Pd1 Cl2 2.2745(4) . ?
Pd1 N3 2.0719(13) . ?
Pd1 N2 2.0142(13) . ?
N3 C9 1.3664(19) . ?
N3 C13 1.3485(19) . ?
O1 C8 1.2272(19) . ?
N2 C8 1.345(2) . ?
N2 C1 1.3914(19) . ?
N1 C1 1.375(2) . ?
N1 C6 1.488(2) . ?
N1 C5 1.367(2) . ?
C9 C8 1.500(2) . ?
C9 C10 1.372(2) . ?
C2 C1 1.381(2) . ?
C2 C7 1.490(2) . ?
C2 C3 1.381(2) . ?
C13 C14 1.491(2) . ?
C13 C12 1.403(2) . ?
C1 N1A 1.381(2) . ?
C1 C2A 1.375(2) . ?
C16 H16 0.95 . ?
C16 C15 1.392(2) . ?
C16 C17 1.383(3) . ?
C19 C14 1.403(2) . ?
C19 C18 1.387(2) . ?
C19 C21 1.509(2) . ?
C15 C14 1.404(2) . ?
C15 C20 1.509(2) . ?
C18 H18 0.95 . ?
C18 C17 1.383(3) . ?
C10 H10 0.95 . ?
C10 C11 1.391(2) . ?
C12 H12 0.95 . ?
C12 C11 1.377(2) . ?
C17 H17 0.95 . ?
C6 H6AA 0.98 . ?
C6 H6AB 0.98 . ?
C6 H6AC 0.98 . ?
C6 H6BD 0.98 . ?
C6 H6BE 0.98 . ?
C6 H6BF 0.98 . ?
C6 C2A 1.488(2) . ?
C7 H7BD 0.98 . ?
C7 H7BE 0.98 . ?
C7 H7BF 0.98 . ?
C7 H7AA 0.98 . ?
C7 H7AB 0.98 . ?
C7 H7AC 0.98 . ?
C7 N1A 1.490(2) . ?
C5 H5A 0.95 . ?
C5 H5B 0.95 . ?
C5 C4 1.375(3) . ?
C5 C2A 1.367(2) . ?
C11 H11 0.95 . ?
C3 H3B 0.95 . ?
C3 H3A 0.95 . ?
C3 C4 1.379(3) . ?
C3 N1A 1.381(2) . ?
C20 H20A 0.98 . ?
C20 H20B 0.98 . ?
C20 H20C 0.98 . ?
C4 H4 0.95 . ?
C21 H21A 0.98 . ?
C21 H21B 0.98 . ?
C21 H21C 0.98 . ?

loop_
_geom_angle_atom_site_label_1
_geom_angle_atom_site_label_2
_geom_angle_atom_site_label_3
_geom_angle
_geom_angle_site_symmetry_1
_geom_angle_site_symmetry_3
_geom_angle_publ_flag
Cl2 Pd1 Cl1 90.117(15) . . ?
N3 Pd1 Cl1 169.34(4) . . ?
N3 Pd1 Cl2 98.78(4) . . ?
N2 Pd1 Cl1 91.94(4) . . ?
N2 Pd1 Cl2 167.75(4) . . ?
N2 Pd1 N3 80.61(5) . . ?
C9 N3 Pd1 111.09(10) . . ?
C13 N3 Pd1 130.66(10) . . ?
C13 N3 C9 118.23(13) . . ?
C8 N2 Pd1 115.90(11) . . ?
C8 N2 C1 117.42(13) . . ?
C1 N2 Pd1 124.30(10) . . ?
C1 N1 C6 120.06(15) . . ?
C5 N1 C1 120.16(16) . . ?
C5 N1 C6 119.77(16) . . ?
N3 C9 C8 117.21(13) . . ?
N3 C9 C10 123.04(15) . . ?
C10 C9 C8 119.63(14) . . ?
C1 C2 C7 119.56(15) . . ?
C3 C2 C1 118.78(16) . . ?
C3 C2 C7 121.66(16) . . ?
N3 C13 C14 122.00(13) . . ?
N3 C13 C12 120.22(14) . . ?
C12 C13 C14 117.63(14) . . ?
O1 C8 N2 126.07(16) . . ?
O1 C8 C9 121.23(14) . . ?
N2 C8 C9 112.63(13) . . ?
N1 C1 N2 120.29(15) . . ?
N1 C1 C2 120.39(15) . . ?
C2 C1 N2 119.29(14) . . ?
N1A C1 N2 119.29(14) . . ?
C2A C1 N2 120.29(15) . . ?
C2A C1 N1A 120.39(15) . . ?
C15 C16 H16 119.4 . . ?
C17 C16 H16 119.4 . . ?
C17 C16 C15 121.13(16) . . ?
C14 C19 C21 123.06(15) . . ?
C18 C19 C14 118.82(15) . . ?
C18 C19 C21 117.96(16) . . ?
C16 C15 C14 118.59(15) . . ?
C16 C15 C20 118.93(15) . . ?
C14 C15 C20 122.48(15) . . ?
C19 C14 C13 119.98(14) . . ?
C19 C14 C15 120.64(14) . . ?
C15 C14 C13 119.21(14) . . ?
C19 C18 H18 119.4 . . ?
C17 C18 C19 121.13(16) . . ?
C17 C18 H18 119.4 . . ?
C9 C10 H10 120.4 . . ?
C9 C10 C11 119.22(15) . . ?
C11 C10 H10 120.4 . . ?
C13 C12 H12 119.3 . . ?
C11 C12 C13 121.32(16) . . ?
C11 C12 H12 119.3 . . ?
C16 C17 C18 119.69(16) . . ?
C16 C17 H17 120.2 . . ?
C18 C17 H17 120.2 . . ?
N1 C6 H6AA 109.5 . . ?
N1 C6 H6AB 109.5 . . ?
N1 C6 H6AC 109.5 . . ?
H6AA C6 H6AB 109.5 . . ?
H6AA C6 H6AC 109.5 . . ?
H6AB C6 H6AC 109.5 . . ?
H6BD C6 H6BE 109.5 . . ?
H6BD C6 H6BF 109.5 . . ?
H6BE C6 H6BF 109.5 . . ?
C2A C6 H6BD 109.5 . . ?
C2A C6 H6BE 109.5 . . ?
C2A C6 H6BF 109.5 . . ?
C2 C7 H7AA 109.5 . . ?
C2 C7 H7AB 109.5 . . ?
C2 C7 H7AC 109.5 . . ?
H7BD C7 H7BE 109.5 . . ?
H7BD C7 H7BF 109.5 . . ?
H7BE C7 H7BF 109.5 . . ?
H7AA C7 H7AB 109.5 . . ?
H7AA C7 H7AC 109.5 . . ?
H7AB C7 H7AC 109.5 . . ?
N1A C7 H7BD 109.5 . . ?
N1A C7 H7BE 109.5 . . ?
N1A C7 H7BF 109.5 . . ?
N1 C5 H5A 119.8 . . ?
N1 C5 C4 120.42(18) . . ?
C4 C5 H5A 119.8 . . ?
C4 C5 H5B 119.8 . . ?
C2A C5 H5B 119.8 . . ?
C2A C5 C4 120.42(18) . . ?
C10 C11 H11 121.1 . . ?
C12 C11 C10 117.77(15) . . ?
C12 C11 H11 121.1 . . ?
C2 C3 H3A 119.5 . . ?
C4 C3 C2 120.92(18) . . ?
C4 C3 H3B 119.5 . . ?
C4 C3 H3A 119.5 . . ?
C4 C3 N1A 120.92(18) . . ?
N1A C3 H3B 119.5 . . ?
C15 C20 H20A 109.5 . . ?
C15 C20 H20B 109.5 . . ?
C15 C20 H20C 109.5 . . ?
H20A C20 H20B 109.5 . . ?
H20A C20 H20C 109.5 . . ?
H20B C20 H20C 109.5 . . ?
C5 C4 C3 119.30(17) . . ?
C5 C4 H4 120.4 . . ?
C3 C4 H4 120.4 . . ?
C19 C21 H21A 109.5 . . ?
C19 C21 H21B 109.5 . . ?
C19 C21 H21C 109.5 . . ?
H21A C21 H21B 109.5 . . ?
H21A C21 H21C 109.5 . . ?
H21B C21 H21C 109.5 . . ?
C1 N1A C7 119.56(15) . . ?
C3 N1A C1 118.78(16) . . ?
C3 N1A C7 121.66(16) . . ?
C1 C2A C6 120.06(15) . . ?
C5 C2A C1 120.16(16) . . ?
C5 C2A C6 119.77(16) . . ?

loop_
_geom_torsion_atom_site_label_1
_geom_torsion_atom_site_label_2
_geom_torsion_atom_site_label_3
_geom_torsion_atom_site_label_4
_geom_torsion
_geom_torsion_site_symmetry_1
_geom_torsion_site_symmetry_2
_geom_torsion_site_symmetry_3
_geom_torsion_site_symmetry_4
_geom_torsion_publ_flag
Pd1 N3 C9 C8 -7.62(17) . . . . ?
Pd1 N3 C9 C10 176.48(13) . . . . ?
Pd1 N3 C13 C14 7.6(2) . . . . ?
Pd1 N3 C13 C12 -177.06(13) . . . . ?
Pd1 N2 C8 O1 -168.35(15) . . . . ?
Pd1 N2 C8 C9 14.79(18) . . . . ?
Pd1 N2 C1 N1 88.25(17) . . . . ?
Pd1 N2 C1 C2 -89.82(17) . . . . ?
Pd1 N2 C1 N1A -89.82(17) . . . . ?
Pd1 N2 C1 C2A 88.25(17) . . . . ?
N3 C9 C8 O1 178.66(16) . . . . ?
N3 C9 C8 N2 -4.3(2) . . . . ?
N3 C9 C10 C11 1.4(3) . . . . ?
N3 C13 C14 C19 -120.86(17) . . . . ?
N3 C13 C14 C15 63.9(2) . . . . ?
N3 C13 C12 C11 -1.0(3) . . . . ?
N2 C1 N1A C7 0.3(2) . . . . ?
N2 C1 N1A C3 180.00(15) . . . . ?
N2 C1 C2A C6 -0.5(2) . . . . ?
N2 C1 C2A C5 -179.57(15) . . . . ?
N1 C5 C4 C3 0.9(3) . . . . ?
C9 N3 C13 C14 -170.85(14) . . . . ?
C9 N3 C13 C12 4.5(2) . . . . ?
C9 C10 C11 C12 2.2(3) . . . . ?
C2 C3 C4 C5 -0.5(3) . . . . ?
C13 N3 C9 C8 171.08(14) . . . . ?
C13 N3 C9 C10 -4.8(2) . . . . ?
C13 C12 C11 C10 -2.4(3) . . . . ?
C8 N2 C1 N1 -73.5(2) . . . . ?
C8 N2 C1 C2 108.45(18) . . . . ?
C8 N2 C1 N1A 108.45(18) . . . . ?
C8 N2 C1 C2A -73.5(2) . . . . ?
C8 C9 C10 C11 -174.41(17) . . . . ?
C1 N2 C8 O1 -5.1(3) . . . . ?
C1 N2 C8 C9 178.06(14) . . . . ?
C1 N1 C5 C4 0.1(3) . . . . ?
C1 C2 C3 C4 -0.9(3) . . . . ?
C16 C15 C14 C13 174.69(14) . . . . ?
C16 C15 C14 C19 -0.6(2) . . . . ?
C19 C18 C17 C16 -0.8(3) . . . . ?
C15 C16 C17 C18 0.3(3) . . . . ?
C14 C13 C12 C11 174.55(17) . . . . ?
C14 C19 C18 C17 0.6(3) . . . . ?
C18 C19 C14 C13 -175.10(15) . . . . ?
C18 C19 C14 C15 0.1(2) . . . . ?
C10 C9 C8 O1 -5.3(3) . . . . ?
C10 C9 C8 N2 171.73(15) . . . . ?
C12 C13 C14 C19 63.6(2) . . . . ?
C12 C13 C14 C15 -111.64(18) . . . . ?
C17 C16 C15 C14 0.3(2) . . . . ?
C17 C16 C15 C20 -179.52(16) . . . . ?
C6 N1 C1 N2 -0.5(2) . . . . ?
C6 N1 C1 C2 177.59(16) . . . . ?
C6 N1 C5 C4 -179.05(18) . . . . ?
C7 C2 C1 N2 0.3(2) . . . . ?
C7 C2 C1 N1 -177.74(15) . . . . ?
C7 C2 C3 C4 178.73(18) . . . . ?
C5 N1 C1 N2 -179.57(15) . . . . ?
C5 N1 C1 C2 -1.5(2) . . . . ?
C3 C2 C1 N2 180.00(15) . . . . ?
C3 C2 C1 N1 1.9(2) . . . . ?
C20 C15 C14 C13 -5.5(2) . . . . ?
C20 C15 C14 C19 179.29(15) . . . . ?
C4 C5 C2A C1 0.1(3) . . . . ?
C4 C5 C2A C6 -179.05(18) . . . . ?
C4 C3 N1A C1 -0.9(3) . . . . ?
C4 C3 N1A C7 178.73(18) . . . . ?
C21 C19 C14 C13 9.6(3) . . . . ?
C21 C19 C14 C15 -175.20(18) . . . . ?
C21 C19 C18 C17 176.12(18) . . . . ?
N1A C1 C2A C6 177.59(16) . . . . ?
N1A C1 C2A C5 -1.5(2) . . . . ?
N1A C3 C4 C5 -0.5(3) . . . . ?
C2A C1 N1A C7 -177.74(15) . . . . ?
C2A C1 N1A C3 1.9(2) . . . . ?
C2A C5 C4 C3 0.9(3) . . . . ?


#----------------------------------------------------------------------------#
#                   SHELX RES FILE                                           #
#----------------------------------------------------------------------------#

_shelx_res_file                  
;
TITL 22ma068_er-0491_a.res in C2/c
    22ma068_er-0491.res
    created by SHELXL-2018/3 at 19:11:46 on 12-Jul-2022
REM Old TITL 22MA068_ER-0491 in C2/c
REM SHELXT solution in C2/c: R1 0.060, Rweak 0.005, Alpha 0.042
REM <I/s> 2.411 for 263 systematic absences, Orientation as input
REM Formula found by SHELXT: C22 N2 O Cl2 Pd
CELL 0.71073 30.251208 9.45051 14.290741 90 93.7911 90
ZERR 8 0.000182 0.000047 0.00007 0 0.0005 0
LATT 7
SYMM -X,+Y,0.5-Z
SFAC C H Cl N O Pd
UNIT 168 168 16 24 8 8
ISOR 0.006 0.02 N1A C2
DELU 0.001 0.001 N1A C1 C2A C5 C4 C3
ISOR 0.006 0.02 N1 C2A
DELU 0.001 0.001 C2 C1 N1 C5 C4 C3
EADP N1A C2
EADP N1 C2A
EXYZ N1 C2A
EXYZ N1A C2

L.S. 10 0 0
PLAN  20
SIZE 0.073 0.132 0.218
TEMP -100
CONF
BOND
list 4
MORE -1
BOND $H
fmap 2 53
acta
SHEL 999.99 0.72
REM <olex2.extras>
REM <HklSrc "%.\\22MA068_ER-0491.hkl">
REM </olex2.extras>

WGHT    0.021600    5.757400
FVAR       0.13099   0.61709
PD1   6    0.373751    0.130248    0.717263    11.00000    0.01706    0.01429 =
         0.01687   -0.00042    0.00377    0.00024
CL1   3    0.334438   -0.074412    0.736435    11.00000    0.02546    0.01802 =
         0.03035    0.00040    0.00639   -0.00365
CL2   3    0.429961    0.002928    0.660744    11.00000    0.02606    0.01950 =
         0.03259    0.00283    0.01193    0.00587
N3    4    0.397766    0.331806    0.694549    11.00000    0.01849    0.01600 =
         0.01833   -0.00018    0.00325    0.00061
O1    5    0.327728    0.455568    0.868706    11.00000    0.04082    0.02506 =
         0.04110   -0.01075    0.02221   -0.00223
N2    4    0.332225    0.242673    0.792964    11.00000    0.02156    0.01976 =
         0.02312   -0.00376    0.00921   -0.00195
PART 1
N1    4    0.309988    0.144125    0.937298    21.00000    0.02850    0.02505 =
         0.02236   -0.00081    0.00728   -0.00122
PART 0
C9    1    0.380463    0.427644    0.753688    11.00000    0.02008    0.01833 =
         0.02223   -0.00174    0.00392    0.00122
PART 1
C2    1    0.258002    0.160201    0.804181    21.00000    0.02061    0.02439 =
         0.03124   -0.00637    0.00490    0.00100
PART 0
C13   1    0.425721    0.379267    0.631887    11.00000    0.02156    0.01917 =
         0.02073    0.00035    0.00472   -0.00087
C8    1    0.344436    0.376803    0.812596    11.00000    0.02220    0.02060 =
         0.02425   -0.00249    0.00674    0.00084
C1    1    0.299904    0.183281    0.845679    11.00000    0.02061    0.01966 =
         0.02245   -0.00275    0.00687    0.00010
C16   1    0.425020    0.160723    0.411424    11.00000    0.03338    0.02713 =
         0.02051   -0.00067   -0.00127    0.00191
AFIX  43
H16   2    0.404311    0.126175    0.363985    11.00000   -1.20000
AFIX   0
C19   1    0.486380    0.261162    0.549518    11.00000    0.02331    0.02724 =
         0.02289   -0.00062    0.00605   -0.00337
C15   1    0.409872    0.236493    0.486481    11.00000    0.02491    0.02315 =
         0.02018    0.00450    0.00170    0.00200
C14   1    0.440998    0.287329    0.555604    11.00000    0.02309    0.01836 =
         0.01870    0.00191    0.00582   -0.00052
C18   1    0.499967    0.184309    0.473831    11.00000    0.02556    0.03042 =
         0.02698   -0.00049    0.00897    0.00254
AFIX  43
H18   2    0.530595    0.165312    0.469396    11.00000   -1.20000
AFIX   0
C10   1    0.392644    0.567531    0.756743    11.00000    0.03062    0.01810 =
         0.03082   -0.00539    0.00732    0.00034
AFIX  43
H10   2    0.380286    0.630306    0.799896    11.00000   -1.20000
AFIX   0
C12   1    0.438895    0.521590    0.632768    11.00000    0.03511    0.02152 =
         0.03200    0.00079    0.01412   -0.00589
AFIX  43
H12   2    0.458990    0.553255    0.588899    11.00000   -1.20000
AFIX   0
C17   1    0.469690    0.134895    0.404746    11.00000    0.03628    0.02852 =
         0.02175   -0.00306    0.00649    0.00637
AFIX  43
H17   2    0.479536    0.083442    0.352936    11.00000   -1.20000
AFIX   0
C6    1    0.355688    0.164142    0.980333    11.00000    0.03313    0.04523 =
         0.02672    0.00422   -0.00234   -0.00081
PART 1
AFIX 137
H6AA  2    0.377068    0.125262    0.938581    21.00000   -1.50000
H6AB  2    0.358673    0.115020    1.040815    21.00000   -1.50000
H6AC  2    0.361429    0.265331    0.989956    21.00000   -1.50000
AFIX 137
PART 2
H6BD  2    0.376519    0.108731    0.945513   -21.00000   -1.50000
H6BE  2    0.357005    0.132332    1.045728   -21.00000   -1.50000
H6BF  2    0.363647    0.264549    0.978111   -21.00000   -1.50000
AFIX   0
PART 0
C7    1    0.248223    0.198467    0.703822    11.00000    0.02494    0.03769 =
         0.03401   -0.00367   -0.00212    0.00407
PART 2
AFIX 137
H7BD  2    0.240175    0.298784    0.699130   -21.00000   -1.50000
H7BE  2    0.223555    0.140681    0.677401   -21.00000   -1.50000
H7BF  2    0.274505    0.181110    0.668911   -21.00000   -1.50000
AFIX 137
PART 1
H7AA  2    0.253417    0.299876    0.695332    21.00000   -1.50000
H7AB  2    0.217215    0.176383    0.685344    21.00000   -1.50000
H7AC  2    0.267603    0.144315    0.664767    21.00000   -1.50000
AFIX   0
PART 0
C5    1    0.278239    0.084935    0.988728    11.00000    0.04591    0.02744 =
         0.02828   -0.00029    0.01721   -0.00572
PART 1
AFIX  43
H5A   2    0.285389    0.058184    1.052004    21.00000   -1.20000
AFIX  43
PART 2
H5B   2    0.285389    0.058184    1.052004   -21.00000   -1.20000
AFIX   0
PART 0
C11   1    0.423290    0.616312    0.695927    11.00000    0.03993    0.01710 =
         0.03839   -0.00218    0.01213   -0.00584
AFIX  43
H11   2    0.433126    0.711796    0.697900    11.00000   -1.20000
AFIX   0
C3    1    0.226199    0.101212    0.857168    11.00000    0.02281    0.03307 =
         0.05001   -0.01207    0.01273   -0.00608
PART 2
AFIX  43
H3B   2    0.197131    0.086134    0.829647   -21.00000   -1.20000
AFIX  43
PART 1
H3A   2    0.197131    0.086134    0.829647    21.00000   -1.20000
AFIX   0
PART 0
C20   1    0.360737    0.260631    0.490689    11.00000    0.02539    0.04158 =
         0.02656    0.00369   -0.00221    0.00524
AFIX 137
H20A  2    0.345497    0.233522    0.430719    11.00000   -1.50000
H20B  2    0.355214    0.360896    0.502959    11.00000   -1.50000
H20C  2    0.349588    0.203150    0.541120    11.00000   -1.50000
AFIX   0
C4    1    0.236038    0.063879    0.949472    11.00000    0.03927    0.03456 =
         0.04719   -0.00688    0.02678   -0.01119
AFIX  43
H4    2    0.213886    0.024028    0.985554    11.00000   -1.20000
AFIX   0
C21   1    0.521058    0.303296    0.625182    11.00000    0.02282    0.06472 =
         0.03531   -0.01746    0.00229   -0.00317
AFIX 137
H21A  2    0.519250    0.405366    0.636415    11.00000   -1.50000
H21B  2    0.550532    0.279725    0.605140    11.00000   -1.50000
H21C  2    0.515908    0.252155    0.683117    11.00000   -1.50000
AFIX   0
PART 2
N1A   4    0.258002    0.160201    0.804181   -21.00000    0.02061    0.02439 =
         0.03124   -0.00637    0.00490    0.00100
C2A   1    0.309988    0.144125    0.937298   -21.00000    0.02850    0.02505 =
         0.02236   -0.00081    0.00728   -0.00122
HKLF 4


REM  22ma068_er-0491_a.res in C2/c
REM wR2 = 0.0540, GooF = S = 1.101, Restrained GooF = 1.098 for all data
REM R1 = 0.0207 for 5453 Fo > 4sig(Fo) and 0.0221 for all 5712 data
REM 258 parameters refined using 43 restraints

END

WGHT      0.0217      5.7548

REM Highest difference peak  0.459,  deepest hole -0.637,  1-sigma level  0.062
Q1    1   0.3607  0.4002  0.7777  11.00000  0.05    0.46
Q2    1   0.3821  0.1307  0.7774  11.00000  0.05    0.45
Q3    1   0.5396  0.3638  0.5965  11.00000  0.05    0.42
Q4    1   0.3452 -0.0641  0.7853  11.00000  0.05    0.40
Q5    1   0.3822  0.5001  0.7475  11.00000  0.05    0.36
Q6    1   0.2782  0.1587  0.8222  11.00000  0.05    0.35
Q7    1   0.4812  0.1436  0.4518  11.00000  0.05    0.34
Q8    1   0.5142  0.3590  0.6772  11.00000  0.05    0.33
Q9    1   0.4373  0.5604  0.6794  11.00000  0.05    0.33
Q10   1   0.3743  0.1556  0.6589  11.00000  0.05    0.32
Q11   1   0.4223  0.2595  0.5274  11.00000  0.05    0.32
Q12   1   0.4615  0.2863  0.5454  11.00000  0.05    0.31
Q13   1   0.4375  0.4401  0.6426  11.00000  0.05    0.31
Q14   1   0.3195  0.2142  0.8179  11.00000  0.05    0.31
Q15   1   0.2562  0.1725  0.7578  11.00000  0.05    0.30
Q16   1   0.4194  0.1945  0.4540  11.00000  0.05    0.29
Q17   1   0.2300  0.0580  0.8962  11.00000  0.05    0.28
Q18   1   0.2644  0.1117  0.9779  11.00000  0.05    0.27
Q19   1   0.3395  0.2980  0.8136  11.00000  0.05    0.27
Q20   1   0.5022  0.2790  0.5840  11.00000  0.05    0.27
;
_shelx_res_checksum              23793
####################################################################### 
# 
# This file contains crystal structure data downloaded from the 
# Cambridge Structural Database (CSD) hosted by the Cambridge 
# Crystallographic Data Centre (CCDC).
# 
# Full information about CCDC data access policies and citation 
# guidelines are available at http://www.ccdc.cam.ac.uk/access/V1 
# 
# Audit and citation data items may have been added by the CCDC. 
# Please retain this information to preserve the provenance of 
# this file and to allow appropriate attribution of the data. 
# 
#######################################################################

data_22MA073_ER-0503
_database_code_depnum_ccdc_archive 'CCDC 2297425'
loop_
_audit_author_name
_audit_author_address
'Simon Grabowsky'
;University of Bern
Switzerland
;
_audit_update_record             
;
2023-09-25 deposited with the CCDC.	2023-10-18 downloaded from the CCDC.
;

_audit_creation_date             2022-09-09T14:50:55-00:00

#----------------------------------------------------------------------------#
#                   CHEMICAL INFORMATION                                     #
#----------------------------------------------------------------------------#

_chemical_formula_moiety         'C16 H19 Cl2 N3 O Pd, C H2 Cl2'
_chemical_formula_sum            'C17 H21 Cl4 N3 O Pd'
_chemical_formula_weight         531.57
_chemical_absolute_configuration unk

#----------------------------------------------------------------------------#
#                   UNIT CELL INFORMATION                                    #
#----------------------------------------------------------------------------#

_symmetry_cell_setting           orthorhombic
_symmetry_space_group_name_H-M   'P c a 21'
_symmetry_space_group_name_Hall  'P 2c -2ac'
_symmetry_Int_Tables_number      29
loop_
_symmetry_equiv_pos_as_xyz
'x, y, z'
'-x, -y, z+1/2'
'x+1/2, -y, z'
'-x+1/2, y, z+1/2'

_cell_length_a                   19.4911(2)
_cell_length_b                   9.94886(11)
_cell_length_c                   21.9647(3)
_cell_angle_alpha                90
_cell_angle_beta                 90
_cell_angle_gamma                90
_cell_volume                     4259.27(9)
_cell_formula_units_Z            8
_cell_measurement_temperature    173.00(10)
_cell_measurement_reflns_used    33002
_cell_measurement_theta_min      2.079
_cell_measurement_theta_max      31.279

#----------------------------------------------------------------------------#
#                   CRYSTAL INFORMATION                                      #
#----------------------------------------------------------------------------#

_exptl_crystal_description       block
_exptl_crystal_colour            orange
_exptl_crystal_size_max          0.19
_exptl_crystal_size_mid          0.142
_exptl_crystal_size_min          0.086
_exptl_crystal_density_diffrn    1.658
_exptl_crystal_F_000             2128
loop_
_exptl_crystal_face_index_h
_exptl_crystal_face_index_k
_exptl_crystal_face_index_l
_exptl_crystal_face_perp_dist
1 0 -1 0.0921
0 0 1 0.0561
0 0 -1 0.0297
0 -1 -1 0.0723
-1 1 -1 0.07
1 -1 1 0.0788
1 0 1 0.0823
-1 0 -1 0.0907
0 -1 0 0.074
1 1 1 0.0859
-1 -1 -1 0.0592
-1 -1 0 0.0617
1 1 0 0.0804
1 0 0 0.1006
-1 0 0 0.099
-20 -9 6 0.0669
-12 13 -2 0.066
23 -8 -1 0.0858
15 11 -6 0.0765
-15 -8 19 0.061
-13 3 26 0.0588
-2 -11 19 0.065
-5 10 21 0.0628
3 -8 25 0.0638
8 5 28 0.0628
11 -3 27 0.0653
23 5 13 0.0858
23 -5 13 0.0787


#----------------------------------------------------------------------------#
#                   ABSORPTION CORRECTION                                    #
#----------------------------------------------------------------------------#

_exptl_absorpt_coefficient_mu    1.385
_exptl_absorpt_correction_type   gaussian
_exptl_absorpt_process_details   
;
        CrysAlisPro 1.171.41.117a (Rigaku Oxford Diffraction, 2021)
        Numerical absorption correction based on gaussian integration over
        a multifaceted crystal model
        Empirical absorption correction using spherical harmonics,
        implemented in SCALE3 ABSPACK scaling algorithm.
;
_exptl_absorpt_correction_T_min  0.68
_exptl_absorpt_correction_T_max  1
_shelx_estimated_absorpt_T_min   0.781
_shelx_estimated_absorpt_T_max   0.892

#----------------------------------------------------------------------------#
#                   DATA COLLECTION                                          #
#----------------------------------------------------------------------------#

_diffrn_source                   'micro-focus sealed X-ray tube'
_diffrn_source_type              'SuperNova (Mo) X-ray Source'
_diffrn_ambient_temperature      173.00(10)
_diffrn_ambient_environment      N~2~
_diffrn_radiation_wavelength     0.71073
_diffrn_radiation_type           'Mo K\a'
_diffrn_radiation_monochromator  mirror
_diffrn_radiation_probe          x-ray
_diffrn_detector                 'CCD plate'
_diffrn_detector_type            Eos
_diffrn_detector_area_resol_mean 16.0965
_diffrn_orient_matrix_type       
'CrysAlisPro convention (1999,Acta A55,543-557)'
_diffrn_orient_matrix_ub_11      -0.0165521
_diffrn_orient_matrix_ub_12      -0.0146119
_diffrn_orient_matrix_ub_13      -0.0279625
_diffrn_orient_matrix_ub_21      -0.0315133
_diffrn_orient_matrix_ub_22      -0.0090549
_diffrn_orient_matrix_ub_23      0.0156596
_diffrn_orient_matrix_ub_31      -0.0076158
_diffrn_orient_matrix_ub_32      0.0691839
_diffrn_orient_matrix_ub_33      -0.0039128
_diffrn_measurement_device       'four-circle diffractometer'
_diffrn_measurement_device_type  'SuperNova, Single source at offset/far, Eos'
_diffrn_measurement_method       '\w scans'
_diffrn_reflns_av_R_equivalents  0.0391
_diffrn_reflns_av_unetI/netI     0.0471
_diffrn_reflns_number            62815
_diffrn_reflns_limit_h_min       -27
_diffrn_reflns_limit_h_max       27
_diffrn_reflns_limit_k_min       -14
_diffrn_reflns_limit_k_max       14
_diffrn_reflns_limit_l_min       -31
_diffrn_reflns_limit_l_max       31
_diffrn_reflns_theta_min         2.047
_diffrn_reflns_theta_max         30.41
_diffrn_reflns_theta_full        25.242
_diffrn_measured_fraction_theta_full 1
_diffrn_measured_fraction_theta_max 1
_diffrn_reflns_Laue_measured_fraction_full 1
_diffrn_reflns_Laue_measured_fraction_max 1
_diffrn_reflns_point_group_measured_fraction_full 0.999
_diffrn_reflns_point_group_measured_fraction_max 0.992
_reflns_Friedel_fraction_full    0.997
_reflns_Friedel_fraction_max     0.984
_reflns_Friedel_coverage         0.937
_reflns_number_total             12785
_reflns_number_gt                11880
_reflns_threshold_expression     'I > 2\s(I)'

#----------------------------------------------------------------------------#
#                   COMPUTER PROGRAMS USED                                   #
#----------------------------------------------------------------------------#

_computing_data_collection       'CrysAlisPro 1.171.41.117a (Rigaku OD, 2021)'
_computing_cell_refinement       'CrysAlisPro 1.171.41.117a (Rigaku OD, 2021)'
_computing_data_reduction        'CrysAlisPro 1.171.41.117a (Rigaku OD, 2021)'
_computing_structure_solution    'SHELXT  (Sheldrick, 2015)'
_computing_structure_refinement  'SHELXL 2018/3 (Sheldrick, 2015)'
_computing_molecular_graphics    'Olex2 1.3 (Dolomanov et al., 2009)'
_computing_publication_material  'Olex2 1.3 (Dolomanov et al., 2009)'

#----------------------------------------------------------------------------#
#                   STRUCTURE SOLUTION                                       #
#----------------------------------------------------------------------------#

_atom_sites_solution_primary     dual
_atom_sites_solution_hydrogens   geom

#----------------------------------------------------------------------------#
#                   REFINEMENT INFORMATION                                   #
#----------------------------------------------------------------------------#

_shelx_SHELXL_version_number     2018/3
_refine_special_details          
;
 Refined as a 2-component inversion twin.
;
_refine_ls_structure_factor_coef Fsqd
_refine_ls_matrix_type           full
_refine_ls_weighting_scheme      calc
_refine_ls_weighting_details     
'w=1/[\s^2^(Fo^2^)+(0.1560P)^2^+10.5185P] where P=(Fo^2^+2Fc^2^)/3'
_refine_ls_hydrogen_treatment    constr
_refine_ls_extinction_method     none
_refine_ls_number_reflns         12785
_refine_ls_number_parameters     474
_refine_ls_number_restraints     1
_refine_ls_R_factor_all          0.0925
_refine_ls_R_factor_gt           0.0892
_refine_ls_wR_factor_ref         0.2198
_refine_ls_wR_factor_gt          0.2152
_refine_ls_goodness_of_fit_ref   1.085
_refine_ls_restrained_S_all      1.085
_refine_ls_shift/su_max          0.001
_refine_ls_shift/su_mean         0
_refine_ls_abs_structure_details 
;
 Refined as an inversion twin.
;
_refine_ls_abs_structure_Flack   0.19(6)
_refine_diff_density_max         11.27
_refine_diff_density_min         -1.355
_refine_diff_density_rms         0.279

#----------------------------------------------------------------------------#
#                   CONSTRAINTS AND RESTRAINTS                               #
#----------------------------------------------------------------------------#


#----------------------------------------------------------------------------#
#                   ATOMIC TYPES, COORDINATES AND THERMAL PARAMETERS         #
#----------------------------------------------------------------------------#

loop_
_atom_type_symbol
_atom_type_description
_atom_type_scat_dispersion_real
_atom_type_scat_dispersion_imag
_atom_type_scat_source
C C 0.0031 0.0016 'International Tables Vol C Tables 4.2.6.8 and 6.1.1.4'
H H 0 0 'International Tables Vol C Tables 4.2.6.8 and 6.1.1.4'
Cl Cl 0.1484 0.1585 'International Tables Vol C Tables 4.2.6.8 and 6.1.1.4'
N N 0.0061 0.0033 'International Tables Vol C Tables 4.2.6.8 and 6.1.1.4'
O O 0.0106 0.006 'International Tables Vol C Tables 4.2.6.8 and 6.1.1.4'
Pd Pd -0.9988 1.0072 'International Tables Vol C Tables 4.2.6.8 and 6.1.1.4'

loop_
_atom_site_label
_atom_site_type_symbol
_atom_site_fract_x
_atom_site_fract_y
_atom_site_fract_z
_atom_site_U_iso_or_equiv
_atom_site_adp_type
_atom_site_occupancy
_atom_site_site_symmetry_order
_atom_site_calc_flag
_atom_site_refinement_flags_posn
_atom_site_refinement_flags_adp
_atom_site_refinement_flags_occupancy
_atom_site_disorder_assembly
_atom_site_disorder_group
Pd1 Pd 0.65334(3) 0.39357(6) 0.62550(3) 0.02115(17) Uani 1 1 d . . . . .
Pd2 Pd 0.60966(3) 0.89155(6) 0.37172(3) 0.02063(16) Uani 1 1 d . . . . .
Cl1 Cl 0.72221(12) 0.4698(3) 0.70257(11) 0.0301(4) Uani 1 1 d . . . . .
Cl4 Cl 0.70337(14) 1.0039(3) 0.33463(12) 0.0372(6) Uani 1 1 d . . . . .
Cl3 Cl 0.54012(12) 0.9805(2) 0.29786(11) 0.0294(4) Uani 1 1 d . . . . .
Cl2 Cl 0.56108(13) 0.5107(3) 0.66437(11) 0.0331(5) Uani 1 1 d . . . . .
Cl5 Cl 0.9218(2) 0.8928(4) 0.59656(18) 0.0532(8) Uani 1 1 d . . . . .
Cl6 Cl 0.8649(2) 0.6718(4) 0.6682(2) 0.0652(11) Uani 1 1 d . . . . .
Cl8 Cl 0.3348(3) 0.4076(4) 0.3935(2) 0.0617(10) Uani 1 1 d . . . . .
Cl7 Cl 0.3977(2) 0.1768(4) 0.3354(3) 0.0692(13) Uani 1 1 d . . . . .
O1 O 0.7520(4) 0.1418(8) 0.5068(4) 0.0337(15) Uani 1 1 d . . . . .
O2 O 0.5088(4) 0.6458(8) 0.4897(4) 0.0318(15) Uani 1 1 d . . . . .
N6 N 0.4597(4) 0.6945(8) 0.3323(4) 0.0216(13) Uani 1 1 d . . . . .
N1 N 0.6028(4) 0.3254(8) 0.5508(4) 0.0250(15) Uani 1 1 d . . . . .
C6 C 0.7134(5) 0.2160(9) 0.5356(4) 0.0223(15) Uani 1 1 d . . . . .
N2 N 0.7278(4) 0.2793(8) 0.5886(4) 0.0235(14) Uani 1 1 d . . . . .
N5 N 0.5344(4) 0.7781(8) 0.4071(3) 0.0216(13) Uani 1 1 d . . . . .
N3 N 0.8004(4) 0.1851(8) 0.6634(4) 0.0251(15) Uani 1 1 d . . . . .
N4 N 0.6601(4) 0.8165(8) 0.4456(4) 0.0236(14) Uani 1 1 d . . . . .
C30 C 0.5299(6) 0.4862(11) 0.3332(6) 0.037(2) Uani 1 1 d . . . . .
H30A H 0.492036 0.424965 0.321567 0.044 Uiso 1 1 calc R U . . .
H30B H 0.529173 0.496177 0.378015 0.044 Uiso 1 1 calc R U . . .
C21 C 0.6201(5) 0.7405(9) 0.4819(4) 0.0228(16) Uani 1 1 d . . . . .
C23 C 0.4678(4) 0.7683(8) 0.3844(4) 0.0208(15) Uani 1 1 d . . . . .
C22 C 0.5480(5) 0.7172(9) 0.4612(4) 0.0233(16) Uani 1 1 d . . . . .
C4 C 0.6184(6) 0.1931(11) 0.4596(5) 0.032(2) Uani 1 1 d . . . . .
H4 H 0.647063 0.140218 0.434162 0.038 Uiso 1 1 calc R U . . .
C9 C 0.9144(5) 0.3082(11) 0.6163(5) 0.033(2) Uani 1 1 d . . . . .
H9 H 0.954465 0.348113 0.599576 0.04 Uiso 1 1 calc R U . . .
C5 C 0.6414(5) 0.2452(10) 0.5144(4) 0.0260(17) Uani 1 1 d . . . . .
C20 C 0.6437(6) 0.6882(10) 0.5357(5) 0.0299(19) Uani 1 1 d . . . . .
H20 H 0.614229 0.635454 0.560539 0.036 Uiso 1 1 calc R U . . .
C10 C 0.9184(5) 0.2313(11) 0.6687(6) 0.034(2) Uani 1 1 d . . . . .
H10 H 0.961163 0.221563 0.689003 0.041 Uiso 1 1 calc R U . . .
C13 C 0.7397(6) 0.1146(10) 0.6887(5) 0.032(2) Uani 1 1 d . . . . .
H13A H 0.698583 0.171588 0.683042 0.038 Uiso 1 1 calc R U . . .
H13B H 0.746365 0.100916 0.732939 0.038 Uiso 1 1 calc R U . . .
C25 C 0.3471(5) 0.8182(11) 0.3834(5) 0.0308(19) Uani 1 1 d . . . . .
H25 H 0.307802 0.858827 0.401166 0.037 Uiso 1 1 calc R U . . .
C26 C 0.3403(5) 0.7434(11) 0.3301(5) 0.0304(19) Uani 1 1 d . . . . .
H26 H 0.296706 0.734381 0.31118 0.036 Uiso 1 1 calc R U . . .
C29 C 0.5183(5) 0.6211(9) 0.3043(4) 0.0262(17) Uani 1 1 d . . . . .
H29A H 0.560456 0.675802 0.308405 0.031 Uiso 1 1 calc R U . . .
H29B H 0.509198 0.60864 0.260283 0.031 Uiso 1 1 calc R U . . .
C11 C 0.8617(5) 0.1699(11) 0.6911(5) 0.0311(19) Uani 1 1 d . . . . .
H11 H 0.865175 0.115802 0.726594 0.037 Uiso 1 1 calc R U . . .
C3 C 0.5494(6) 0.2231(12) 0.4437(6) 0.037(2) Uani 1 1 d . . . . .
H3 H 0.530351 0.187603 0.407251 0.045 Uiso 1 1 calc R U . . .
C27 C 0.3970(5) 0.6825(11) 0.3051(5) 0.0292(19) Uani 1 1 d . . . . .
H27 H 0.392594 0.631831 0.268615 0.035 Uiso 1 1 calc R U . . .
C2 C 0.5108(6) 0.3025(12) 0.4803(6) 0.038(3) Uani 1 1 d . . . . .
H2 H 0.464844 0.323419 0.469338 0.046 Uiso 1 1 calc R U . . .
C7 C 0.7935(4) 0.2620(9) 0.6130(4) 0.0215(15) Uani 1 1 d . . . . .
C24 C 0.4107(5) 0.8339(10) 0.4105(5) 0.0263(17) Uani 1 1 d . . . . .
C18 C 0.7523(6) 0.7899(11) 0.5154(6) 0.036(2) Uani 1 1 d . . . . .
H18 H 0.798793 0.807239 0.525781 0.043 Uiso 1 1 calc R U . . .
C19 C 0.7111(6) 0.7131(10) 0.5538(5) 0.033(2) Uani 1 1 d . . . . .
H19 H 0.728293 0.678658 0.591137 0.039 Uiso 1 1 calc R U . . .
C17 C 0.7245(5) 0.8410(11) 0.4616(5) 0.033(2) Uani 1 1 d . . . . .
H17 H 0.752485 0.894597 0.43578 0.039 Uiso 1 1 calc R U . . .
C28 C 0.4202(6) 0.9168(11) 0.4666(5) 0.033(2) Uani 1 1 d . . . . .
H28A H 0.412533 0.86083 0.502649 0.05 Uiso 1 1 calc R U . . .
H28B H 0.387386 0.991372 0.466395 0.05 Uiso 1 1 calc R U . . .
H28C H 0.467064 0.952616 0.467456 0.05 Uiso 1 1 calc R U . . .
C1 C 0.5381(5) 0.3528(11) 0.5335(5) 0.0298(19) Uani 1 1 d . . . . .
H1 H 0.510481 0.408389 0.558721 0.036 Uiso 1 1 calc R U . . .
C8 C 0.8511(5) 0.3264(9) 0.5883(5) 0.0260(17) Uani 1 1 d . . . . .
C14 C 0.7280(7) -0.0197(13) 0.6585(6) 0.041(2) Uani 1 1 d . . . . .
H14A H 0.767181 -0.079972 0.667358 0.049 Uiso 1 1 calc R U . . .
H14B H 0.725404 -0.007329 0.613828 0.049 Uiso 1 1 calc R U . . .
C34 C 0.3319(9) 0.2966(15) 0.3308(8) 0.057(4) Uani 1 1 d . . . . .
H34A H 0.28691 0.250368 0.329921 0.068 Uiso 1 1 calc R U . . .
H34B H 0.336709 0.348366 0.292518 0.068 Uiso 1 1 calc R U . . .
C12 C 0.8447(6) 0.4137(12) 0.5325(6) 0.035(2) Uani 1 1 d . . . . .
H12A H 0.823226 0.362171 0.499581 0.052 Uiso 1 1 calc R U . . .
H12B H 0.890385 0.443482 0.519592 0.052 Uiso 1 1 calc R U . . .
H12C H 0.816329 0.492277 0.541986 0.052 Uiso 1 1 calc R U . . .
C32 C 0.6592(8) 0.4904(19) 0.3445(10) 0.069(5) Uani 1 1 d . . . . .
H32A H 0.684786 0.543706 0.314707 0.103 Uiso 1 1 calc R U . . .
H32B H 0.689282 0.421444 0.361885 0.103 Uiso 1 1 calc R U . . .
H32C H 0.642475 0.549263 0.377096 0.103 Uiso 1 1 calc R U . . .
C31 C 0.5989(8) 0.4237(13) 0.3136(7) 0.047(3) Uani 1 1 d . . . . .
H31A H 0.59883 0.326683 0.323678 0.056 Uiso 1 1 calc R U . . .
H31B H 0.604057 0.432383 0.268922 0.056 Uiso 1 1 calc R U . . .
C33 C 0.9343(7) 0.7851(13) 0.6604(6) 0.045(3) Uani 1 1 d . . . . .
H33A H 0.97746 0.734043 0.655175 0.054 Uiso 1 1 calc R U . . .
H33B H 0.938431 0.839976 0.697848 0.054 Uiso 1 1 calc R U . . .
C15 C 0.6625(10) -0.0834(17) 0.6810(9) 0.061(4) Uani 1 1 d . . . . .
H15A H 0.66054 -0.076874 0.72599 0.074 Uiso 1 1 calc R U . . .
H15B H 0.662111 -0.179818 0.669933 0.074 Uiso 1 1 calc R U . . .
C16 C 0.5970(11) -0.012(3) 0.6527(16) 0.115(12) Uani 1 1 d . . . . .
H16A H 0.556359 -0.067651 0.659754 0.172 Uiso 1 1 calc R U . . .
H16B H 0.603736 0.000108 0.608773 0.172 Uiso 1 1 calc R U . . .
H16C H 0.590577 0.07608 0.671924 0.172 Uiso 1 1 calc R U . . .

loop_
_atom_site_aniso_label
_atom_site_aniso_U_11
_atom_site_aniso_U_22
_atom_site_aniso_U_33
_atom_site_aniso_U_23
_atom_site_aniso_U_13
_atom_site_aniso_U_12
Pd1 0.0188(3) 0.0254(3) 0.0192(3) 0.0032(2) 0.0019(2) 0.00346(19)
Pd2 0.0190(3) 0.0254(3) 0.0174(3) 0.0012(3) 0.0009(2) -0.00525(19)
Cl1 0.0269(10) 0.0371(11) 0.0265(10) -0.0046(9) 0.0006(8) 0.0003(8)
Cl4 0.0368(12) 0.0479(14) 0.0268(11) 0.0078(10) 0.0010(9) -0.0190(11)
Cl3 0.0312(11) 0.0332(10) 0.0239(10) 0.0079(8) -0.0018(8) -0.0028(8)
Cl2 0.0319(11) 0.0407(12) 0.0267(11) 0.0052(9) 0.0067(8) 0.0165(9)
Cl5 0.058(2) 0.058(2) 0.0435(17) 0.0020(13) -0.0023(15) 0.0041(14)
Cl6 0.062(2) 0.055(2) 0.078(3) 0.0139(19) -0.026(2) -0.0084(17)
Cl8 0.073(3) 0.0521(18) 0.060(2) 0.0016(16) 0.000(2) -0.0015(17)
Cl7 0.065(2) 0.0526(19) 0.091(3) -0.009(2) -0.040(2) 0.0105(16)
O1 0.029(3) 0.042(4) 0.029(3) -0.009(3) 0.000(3) 0.006(3)
O2 0.029(3) 0.038(4) 0.029(3) 0.012(3) 0.001(3) -0.007(3)
N6 0.018(3) 0.029(3) 0.017(3) 0.000(3) -0.001(2) -0.003(2)
N1 0.023(3) 0.027(4) 0.025(4) 0.005(3) -0.006(3) 0.001(3)
C6 0.022(4) 0.024(4) 0.020(4) 0.003(3) -0.004(3) -0.002(3)
N2 0.018(3) 0.028(3) 0.025(3) 0.000(3) -0.003(3) 0.004(3)
N5 0.018(3) 0.030(3) 0.017(3) 0.004(3) 0.002(2) -0.008(3)
N3 0.026(4) 0.027(3) 0.023(3) 0.002(3) 0.000(3) 0.002(3)
N4 0.023(3) 0.030(4) 0.018(3) -0.001(3) -0.001(3) -0.007(3)
C30 0.042(6) 0.032(5) 0.037(6) -0.004(4) 0.007(4) 0.003(4)
C21 0.020(3) 0.025(4) 0.024(4) 0.001(3) -0.002(3) -0.003(3)
C23 0.018(3) 0.021(3) 0.023(4) 0.004(3) 0.000(3) -0.006(3)
C22 0.025(4) 0.024(4) 0.020(4) 0.001(3) -0.001(3) -0.005(3)
C4 0.034(5) 0.035(5) 0.027(5) 0.003(4) -0.009(4) -0.004(4)
C9 0.021(4) 0.037(5) 0.042(6) -0.012(4) 0.001(4) -0.001(3)
C5 0.019(4) 0.034(4) 0.025(4) 0.007(4) -0.004(3) -0.003(3)
C20 0.036(5) 0.029(4) 0.025(4) 0.006(4) -0.009(4) 0.001(4)
C10 0.022(4) 0.038(5) 0.042(6) -0.008(4) -0.010(4) 0.009(4)
C13 0.029(5) 0.043(5) 0.024(4) 0.005(4) 0.005(4) 0.006(4)
C25 0.025(4) 0.037(5) 0.030(5) 0.001(4) -0.006(3) 0.001(3)
C26 0.024(4) 0.038(5) 0.030(5) 0.004(4) -0.011(3) -0.005(3)
C29 0.028(4) 0.032(4) 0.019(4) -0.003(3) -0.002(3) -0.001(3)
C11 0.028(4) 0.033(5) 0.033(5) -0.003(4) -0.003(4) 0.007(4)
C3 0.037(5) 0.040(5) 0.035(5) 0.007(4) -0.017(4) -0.005(4)
C27 0.022(4) 0.038(5) 0.028(4) -0.001(4) -0.009(3) -0.009(3)
C2 0.031(5) 0.045(5) 0.040(6) 0.019(5) -0.016(4) -0.007(4)
C7 0.019(3) 0.031(4) 0.014(3) -0.001(3) -0.001(3) 0.003(3)
C24 0.020(4) 0.031(4) 0.028(4) 0.004(3) 0.006(3) 0.001(3)
C18 0.023(4) 0.041(5) 0.044(6) -0.001(4) -0.013(4) -0.004(4)
C19 0.037(5) 0.024(4) 0.037(5) 0.005(4) -0.012(4) 0.004(4)
C17 0.025(4) 0.038(5) 0.035(5) 0.003(4) -0.005(4) -0.006(4)
C28 0.038(6) 0.030(4) 0.031(5) -0.005(4) 0.007(4) -0.002(4)
C1 0.025(4) 0.029(4) 0.035(5) 0.002(4) -0.002(4) 0.007(3)
C8 0.025(4) 0.023(4) 0.030(4) -0.004(3) -0.002(3) -0.001(3)
C14 0.044(6) 0.043(6) 0.036(6) -0.004(5) 0.008(5) 0.003(5)
C34 0.066(9) 0.049(7) 0.055(8) 0.001(6) -0.026(7) 0.002(7)
C12 0.025(5) 0.035(5) 0.044(6) 0.011(4) 0.006(4) -0.002(4)
C32 0.050(8) 0.069(10) 0.087(13) 0.002(9) 0.006(8) 0.031(7)
C31 0.058(8) 0.036(5) 0.047(7) -0.006(5) 0.014(6) 0.017(5)
C33 0.050(7) 0.044(6) 0.040(6) -0.004(5) -0.012(5) 0.000(5)
C15 0.075(11) 0.051(8) 0.058(10) -0.001(7) 0.023(8) -0.019(8)
C16 0.052(11) 0.110(19) 0.18(3) 0.01(2) 0.023(15) -0.020(12)

#----------------------------------------------------------------------------#
#                   MOLECULAR GEOMETRY                                       #
#----------------------------------------------------------------------------#

_geom_special_details            
;
 All esds (except the esd in the dihedral angle between two l.s. planes)
 are estimated using the full covariance matrix.  The cell esds are taken
 into account individually in the estimation of esds in distances, angles
 and torsion angles; correlations between esds in cell parameters are only
 used when they are defined by crystal symmetry.  An approximate (isotropic)
 treatment of cell esds is used for estimating esds involving l.s. planes.
;
loop_
_geom_bond_atom_site_label_1
_geom_bond_atom_site_label_2
_geom_bond_distance
_geom_bond_site_symmetry_2
_geom_bond_publ_flag
Pd1 Cl1 2.290(2) . ?
Pd1 Cl2 2.307(2) . ?
Pd1 N1 2.029(9) . ?
Pd1 N2 2.014(7) . ?
Pd2 Cl4 2.291(2) . ?
Pd2 Cl3 2.292(2) . ?
Pd2 N5 2.008(7) . ?
Pd2 N4 2.038(8) . ?
Cl5 C33 1.782(14) . ?
Cl6 C33 1.769(15) . ?
Cl8 C34 1.767(17) . ?
Cl7 C34 1.754(16) . ?
O1 C6 1.228(12) . ?
O2 C22 1.217(11) . ?
N6 C23 1.368(11) . ?
N6 C29 1.489(13) . ?
N6 C27 1.367(11) . ?
N1 C5 1.357(13) . ?
N1 C1 1.345(12) . ?
C6 N2 1.354(12) . ?
C6 C5 1.508(13) . ?
N2 C7 1.398(11) . ?
N5 C23 1.393(11) . ?
N5 C22 1.359(11) . ?
N3 C13 1.483(14) . ?
N3 C11 1.349(13) . ?
N3 C7 1.353(11) . ?
N4 C21 1.347(12) . ?
N4 C17 1.328(12) . ?
C30 H30A 0.99 . ?
C30 H30B 0.99 . ?
C30 C29 1.501(15) . ?
C30 C31 1.544(17) . ?
C21 C22 1.495(13) . ?
C21 C20 1.371(13) . ?
C23 C24 1.412(12) . ?
C4 H4 0.95 . ?
C4 C5 1.384(14) . ?
C4 C3 1.421(15) . ?
C9 H9 0.95 . ?
C9 C10 1.384(18) . ?
C9 C8 1.389(14) . ?
C20 H20 0.95 . ?
C20 C19 1.394(15) . ?
C10 H10 0.95 . ?
C10 C11 1.356(16) . ?
C13 H13A 0.99 . ?
C13 H13B 0.99 . ?
C13 C14 1.509(16) . ?
C25 H25 0.95 . ?
C25 C26 1.393(15) . ?
C25 C24 1.384(13) . ?
C26 H26 0.95 . ?
C26 C27 1.375(15) . ?
C29 H29A 0.99 . ?
C29 H29B 0.99 . ?
C11 H11 0.95 . ?
C3 H3 0.95 . ?
C3 C2 1.356(19) . ?
C27 H27 0.95 . ?
C2 H2 0.95 . ?
C2 C1 1.379(16) . ?
C7 C8 1.402(13) . ?
C24 C28 1.493(14) . ?
C18 H18 0.95 . ?
C18 C19 1.393(17) . ?
C18 C17 1.397(15) . ?
C19 H19 0.95 . ?
C17 H17 0.95 . ?
C28 H28A 0.98 . ?
C28 H28B 0.98 . ?
C28 H28C 0.98 . ?
C1 H1 0.95 . ?
C8 C12 1.507(15) . ?
C14 H14A 0.99 . ?
C14 H14B 0.99 . ?
C14 C15 1.51(2) . ?
C34 H34A 0.99 . ?
C34 H34B 0.99 . ?
C12 H12A 0.98 . ?
C12 H12B 0.98 . ?
C12 H12C 0.98 . ?
C32 H32A 0.98 . ?
C32 H32B 0.98 . ?
C32 H32C 0.98 . ?
C32 C31 1.51(3) . ?
C31 H31A 0.99 . ?
C31 H31B 0.99 . ?
C33 H33A 0.99 . ?
C33 H33B 0.99 . ?
C15 H15A 0.99 . ?
C15 H15B 0.99 . ?
C15 C16 1.59(3) . ?
C16 H16A 0.98 . ?
C16 H16B 0.98 . ?
C16 H16C 0.98 . ?

loop_
_geom_angle_atom_site_label_1
_geom_angle_atom_site_label_2
_geom_angle_atom_site_label_3
_geom_angle
_geom_angle_site_symmetry_1
_geom_angle_site_symmetry_3
_geom_angle_publ_flag
Cl1 Pd1 Cl2 90.92(10) . . ?
N1 Pd1 Cl1 173.0(3) . . ?
N1 Pd1 Cl2 95.2(3) . . ?
N2 Pd1 Cl1 93.5(2) . . ?
N2 Pd1 Cl2 174.9(2) . . ?
N2 Pd1 N1 80.6(3) . . ?
Cl4 Pd2 Cl3 91.80(9) . . ?
N5 Pd2 Cl4 174.0(2) . . ?
N5 Pd2 Cl3 93.4(2) . . ?
N5 Pd2 N4 80.7(3) . . ?
N4 Pd2 Cl4 94.4(2) . . ?
N4 Pd2 Cl3 171.9(2) . . ?
C23 N6 C29 121.5(7) . . ?
C27 N6 C23 121.1(8) . . ?
C27 N6 C29 117.5(8) . . ?
C5 N1 Pd1 113.9(6) . . ?
C1 N1 Pd1 128.0(8) . . ?
C1 N1 C5 118.1(9) . . ?
O1 C6 N2 126.5(9) . . ?
O1 C6 C5 121.8(9) . . ?
N2 C6 C5 111.7(8) . . ?
C6 N2 Pd1 117.3(6) . . ?
C6 N2 C7 117.5(7) . . ?
C7 N2 Pd1 125.2(6) . . ?
C23 N5 Pd2 125.5(6) . . ?
C22 N5 Pd2 116.5(6) . . ?
C22 N5 C23 117.6(7) . . ?
C11 N3 C13 119.0(9) . . ?
C11 N3 C7 121.4(8) . . ?
C7 N3 C13 119.6(8) . . ?
C21 N4 Pd2 113.5(6) . . ?
C17 N4 Pd2 126.9(7) . . ?
C17 N4 C21 119.6(9) . . ?
H30A C30 H30B 107.9 . . ?
C29 C30 H30A 109.2 . . ?
C29 C30 H30B 109.2 . . ?
C29 C30 C31 111.9(10) . . ?
C31 C30 H30A 109.2 . . ?
C31 C30 H30B 109.2 . . ?
N4 C21 C22 116.8(8) . . ?
N4 C21 C20 122.0(9) . . ?
C20 C21 C22 121.2(9) . . ?
N6 C23 N5 116.3(8) . . ?
N6 C23 C24 119.8(8) . . ?
N5 C23 C24 123.8(8) . . ?
O2 C22 N5 125.9(9) . . ?
O2 C22 C21 121.6(9) . . ?
N5 C22 C21 112.3(8) . . ?
C5 C4 H4 121.9 . . ?
C5 C4 C3 116.2(11) . . ?
C3 C4 H4 121.9 . . ?
C10 C9 H9 120.3 . . ?
C10 C9 C8 119.4(10) . . ?
C8 C9 H9 120.3 . . ?
N1 C5 C6 116.5(8) . . ?
N1 C5 C4 123.6(9) . . ?
C4 C5 C6 119.9(9) . . ?
C21 C20 H20 120.2 . . ?
C21 C20 C19 119.6(10) . . ?
C19 C20 H20 120.2 . . ?
C9 C10 H10 119.9 . . ?
C11 C10 C9 120.3(9) . . ?
C11 C10 H10 119.9 . . ?
N3 C13 H13A 109.2 . . ?
N3 C13 H13B 109.2 . . ?
N3 C13 C14 112.0(9) . . ?
H13A C13 H13B 107.9 . . ?
C14 C13 H13A 109.2 . . ?
C14 C13 H13B 109.2 . . ?
C26 C25 H25 119.8 . . ?
C24 C25 H25 119.8 . . ?
C24 C25 C26 120.5(10) . . ?
C25 C26 H26 120.2 . . ?
C27 C26 C25 119.6(9) . . ?
C27 C26 H26 120.2 . . ?
N6 C29 C30 112.2(8) . . ?
N6 C29 H29A 109.2 . . ?
N6 C29 H29B 109.2 . . ?
C30 C29 H29A 109.2 . . ?
C30 C29 H29B 109.2 . . ?
H29A C29 H29B 107.9 . . ?
N3 C11 C10 120.5(10) . . ?
N3 C11 H11 119.7 . . ?
C10 C11 H11 119.7 . . ?
C4 C3 H3 120 . . ?
C2 C3 C4 120.1(11) . . ?
C2 C3 H3 120 . . ?
N6 C27 C26 120.4(9) . . ?
N6 C27 H27 119.8 . . ?
C26 C27 H27 119.8 . . ?
C3 C2 H2 120 . . ?
C3 C2 C1 120.0(10) . . ?
C1 C2 H2 120 . . ?
N2 C7 C8 122.0(8) . . ?
N3 C7 N2 118.3(8) . . ?
N3 C7 C8 119.7(8) . . ?
C23 C24 C28 119.4(9) . . ?
C25 C24 C23 118.6(9) . . ?
C25 C24 C28 122.0(9) . . ?
C19 C18 H18 120.4 . . ?
C19 C18 C17 119.2(9) . . ?
C17 C18 H18 120.4 . . ?
C20 C19 H19 121 . . ?
C18 C19 C20 117.9(10) . . ?
C18 C19 H19 121 . . ?
N4 C17 C18 121.6(10) . . ?
N4 C17 H17 119.2 . . ?
C18 C17 H17 119.2 . . ?
C24 C28 H28A 109.5 . . ?
C24 C28 H28B 109.5 . . ?
C24 C28 H28C 109.5 . . ?
H28A C28 H28B 109.5 . . ?
H28A C28 H28C 109.5 . . ?
H28B C28 H28C 109.5 . . ?
N1 C1 C2 121.9(10) . . ?
N1 C1 H1 119 . . ?
C2 C1 H1 119 . . ?
C9 C8 C7 118.7(10) . . ?
C9 C8 C12 120.6(9) . . ?
C7 C8 C12 120.7(9) . . ?
C13 C14 H14A 109.5 . . ?
C13 C14 H14B 109.5 . . ?
C13 C14 C15 110.8(11) . . ?
H14A C14 H14B 108.1 . . ?
C15 C14 H14A 109.5 . . ?
C15 C14 H14B 109.5 . . ?
Cl8 C34 H34A 109.5 . . ?
Cl8 C34 H34B 109.5 . . ?
Cl7 C34 Cl8 110.9(8) . . ?
Cl7 C34 H34A 109.5 . . ?
Cl7 C34 H34B 109.5 . . ?
H34A C34 H34B 108.1 . . ?
C8 C12 H12A 109.5 . . ?
C8 C12 H12B 109.5 . . ?
C8 C12 H12C 109.5 . . ?
H12A C12 H12B 109.5 . . ?
H12A C12 H12C 109.5 . . ?
H12B C12 H12C 109.5 . . ?
H32A C32 H32B 109.5 . . ?
H32A C32 H32C 109.5 . . ?
H32B C32 H32C 109.5 . . ?
C31 C32 H32A 109.5 . . ?
C31 C32 H32B 109.5 . . ?
C31 C32 H32C 109.5 . . ?
C30 C31 H31A 109.2 . . ?
C30 C31 H31B 109.2 . . ?
C32 C31 C30 112.0(11) . . ?
C32 C31 H31A 109.2 . . ?
C32 C31 H31B 109.2 . . ?
H31A C31 H31B 107.9 . . ?
Cl5 C33 H33A 109.5 . . ?
Cl5 C33 H33B 109.5 . . ?
Cl6 C33 Cl5 110.8(7) . . ?
Cl6 C33 H33A 109.5 . . ?
Cl6 C33 H33B 109.5 . . ?
H33A C33 H33B 108.1 . . ?
C14 C15 H15A 109.4 . . ?
C14 C15 H15B 109.4 . . ?
C14 C15 C16 111.3(15) . . ?
H15A C15 H15B 108 . . ?
C16 C15 H15A 109.4 . . ?
C16 C15 H15B 109.4 . . ?
C15 C16 H16A 109.5 . . ?
C15 C16 H16B 109.5 . . ?
C15 C16 H16C 109.5 . . ?
H16A C16 H16B 109.5 . . ?
H16A C16 H16C 109.5 . . ?
H16B C16 H16C 109.5 . . ?

loop_
_geom_torsion_atom_site_label_1
_geom_torsion_atom_site_label_2
_geom_torsion_atom_site_label_3
_geom_torsion_atom_site_label_4
_geom_torsion
_geom_torsion_site_symmetry_1
_geom_torsion_site_symmetry_2
_geom_torsion_site_symmetry_3
_geom_torsion_site_symmetry_4
_geom_torsion_publ_flag
Pd1 N1 C5 C6 1.9(10) . . . . ?
Pd1 N1 C5 C4 -176.7(8) . . . . ?
Pd1 N1 C1 C2 178.0(8) . . . . ?
Pd1 N2 C7 N3 73.0(10) . . . . ?
Pd1 N2 C7 C8 -104.2(9) . . . . ?
Pd2 N5 C23 N6 74.4(9) . . . . ?
Pd2 N5 C23 C24 -102.8(9) . . . . ?
Pd2 N5 C22 O2 179.4(8) . . . . ?
Pd2 N5 C22 C21 -3.9(10) . . . . ?
Pd2 N4 C21 C22 3.2(10) . . . . ?
Pd2 N4 C21 C20 -175.8(8) . . . . ?
Pd2 N4 C17 C18 176.1(8) . . . . ?
O1 C6 N2 Pd1 -179.4(8) . . . . ?
O1 C6 N2 C7 1.7(14) . . . . ?
O1 C6 C5 N1 178.1(9) . . . . ?
O1 C6 C5 C4 -3.3(14) . . . . ?
N6 C23 C24 C25 1.9(13) . . . . ?
N6 C23 C24 C28 -178.6(8) . . . . ?
C6 N2 C7 N3 -108.2(9) . . . . ?
C6 N2 C7 C8 74.7(11) . . . . ?
N2 C6 C5 N1 -1.1(12) . . . . ?
N2 C6 C5 C4 177.6(9) . . . . ?
N2 C7 C8 C9 177.7(9) . . . . ?
N2 C7 C8 C12 -2.3(14) . . . . ?
N5 C23 C24 C25 179.0(9) . . . . ?
N5 C23 C24 C28 -1.5(13) . . . . ?
N3 C13 C14 C15 -174.9(11) . . . . ?
N3 C7 C8 C9 0.6(13) . . . . ?
N3 C7 C8 C12 -179.4(9) . . . . ?
N4 C21 C22 O2 177.2(9) . . . . ?
N4 C21 C22 N5 0.4(12) . . . . ?
N4 C21 C20 C19 -0.5(15) . . . . ?
C21 N4 C17 C18 -0.1(16) . . . . ?
C21 C20 C19 C18 -0.7(16) . . . . ?
C23 N6 C29 C30 83.5(11) . . . . ?
C23 N6 C27 C26 -0.8(14) . . . . ?
C23 N5 C22 O2 6.0(15) . . . . ?
C23 N5 C22 C21 -177.3(8) . . . . ?
C22 N5 C23 N6 -112.9(9) . . . . ?
C22 N5 C23 C24 69.9(11) . . . . ?
C22 C21 C20 C19 -179.4(9) . . . . ?
C4 C3 C2 C1 -0.8(17) . . . . ?
C9 C10 C11 N3 -1.3(16) . . . . ?
C5 N1 C1 C2 -0.3(15) . . . . ?
C5 C6 N2 Pd1 -0.3(10) . . . . ?
C5 C6 N2 C7 -179.2(8) . . . . ?
C5 C4 C3 C2 2.1(16) . . . . ?
C20 C21 C22 O2 -3.8(15) . . . . ?
C20 C21 C22 N5 179.4(9) . . . . ?
C10 C9 C8 C7 -2.3(14) . . . . ?
C10 C9 C8 C12 177.7(10) . . . . ?
C13 N3 C11 C10 179.1(9) . . . . ?
C13 N3 C7 N2 4.1(13) . . . . ?
C13 N3 C7 C8 -178.7(8) . . . . ?
C13 C14 C15 C16 75(2) . . . . ?
C25 C26 C27 N6 0.4(16) . . . . ?
C26 C25 C24 C23 -2.4(15) . . . . ?
C26 C25 C24 C28 178.1(10) . . . . ?
C29 N6 C23 N5 4.2(12) . . . . ?
C29 N6 C23 C24 -178.5(8) . . . . ?
C29 N6 C27 C26 177.4(9) . . . . ?
C29 C30 C31 C32 74.8(15) . . . . ?
C11 N3 C13 C14 -93.7(12) . . . . ?
C11 N3 C7 N2 -176.5(8) . . . . ?
C11 N3 C7 C8 0.7(14) . . . . ?
C3 C4 C5 N1 -2.7(16) . . . . ?
C3 C4 C5 C6 178.8(9) . . . . ?
C3 C2 C1 N1 -0.1(17) . . . . ?
C27 N6 C23 N5 -177.6(8) . . . . ?
C27 N6 C23 C24 -0.3(13) . . . . ?
C27 N6 C29 C30 -94.7(11) . . . . ?
C7 N3 C13 C14 85.8(11) . . . . ?
C7 N3 C11 C10 -0.4(15) . . . . ?
C24 C25 C26 C27 1.3(16) . . . . ?
C19 C18 C17 N4 -1.0(17) . . . . ?
C17 N4 C21 C22 179.8(9) . . . . ?
C17 N4 C21 C20 0.9(15) . . . . ?
C17 C18 C19 C20 1.4(17) . . . . ?
C1 N1 C5 C6 -179.6(8) . . . . ?
C1 N1 C5 C4 1.8(15) . . . . ?
C8 C9 C10 C11 2.7(16) . . . . ?
C31 C30 C29 N6 -168.1(9) . . . . ?

#----------------------------------------------------------------------------#
#                   VALIDATION REPLY FORM                                    #
#----------------------------------------------------------------------------#

_vrf_PLAT094_22MA073_ER-0503     
;
PROBLEM: Ratio of Maximum / Minimum Residual Density ....       8.32 Report
RESPONSE: The high residuals correspond to a pseudo translation of 0.25 
along the b direction for the position of the heavy element. Unfortunately 
the pseudo translation could not be solved.
;
_vrf_PLAT097_22MA073_ER-0503     
;
PROBLEM: Large Reported Max.  (Positive) Residual Density      11.27 eA-3  
RESPONSE: The high residuals correspond to a pseudo translation of 0.25 
along the b direction for the position of the heavy element. Unfortunately 
the pseudo translation could not be solved.
;
_vrf_PLAT971_22MA073_ER-0503     
;
PROBLEM: Check Calcd Resid. Dens.  1.79Ang From Cl2            10.54 eA-3  
RESPONSE: The high residuals correspond to a pseudo translation of 0.25 
along the b direction for the position of the heavy element. Unfortunately 
the pseudo translation could not be solved.
;
_vrf_PLAT973_22MA073_ER-0503     
;
PROBLEM: Check Calcd Positive Resid. Density on       Pd1       3.04 eA-3  
RESPONSE: The high residuals correspond to a pseudo translation of 0.25 
along the b direction for the position of the heavy element. Unfortunately 
the pseudo translation could not be solved.
;

#----------------------------------------------------------------------------#
#                   SHELX RES FILE                                           #
#----------------------------------------------------------------------------#

_shelx_res_file                  
;
TITL 22ma073_er-0503_a.res in Pca2(1)
    22ma073_er-0503.res
    created by SHELXL-2018/3 at 14:45:52 on 09-Sep-2022
REM Old TITL 22ma073_er-0503_a.res in Pca2(1)
REM SHELXT solution in Pca2(1): R1 0.097, Rweak 0.009, Alpha 0.012
REM <I/s> 2.821 for 408 systematic absences, Orientation as input
REM Flack x = 0.267 ( 0.010 ) from 3968 Parsons' quotients
REM Formula found by SHELXT: C36 N6 O3 Cl8 Pd2
CELL 0.71073 19.491099 9.94886 21.964701 90 90 90
ZERR 8 0.000213 0.000108 0.000285 0 0 0
LATT -1
SYMM -X,-Y,0.5+Z
SYMM 0.5+X,-Y,+Z
SYMM 0.5-X,+Y,0.5+Z
SFAC C H Cl N O Pd
DISP C 0.0031 0.0016 11.32
DISP Cl 0.1484 0.1585 668.74
DISP H 0 0 0.67
DISP N 0.0061 0.0033 19.39
DISP O 0.0106 0.006 32.04
DISP Pd -0.9988 1.0072 4301.4
UNIT 136 168 32 24 8 8

L.S. 10
PLAN  13
SIZE 0.086 0.142 0.19
TEMP -100
CONF
BOND
LIST 6
MORE -1
BOND $H
fmap 2
acta
SHEL 999.99 0.702
TWIN -1 0 0 0 -1 0 0 0 -1 2
REM <olex2.extras>
REM <HklSrc "%.\\22MA073_ER-0503_redo_main_gaussian.hkl">
REM </olex2.extras>

WGHT    0.156000   10.518500
BASF   0.19327
FVAR       1.72596
PD1   6    0.653337    0.393570    0.625498    11.00000    0.01884    0.02542 =
         0.01917    0.00323    0.00192    0.00346
PD2   6    0.609656    0.891548    0.371722    11.00000    0.01903    0.02541 =
         0.01745    0.00120    0.00087   -0.00525
CL1   3    0.722206    0.469754    0.702574    11.00000    0.02685    0.03706 =
         0.02651   -0.00455    0.00060    0.00028
CL4   3    0.703368    1.003907    0.334630    11.00000    0.03682    0.04786 =
         0.02681    0.00775    0.00098   -0.01904
CL3   3    0.540123    0.980461    0.297858    11.00000    0.03120    0.03316 =
         0.02393    0.00786   -0.00176   -0.00281
CL2   3    0.561083    0.510705    0.664366    11.00000    0.03191    0.04065 =
         0.02669    0.00518    0.00669    0.01646
CL5   3    0.921761    0.892819    0.596561    11.00000    0.05777    0.05833 =
         0.04346    0.00198   -0.00228    0.00414
CL6   3    0.864935    0.671766    0.668218    11.00000    0.06246    0.05510 =
         0.07806    0.01394   -0.02592   -0.00841
CL8   3    0.334788    0.407611    0.393496    11.00000    0.07309    0.05208 =
         0.05981    0.00158    0.00039   -0.00150
CL7   3    0.397718    0.176769    0.335387    11.00000    0.06454    0.05260 =
         0.09053   -0.00906   -0.04019    0.01047
O1    5    0.751977    0.141825    0.506803    11.00000    0.02936    0.04224 =
         0.02947   -0.00913    0.00035    0.00598
O2    5    0.508805    0.645799    0.489702    11.00000    0.02926    0.03754 =
         0.02874    0.01221    0.00092   -0.00723
N6    4    0.459746    0.694518    0.332346    11.00000    0.01845    0.02884 =
         0.01738    0.00016   -0.00103   -0.00251
N1    4    0.602840    0.325385    0.550836    11.00000    0.02278    0.02672 =
         0.02543    0.00537   -0.00644    0.00140
C6    1    0.713424    0.216049    0.535562    11.00000    0.02249    0.02430 =
         0.02005    0.00267   -0.00386   -0.00236
N2    4    0.727827    0.279272    0.588627    11.00000    0.01801    0.02777 =
         0.02486   -0.00028   -0.00324    0.00449
N5    4    0.534364    0.778067    0.407135    11.00000    0.01786    0.03014 =
         0.01672    0.00443    0.00201   -0.00757
N3    4    0.800438    0.185071    0.663387    11.00000    0.02561    0.02660 =
         0.02311    0.00225   -0.00028    0.00196
N4    4    0.660056    0.816538    0.445588    11.00000    0.02271    0.02960 =
         0.01839   -0.00095   -0.00071   -0.00677
C30   1    0.529865    0.486224    0.333173    11.00000    0.04222    0.03189 =
         0.03711   -0.00380    0.00678    0.00336
AFIX  23
H30A  2    0.492036    0.424965    0.321567    11.00000   -1.20000
H30B  2    0.529173    0.496177    0.378015    11.00000   -1.20000
AFIX   0
C21   1    0.620117    0.740485    0.481860    11.00000    0.02026    0.02455 =
         0.02360    0.00105   -0.00235   -0.00299
C23   1    0.467789    0.768278    0.384443    11.00000    0.01815    0.02089 =
         0.02350    0.00415    0.00001   -0.00555
C22   1    0.548008    0.717224    0.461199    11.00000    0.02525    0.02414 =
         0.02048    0.00108   -0.00080   -0.00502

C4    1    0.618361    0.193082    0.459630    11.00000    0.03376    0.03470 =
         0.02732    0.00318   -0.00888   -0.00382
AFIX  43
H4    2    0.647063    0.140218    0.434162    11.00000   -1.20000
AFIX   0
C9    1    0.914376    0.308186    0.616252    11.00000    0.02051    0.03706 =
         0.04237   -0.01204    0.00136   -0.00136
AFIX  43
H9    2    0.954465    0.348113    0.599576    11.00000   -1.20000
AFIX   0
C5    1    0.641363    0.245171    0.514391    11.00000    0.01927    0.03406 =
         0.02465    0.00675   -0.00407   -0.00292

C20   1    0.643658    0.688249    0.535702    11.00000    0.03617    0.02874 =
         0.02487    0.00605   -0.00887    0.00124
AFIX  43
H20   2    0.614229    0.635454    0.560539    11.00000   -1.20000
AFIX   0

C10   1    0.918439    0.231325    0.668662    11.00000    0.02206    0.03756 =
         0.04210   -0.00836   -0.00964    0.00861
AFIX  43
H10   2    0.961163    0.221563    0.689003    11.00000   -1.20000
AFIX   0
C13   1    0.739746    0.114637    0.688686    11.00000    0.02867    0.04261 =
         0.02379    0.00488    0.00467    0.00638
AFIX  23
H13A  2    0.698583    0.171588    0.683042    11.00000   -1.20000
H13B  2    0.746365    0.100916    0.732939    11.00000   -1.20000
AFIX   0

C25   1    0.347091    0.818222    0.383366    11.00000    0.02491    0.03726 =
         0.03023    0.00099   -0.00580    0.00051
AFIX  43
H25   2    0.307802    0.858827    0.401166    11.00000   -1.20000
AFIX   0
C26   1    0.340294    0.743352    0.330104    11.00000    0.02397    0.03768 =
         0.02958    0.00402   -0.01072   -0.00454
AFIX  43
H26   2    0.296706    0.734381    0.311180    11.00000   -1.20000
AFIX   0
C29   1    0.518298    0.621058    0.304268    11.00000    0.02777    0.03209 =
         0.01883   -0.00300   -0.00232   -0.00059
AFIX  23
H29A  2    0.560456    0.675802    0.308405    11.00000   -1.20000
H29B  2    0.509198    0.608640    0.260283    11.00000   -1.20000
AFIX   0

C11   1    0.861730    0.169922    0.691091    11.00000    0.02816    0.03276 =
         0.03251   -0.00339   -0.00250    0.00667
AFIX  43
H11   2    0.865175    0.115802    0.726594    11.00000   -1.20000
AFIX   0
C3    1    0.549407    0.223140    0.443660    11.00000    0.03688    0.03972 =
         0.03468    0.00718   -0.01723   -0.00488
AFIX  43
H3    2    0.530351    0.187603    0.407251    11.00000   -1.20000
AFIX   0

C27   1    0.397029    0.682493    0.305066    11.00000    0.02228    0.03783 =
         0.02756   -0.00055   -0.00914   -0.00933
AFIX  43
H27   2    0.392594    0.631831    0.268615    11.00000   -1.20000
AFIX   0

C2    1    0.510761    0.302487    0.480319    11.00000    0.03106    0.04461 =
         0.03954    0.01937   -0.01586   -0.00659
AFIX  43
H2    2    0.464844    0.323419    0.469338    11.00000   -1.20000
AFIX   0
C7    1    0.793514    0.261990    0.612951    11.00000    0.01920    0.03085 =
         0.01443   -0.00090   -0.00052    0.00321

C24   1    0.410677    0.833886    0.410545    11.00000    0.02050    0.03058 =
         0.02779    0.00362    0.00607    0.00053
C18   1    0.752306    0.789852    0.515438    11.00000    0.02283    0.04112 =
         0.04370   -0.00087   -0.01343   -0.00408
AFIX  43
H18   2    0.798793    0.807239    0.525781    11.00000   -1.20000
AFIX   0
C19   1    0.711052    0.713058    0.553803    11.00000    0.03655    0.02436 =
         0.03709    0.00536   -0.01204    0.00358
AFIX  43
H19   2    0.728293    0.678658    0.591137    11.00000   -1.20000
AFIX   0
C17   1    0.724540    0.840993    0.461591    11.00000    0.02481    0.03843 =
         0.03517    0.00268   -0.00490   -0.00589
AFIX  43
H17   2    0.752485    0.894597    0.435780    11.00000   -1.20000
AFIX   0
C28   1    0.420236    0.916801    0.466576    11.00000    0.03837    0.03026 =
         0.03080   -0.00479    0.00670   -0.00238
AFIX 137
H28A  2    0.412533    0.860830    0.502649    11.00000   -1.50000
H28B  2    0.387386    0.991372    0.466395    11.00000   -1.50000
H28C  2    0.467064    0.952616    0.467456    11.00000   -1.50000
AFIX   0

C1    1    0.538130    0.352777    0.533538    11.00000    0.02526    0.02892 =
         0.03520    0.00197   -0.00163    0.00748
AFIX  43
H1    2    0.510481    0.408389    0.558721    11.00000   -1.20000
AFIX   0
C8    1    0.851141    0.326401    0.588265    11.00000    0.02526    0.02273 =
         0.02985   -0.00412   -0.00164   -0.00103
C14   1    0.728030   -0.019676    0.658491    11.00000    0.04390    0.04251 =
         0.03600   -0.00376    0.00812    0.00328
AFIX  23
H14A  2    0.767181   -0.079972    0.667358    11.00000   -1.20000
H14B  2    0.725404   -0.007329    0.613828    11.00000   -1.20000
AFIX   0

C34   1    0.331885    0.296573    0.330765    11.00000    0.06588    0.04906 =
         0.05531    0.00128   -0.02564    0.00182
AFIX  23
H34A  2    0.286910    0.250368    0.329921    11.00000   -1.20000
H34B  2    0.336709    0.348366    0.292518    11.00000   -1.20000
AFIX   0

C12   1    0.844708    0.413720    0.532477    11.00000    0.02509    0.03502 =
         0.04434    0.01056    0.00597   -0.00200
AFIX 137
H12A  2    0.823226    0.362171    0.499581    11.00000   -1.50000
H12B  2    0.890385    0.443482    0.519592    11.00000   -1.50000
H12C  2    0.816329    0.492277    0.541986    11.00000   -1.50000
AFIX   0

C32   1    0.659153    0.490375    0.344536    11.00000    0.05006    0.06910 =
         0.08700    0.00150    0.00565    0.03087
AFIX 137
H32A  2    0.684786    0.543706    0.314707    11.00000   -1.50000
H32B  2    0.689282    0.421444    0.361885    11.00000   -1.50000
H32C  2    0.642475    0.549263    0.377096    11.00000   -1.50000
AFIX   0
C31   1    0.598921    0.423667    0.313589    11.00000    0.05772    0.03602 =
         0.04667   -0.00593    0.01399    0.01686
AFIX  23
H31A  2    0.598830    0.326683    0.323678    11.00000   -1.20000
H31B  2    0.604057    0.432383    0.268922    11.00000   -1.20000
AFIX   0

C33   1    0.934276    0.785135    0.660420    11.00000    0.04989    0.04372 =
         0.04018   -0.00397   -0.01180   -0.00024
AFIX  23
H33A  2    0.977460    0.734043    0.655175    11.00000   -1.20000
H33B  2    0.938431    0.839976    0.697848    11.00000   -1.20000
AFIX   0

C15   1    0.662465   -0.083384    0.681047    11.00000    0.07495    0.05141 =
         0.05813   -0.00084    0.02253   -0.01937
AFIX  23
H15A  2    0.660540   -0.076874    0.725990    11.00000   -1.20000
H15B  2    0.662111   -0.179818    0.669933    11.00000   -1.20000
AFIX   0
C16   1    0.597018   -0.011865    0.652656    11.00000    0.05225    0.10975 =
         0.18186    0.00592    0.02317   -0.02010
AFIX 137
H16A  2    0.556359   -0.067651    0.659754    11.00000   -1.50000
H16B  2    0.603736    0.000108    0.608773    11.00000   -1.50000
H16C  2    0.590577    0.076080    0.671924    11.00000   -1.50000
AFIX   0
HKLF 4


REM  22ma073_er-0503_a.res in Pca2(1)
REM wR2 = 0.2198, GooF = S = 1.085, Restrained GooF = 1.085 for all data
REM R1 = 0.0892 for 11880 Fo > 4sig(Fo) and 0.0925 for all 12785 data
REM 474 parameters refined using 1 restraints

END

WGHT      0.1560     10.5120

REM Highest difference peak 11.270,  deepest hole -1.355,  1-sigma level  0.279
Q1    1   0.6301  0.6069  0.6263  11.00000  0.05   11.27
Q2    1   0.5853  0.1075  0.3719  11.00000  0.05   11.23
Q3    1   0.6339  0.1103  0.3720  11.00000  0.05    7.02
Q4    1   0.6776  0.6036  0.6276  11.00000  0.05    6.94
Q5    1   0.6980  0.5317  0.7036  11.00000  0.05    3.14
Q6    1   0.5141  1.0219  0.2966  11.00000  0.05    2.98
Q7    1   0.5648  1.0241  0.2983  11.00000  0.05    2.38
Q8    1   0.7478  0.5301  0.7047  11.00000  0.05    2.21
Q9    1   0.8977  0.1059  0.5986  11.00000  0.05    2.14
Q10   1   0.5388  0.4892  0.6658  11.00000  0.05    2.11
Q11   1   0.6780  0.9876  0.3360  11.00000  0.05    2.11
Q12   1   0.8420  0.3242  0.6676  11.00000  0.05    2.06
Q13   1   0.5828  0.4866  0.6652  11.00000  0.05    1.90
;
_shelx_res_checksum              95195
####################################################################### 
# 
# This file contains crystal structure data downloaded from the 
# Cambridge Structural Database (CSD) hosted by the Cambridge 
# Crystallographic Data Centre (CCDC).
# 
# Full information about CCDC data access policies and citation 
# guidelines are available at http://www.ccdc.cam.ac.uk/access/V1 
# 
# Audit and citation data items may have been added by the CCDC. 
# Please retain this information to preserve the provenance of 
# this file and to allow appropriate attribution of the data. 
# 
#######################################################################

data_22MA115_ER-0267
_database_code_depnum_ccdc_archive 'CCDC 2297424'
loop_
_audit_author_name
_audit_author_address
'Simon Grabowsky'
;University of Bern
Switzerland
;
_audit_update_record             
;
2023-09-25 deposited with the CCDC.	2023-10-18 downloaded from the CCDC.
;
_audit_creation_date             2023-02-22
_audit_creation_method           
;
Olex2 1.3
(compiled 2020.11.12 svn.r5f609507 for OlexSys, GUI svn.r6408)
;
_chemical_formula_moiety         'C12 H11 Cl2 N3 O Pd'
_chemical_formula_sum            'C12 H11 Cl2 N3 O Pd'
_chemical_formula_weight         390.561
_chemical_oxdiff_formula         'C48  H44  Cl8  N12  O4  Pd4  '
loop_
_atom_type_symbol
_atom_type_scat_dispersion_real
_atom_type_scat_dispersion_imag
_atom_type_scat_Cromer_Mann_a1
_atom_type_scat_Cromer_Mann_a2
_atom_type_scat_Cromer_Mann_a3
_atom_type_scat_Cromer_Mann_a4
_atom_type_scat_Cromer_Mann_b1
_atom_type_scat_Cromer_Mann_b2
_atom_type_scat_Cromer_Mann_b3
_atom_type_scat_Cromer_Mann_b4
_atom_type_scat_Cromer_Mann_c
_atom_type_scat_source
_atom_type_scat_dispersion_source
C 0.01810 0.00910 2.31000 1.02000 1.58860 0.86500 20.84390 10.20750 0.56870
51.65120 0.215599998832
'International Tables Volume C Table 6.1.1.4 (pp. 500-502)' custom
Cl 0.36390 0.70180 11.46040 7.19640 6.25560 1.64550 0.01040 1.16620 18.51940
47.77840 -9.55739974976
'International Tables Volume C Table 6.1.1.4 (pp. 500-502)' custom
H 0.00000 0.00000 0.49300 0.32291 0.14019 0.04081 10.51090 26.12570 3.14236
57.79970 0.0030380000826
'International Tables Volume C Table 6.1.1.4 (pp. 500-502)' custom
O 0.04920 0.03220 3.04850 2.28680 1.54630 0.86700 13.27710 5.70110 0.32390
32.90890 0.250800013542
'International Tables Volume C Table 6.1.1.4 (pp. 500-502)' custom
N 0.03110 0.01800 12.21260 3.13220 2.01250 1.16630 0.00570 9.89330 28.99750
0.58260 -11.5290002823
'International Tables Volume C Table 6.1.1.4 (pp. 500-502)' custom
Pd 0.12150 3.93370 19.33190 15.50170 5.29537 0.60584 0.69866 7.98929 25.20520
76.89860 5.26593017578
'International Tables Volume C Table 6.1.1.4 (pp. 500-502)' custom

_space_group_crystal_system      monoclinic
_space_group_IT_number           14
_space_group_name_H-M_alt        'P 1 21/n 1'
_space_group_name_Hall           '-P 2yn'
loop_
_space_group_symop_id
_space_group_symop_operation_xyz
1 x,y,z
2 -x+1/2,y+1/2,-z+1/2
3 -x,-y,-z
4 x-1/2,-y-1/2,z-1/2

_symmetry_Int_Tables_number      14
_cell_length_a                   10.44149(12)
_cell_length_b                   11.38265(13)
_cell_length_c                   11.56249(13)
_cell_angle_alpha                90
_cell_angle_beta                 90.8439(10)
_cell_angle_gamma                90
_cell_volume                     1374.07(3)
_cell_formula_units_Z            4
_cell_measurement_reflns_used    25623
_cell_measurement_temperature    173.00(10)
_cell_measurement_theta_max      79.9730
_cell_measurement_theta_min      3.7950
_exptl_absorpt_coefficient_mu    14.435
_exptl_absorpt_correction_T_max  0.504
_exptl_absorpt_correction_T_min  0.110
_exptl_absorpt_correction_type   gaussian
_exptl_absorpt_process_details   
;
CrysAlisPro 1.171.42.73a (Rigaku Oxford Diffraction, 2022)
Numerical absorption correction based on gaussian integration over
a multifaceted crystal model
Empirical absorption correction using spherical harmonics,
implemented in SCALE3 ABSPACK scaling algorithm.
;
_exptl_crystal_colour            orange
_exptl_crystal_colour_primary    orange
_exptl_crystal_density_diffrn    1.888
_exptl_crystal_description       block
_exptl_crystal_F_000             768
loop_
_exptl_crystal_face_index_h
_exptl_crystal_face_index_k
_exptl_crystal_face_index_l
_exptl_crystal_face_perp_dist
1 0 2 0.0943
-1 0 -2 0.0861
2 -1 0 0.0669
-1 1 1 0.0775
1 -1 -1 0.0659
-1 1 2 0.0873
1 -1 -2 0.0799
2 -1 -1 0.0545
-2 1 1 0.0586
-2 1 2 0.0735
0 0 1 0.0853
-1 0 2 0.0753
-1 0 1 0.0689
1 0 -1 0.0504
1 0 -2 0.0677
-2 0 1 0.0718
2 0 -1 0.0636
-1 0 0 0.0707
1 0 0 0.0799
-2 -1 2 0.0871
-1 -1 2 0.1007
0 -1 2 0.1035
2 0 1 0.0969
1 1 -2 0.0725
-2 0 -1 0.0817
-2 -1 1 0.0864
1 -1 2 0.0875
1 1 -1 0.0683
-1 -1 1 0.0997
-2 -1 0 0.0879
-2 -2 1 0.0967
2 2 -1 0.0815
1 2 -2 0.0725
1 2 -1 0.0684
-1 -2 1 0.1054
-1 -1 0 0.0933
0 2 -1 0.0652
-1 -2 0 0.1025
1 -1 1 0.0776
-1 2 -1 0.0614
0 1 0 0.0902
1 2 1 0.0974
0 -1 0 0.0974
1 -2 0 0.0795
2 -2 1 0.0707

_exptl_crystal_size_max          0.214
_exptl_crystal_size_mid          0.18
_exptl_crystal_size_min          0.113
loop_
_exptl_oxdiff_crystal_face_indexfrac_h
_exptl_oxdiff_crystal_face_indexfrac_k
_exptl_oxdiff_crystal_face_indexfrac_l
_exptl_oxdiff_crystal_face_x
_exptl_oxdiff_crystal_face_y
_exptl_oxdiff_crystal_face_z
1.0006 0.0002 2.0015 0.1185 -0.0208 0.2822
-1.0006 -0.0002 -2.0015 -0.1185 0.0208 -0.2822
1.9970 -1.0004 -0.0003 -0.2033 0.0504 0.2474
-0.9974 1.0005 1.0008 0.2194 -0.0807 -0.0501
0.9974 -1.0005 -1.0008 -0.2194 0.0807 0.0501
-0.9964 1.0006 2.0018 0.3219 -0.0712 0.0347
0.9964 -1.0006 -2.0018 -0.3219 0.0712 -0.0347
1.9960 -1.0005 -1.0013 -0.3059 0.0409 0.1625
-1.9960 1.0005 1.0013 0.3059 -0.0409 -0.1625
-1.9950 1.0006 2.0024 0.4084 -0.0314 -0.0777
0.0010 0.0001 1.0011 0.1025 0.0095 0.0849
-0.9967 0.0003 2.0027 0.2915 0.0588 0.0574
-0.9977 0.0001 1.0016 0.1890 0.0493 -0.0275
0.9977 -0.0001 -1.0016 -0.1890 -0.0493 0.0275
0.9967 -0.0003 -2.0027 -0.2915 -0.0588 -0.0574
-1.9963 0.0002 1.0022 0.2755 0.0891 -0.1399
1.9963 -0.0002 -1.0022 -0.2755 -0.0891 0.1399
-0.9986 0.0000 0.0006 0.0865 0.0398 -0.1124
0.9986 -0.0000 -0.0006 -0.0865 -0.0398 0.1124
-1.9956 -1.0000 2.0041 0.3477 0.2285 -0.0324
-0.9969 -1.0001 2.0036 0.2612 0.1887 0.0800
0.0017 -1.0001 2.0030 0.1747 0.1490 0.1924
1.9983 0.0001 0.9999 -0.0705 -0.0701 0.3097
0.9969 1.0001 -2.0036 -0.2612 -0.1887 -0.0800
-1.9983 -0.0001 -0.9999 0.0705 0.0701 -0.3097
-1.9966 -1.0002 1.0031 0.2452 0.2191 -0.1173
1.0003 -1.0001 2.0024 0.0882 0.1092 0.3048
0.9979 1.0002 -1.0025 -0.1587 -0.1793 0.0049
-0.9979 -1.0002 1.0025 0.1587 0.1793 -0.0049
-1.9975 -1.0003 0.0020 0.1427 0.2096 -0.2022
-1.9968 -2.0005 1.0040 0.2149 0.3490 -0.0947
1.9968 2.0005 -1.0040 -0.2149 -0.3490 0.0947
0.9972 2.0004 -2.0044 -0.2309 -0.3187 -0.1026
0.9982 2.0005 -1.0034 -0.1284 -0.3092 -0.0178
-0.9982 -2.0005 1.0034 0.1284 0.3092 0.0178
-0.9989 -1.0003 0.0015 0.0562 0.1698 -0.0898
-0.0005 2.0005 -1.0028 -0.0419 -0.2695 -0.1302
-0.9992 -2.0006 0.0023 0.0258 0.2998 -0.0671
0.9994 -1.0002 1.0014 -0.0143 0.0997 0.2199
-0.9991 2.0005 -1.0022 0.0446 -0.2297 -0.2426
0.0003 1.0003 -0.0009 0.0303 -0.1300 -0.0226
1.0001 2.0007 0.9987 0.0767 -0.2903 0.1520
-0.0003 -1.0003 0.0009 -0.0303 0.1300 0.0226
0.9981 -2.0007 0.0012 -0.1472 0.2202 0.1577
1.9977 -2.0006 1.0016 -0.1311 0.1899 0.3550

_diffrn_reflns_av_R_equivalents  0.0692
_diffrn_reflns_av_unetI/netI     0.0235
_diffrn_reflns_Laue_measured_fraction_full 1.0000
_diffrn_reflns_Laue_measured_fraction_max 0.9997
_diffrn_reflns_limit_h_max       13
_diffrn_reflns_limit_h_min       -12
_diffrn_reflns_limit_k_max       14
_diffrn_reflns_limit_k_min       -14
_diffrn_reflns_limit_l_max       14
_diffrn_reflns_limit_l_min       -14
_diffrn_reflns_number            27616
_diffrn_reflns_point_group_measured_fraction_full 1.0000
_diffrn_reflns_point_group_measured_fraction_max 0.9997
_diffrn_reflns_theta_full        67.6840
_diffrn_reflns_theta_max         76.44
_diffrn_reflns_theta_min         5.45
_diffrn_ambient_environment      N~2~
_diffrn_ambient_temperature      173.00(10)
_diffrn_detector                 'Hybrid Pixel Array Detector'
_diffrn_detector_area_resol_mean 10.0000
_diffrn_detector_type            HyPix
_diffrn_measured_fraction_theta_full 1.0000
_diffrn_measured_fraction_theta_max 0.9997
_diffrn_measurement_details      
;
List of Runs (angles in degrees, time in seconds):

  # Type    Start    End  Width  t~exp~   \w     \q     \k     \f   Frames
#--------------------------------------------------------------------------
  1  \w    -97.00 -35.00   0.50    0.15    --  -23.00 170.00 111.00  124
  2  \w    -62.00  -5.00   0.50    0.15    --  -23.00 115.00 -31.00  114
  3  \w     27.00  88.00   0.50    0.15    --   47.92-115.00-121.00  122
  4  \w     45.00 109.00   0.50    0.60    --  113.25-115.00-121.00  128
  5  \w    -96.00 -10.00   0.50    0.15    --  -23.00 -38.00-150.00  172
  6  \w    -94.00 -44.00   0.50    0.15    --  -23.00-170.00  95.00  100
  7  \w    -36.00  50.00   0.50    0.15    --  -23.00  38.00   0.00  172
  8  \w    -28.00  52.00   0.50    0.15    --  -23.00  15.00-180.00  160
  9  \w    -46.00  50.00   0.50    0.15    --  -23.00  77.00  30.00  192
 10  \w    -26.00  23.00   0.50    0.15    --   47.92 -19.00-120.00   98
 11  \w    -26.00  23.00   0.50    0.15    --   47.92 -19.00 -90.00   98
 12  \w     -1.00  80.00   0.50    0.15    --   47.92 -99.00-180.00  162
 13  \w    101.00 177.00   0.50    0.60    --  113.25  45.00  30.00  152
 14  \w     42.00 102.00   0.50    0.60    --  113.25 -77.00  90.00  120
 15  \w     42.00  68.00   0.50    0.60    --  113.25 -61.00  90.00   52
 16  \w     42.00 106.00   0.50    0.60    --  113.25 -94.00  90.00  128
 17  \w     42.00 106.00   0.50    0.60    --  113.25 -94.00 -30.00  128
 18  \w     97.00 177.00   0.50    0.60    --  113.25  61.00 120.00  160
 19  \w     42.00 102.00   0.50    0.60    --  113.25 -77.00 150.00  120
 20  \w     42.00 106.00   0.50    0.60    --  113.25 -94.00 -90.00  128
 21  \w     42.00  68.00   0.50    0.60    --  113.25 -61.00 -90.00   52
 22  \w     42.00  68.00   0.50    0.60    --  113.25 -61.00-120.00   52
 23  \w    100.00 177.00   0.50    0.60    --  113.25  15.00 -60.00  154
 24  \w    101.00 177.00   0.50    0.60    --  113.25  45.00   0.00  152
 25  \w     42.00 106.00   0.50    0.60    --  113.25 -94.00 150.00  128
 26  \w     91.00 177.00   0.50    0.60    --  113.25  77.00  90.00  172
 27  \w     42.00 102.00   0.50    0.60    --  113.25 -77.00 -30.00  120
 28  \w     42.00 102.00   0.50    0.60    --  113.25 -77.00-120.00  120
 29  \w     42.00 106.00   0.50    0.60    --  113.25 -94.00  30.00  128
 30  \w    101.00 177.00   0.50    0.60    --  113.25  45.00-150.00  152
 31  \w     42.00 106.00   0.50    0.60    --  113.25 -94.00  60.00  128
 32  \w     91.00 177.00   0.50    0.60    --  113.25  77.00  60.00  172
 33  \w     42.00 106.00   0.50    0.60    --  113.25 -94.00-150.00  128
 34  \w     42.00 106.00   0.50    0.60    --  113.25 -94.00 -60.00  128
 35  \w    101.00 177.00   0.50    0.60    --  113.25  45.00-180.00  152
 36  \w    101.00 177.00   0.50    0.60    --  113.25  45.00 150.00  152
 37  \w     42.00 102.00   0.50    0.60    --  113.25 -77.00 120.00  120
 38  \w     42.00 106.00   0.50    0.60    --  113.25 -94.00   0.00  128
 39  \w    100.00 177.00   0.50    0.60    --  113.25  15.00   0.00  154
 40  \w     42.00  68.00   0.50    0.60    --  113.25 -61.00-150.00   52
 41  \w    101.00 177.00   0.50    0.60    --  113.25  45.00  90.00  152
 42  \w     97.00 177.00   0.50    0.60    --  113.25  61.00 150.00  160
 43  \w     91.00 177.00   0.50    0.60    --  113.25  77.00-150.00  172
 44  \w     25.00 121.00   0.50    0.15    --   47.92  77.00 -60.00  192
 45  \w     25.00 121.00   0.50    0.15    --   47.92  77.00 120.00  192
 46  \w     25.00 121.00   0.50    0.15    --   47.92  77.00-150.00  192
 47  \w     25.00 121.00   0.50    0.15    --   47.92  77.00  30.00  192
;
_diffrn_measurement_device       'four-circle diffractometer'
_diffrn_measurement_device_type  'XtaLAB Synergy, Dualflex, HyPix'
_diffrn_measurement_method       '\w scans'
_diffrn_orient_matrix_type       
'CrysAlisPro convention (1999,Acta A55,543-557)'
_diffrn_orient_matrix_UB_11      -0.0865575000
_diffrn_orient_matrix_UB_12      0.0304313000
_diffrn_orient_matrix_UB_13      0.1024964000
_diffrn_orient_matrix_UB_21      -0.0398465000
_diffrn_orient_matrix_UB_22      -0.1299221000
_diffrn_orient_matrix_UB_23      0.0095295000
_diffrn_orient_matrix_UB_31      0.1126043000
_diffrn_orient_matrix_UB_32      -0.0225799000
_diffrn_orient_matrix_UB_33      0.0846941000
_diffrn_radiation_monochromator  mirror
_diffrn_radiation_probe          x-ray
_diffrn_radiation_type           'Cu K\a'
_diffrn_radiation_wavelength     1.54184
_diffrn_source                   'micro-focus sealed X-ray tube'
_diffrn_source_type              'PhotonJet (Cu) X-ray Source'
_reflns_Friedel_coverage         0.0
_reflns_limit_h_max              9
_reflns_limit_h_min              -13
_reflns_limit_k_max              14
_reflns_limit_k_min              0
_reflns_limit_l_max              14
_reflns_limit_l_min              -9
_reflns_number_gt                2887
_reflns_number_total             2890
_reflns_odcompleteness_completeness 99.97
_reflns_odcompleteness_iscentric 1
_reflns_odcompleteness_theta     74.33
_reflns_threshold_expression     I>=2u(I)
_computing_cell_refinement       'CrysAlisPro 1.171.42.73a (Rigaku OD, 2022)'
_computing_data_collection       'CrysAlisPro 1.171.42.73a (Rigaku OD, 2022)'
_computing_data_reduction        'CrysAlisPro 1.171.42.73a (Rigaku OD, 2022)'
_computing_molecular_graphics    'Olex2 1.3 (Dolomanov et al., 2009)'
_computing_publication_material  'Olex2 1.3 (Dolomanov et al., 2009)'
_computing_structure_refinement  'olex2.refine 1.3 (Bourhis et al., 2015)'
_computing_structure_solution    'SHELXT 2018/2 (Sheldrick, 2018)'
_refine_diff_density_max         0.6249
_refine_diff_density_min         -0.8033
_refine_diff_density_rms         0.1188
_refine_ls_d_res_high            0.7930
_refine_ls_d_res_low             8.1111
_refine_ls_extinction_coef       0.00131(12)
_refine_ls_extinction_expression Fc^*^=kFc[1+0.001xFc^2^\l^3^/sin(2\q)]^-1/4^
_refine_ls_goodness_of_fit_ref   1.0453
_refine_ls_hydrogen_treatment    mixed
_refine_ls_matrix_type           full
_refine_ls_number_constraints    4
_refine_ls_number_parameters     234
_refine_ls_number_reflns         2890
_refine_ls_number_restraints     0
_refine_ls_R_factor_all          0.0292
_refine_ls_R_factor_gt           0.0291
_refine_ls_restrained_S_all      1.0453
_refine_ls_shift/su_max          0.0002
_refine_ls_shift/su_mean         0.0000
_refine_ls_structure_factor_coef Fsqd
_refine_ls_weighting_details     
'w=1/[\s^2^(Fo^2^)+(0.0420P)^2^+2.5765P] where P=(Fo^2^+2Fc^2^)/3'
_refine_ls_weighting_scheme      calc
_refine_ls_wR_factor_gt          0.0747
_refine_ls_wR_factor_ref         0.0747
_olex2_refinement_description    
;
1. Fixed Uiso
 At 1.2 times of:
  All C(H) groups
2.a Aromatic/amide H refined with riding coordinates:
 C2(H2), C5(H5)
;
_atom_sites_solution_primary     dual
loop_
_atom_site_label
_atom_site_type_symbol
_atom_site_fract_x
_atom_site_fract_y
_atom_site_fract_z
_atom_site_U_iso_or_equiv
_atom_site_adp_type
_atom_site_occupancy
_atom_site_refinement_flags_posn
Pd1 Pd 0.37880(5) 0.40190(5) 0.43214(5) 0.0216(4) Uani 1.000000 .
Cl1 Cl 0.33594(6) 0.51104(6) 0.26969(6) 0.02756(19) Uani 1.000000 .
Cl2 Cl 0.20059(7) 0.47568(7) 0.52425(6) 0.0309(2) Uani 1.000000 .
O1 O 0.6965(2) 0.1973(2) 0.3963(2) 0.0374(6) Uani 1.000000 .
N3 N 0.4380(2) 0.2984(2) 0.5649(2) 0.0227(5) Uani 1.000000 .
N2 N 0.5329(2) 0.3266(2) 0.3601(2) 0.0239(5) Uani 1.000000 .
N1 N 0.5108(3) 0.2669(2) 0.1667(2) 0.0312(6) Uani 1.000000 .
C8 C 0.5494(3) 0.2411(3) 0.5459(2) 0.0239(6) Uani 1.000000 .
C1 C 0.5653(3) 0.3408(3) 0.2448(2) 0.0244(6) Uani 1.000000 .
C7 C 0.6028(3) 0.2532(3) 0.4270(3) 0.0260(6) Uani 1.000000 .
C12 C 0.3806(3) 0.2832(3) 0.6673(2) 0.0262(6) Uani 1.000000 .
C2 C 0.6452(3) 0.4287(3) 0.2063(3) 0.0317(6) Uani 1.000000 .
H2 H 0.6864(3) 0.4796(3) 0.2603(3) 0.0380(8) Uiso 1.000000 R
C10 C 0.5480(3) 0.1569(3) 0.7353(3) 0.0317(7) Uani 1.000000 .
C11 C 0.4323(3) 0.2125(3) 0.7529(3) 0.0300(6) Uani 1.000000 .
C9 C 0.6067(3) 0.1710(3) 0.6283(3) 0.0293(6) Uani 1.000000 .
C3 C 0.6653(4) 0.4426(3) 0.0891(3) 0.0403(8) Uani 1.000000 .
C5 C 0.5305(4) 0.2794(3) 0.0528(3) 0.0407(8) Uani 1.000000 .
H5 H 0.4908(4) 0.2264(3) -0.0000(3) 0.0488(10) Uiso 1.000000 R
C4 C 0.6068(4) 0.3672(4) 0.0115(3) 0.0419(8) Uani 1.000000 .
C6 C 0.4262(5) 0.1719(4) 0.2064(4) 0.0480(10) Uani 1.000000 .
H10 H 0.584(4) 0.114(3) 0.787(4) 0.032(10) Uiso 1.000000 .
H3 H 0.715(4) 0.510(4) 0.057(4) 0.047(12) Uiso 1.000000 .
H12 H 0.303(3) 0.320(3) 0.682(3) 0.022(8) Uiso 1.000000 .
H11 H 0.385(5) 0.211(4) 0.821(4) 0.057(13) Uiso 1.000000 .
H9 H 0.690(4) 0.136(3) 0.613(3) 0.028(9) Uiso 1.000000 .
H6a H 0.406(4) 0.126(4) 0.144(4) 0.038(10) Uiso 1.000000 .
H6b H 0.359(6) 0.203(5) 0.244(6) 0.078(18) Uiso 1.000000 .
H4 H 0.604(5) 0.373(5) -0.073(5) 0.061(14) Uiso 1.000000 .
H6c H 0.482(4) 0.119(4) 0.257(4) 0.038(11) Uiso 1.000000 .

loop_
_atom_site_anharm_GC_C_label
_atom_site_anharm_GC_C_111
_atom_site_anharm_GC_C_112
_atom_site_anharm_GC_C_113
_atom_site_anharm_GC_C_122
_atom_site_anharm_GC_C_123
_atom_site_anharm_GC_C_133
_atom_site_anharm_GC_C_222
_atom_site_anharm_GC_C_223
_atom_site_anharm_GC_C_233
_atom_site_anharm_GC_C_333
Pd1 -0.00000012(8) -0.00000011(4) -0.00000016(4) -0.00000008(3) -0.00000008(2)
-0.00000012(3) -0.00000008(6) -0.00000010(3) -0.00000005(3) -0.00000002(6)

loop_
_atom_site_anharm_GC_D_label
_atom_site_anharm_GC_D_1111
_atom_site_anharm_GC_D_1112
_atom_site_anharm_GC_D_1113
_atom_site_anharm_GC_D_1122
_atom_site_anharm_GC_D_1123
_atom_site_anharm_GC_D_1133
_atom_site_anharm_GC_D_1222
_atom_site_anharm_GC_D_1223
_atom_site_anharm_GC_D_1233
_atom_site_anharm_GC_D_1333
_atom_site_anharm_GC_D_2222
_atom_site_anharm_GC_D_2223
_atom_site_anharm_GC_D_2233
_atom_site_anharm_GC_D_2333
_atom_site_anharm_GC_D_3333
Pd1 0.000000069(11) 0.000000012(3) 0.000000072(4) 0.000000006(3)
0.0000000009(14) 0.000000034(3) 0.000000006(2) 0.0000000135(14)
0.0000000053(12) 0.000000049(3) -0.000000022(6) 0.000000005(2) -0.000000003(2)
0.000000010(2) 0.000000024(7)

loop_
_atom_site_aniso_label
_atom_site_aniso_U_11
_atom_site_aniso_U_22
_atom_site_aniso_U_33
_atom_site_aniso_U_12
_atom_site_aniso_U_13
_atom_site_aniso_U_23
Pd1 0.0225(5) 0.0214(5) 0.0211(5) 0.0024(2) 0.0061(3) 0.0013(2)
Cl1 0.0262(3) 0.0308(4) 0.0256(3) 0.0033(2) -0.0007(2) 0.0062(3)
Cl2 0.0254(3) 0.0403(4) 0.0270(4) 0.0095(3) 0.0025(3) 0.0003(3)
O1 0.0359(12) 0.0424(13) 0.0342(12) 0.0162(10) 0.0129(10) 0.0104(10)
N3 0.0231(11) 0.0254(11) 0.0197(11) -0.0004(9) 0.0019(9) 0.0008(9)
N2 0.0236(11) 0.0263(11) 0.0219(11) 0.0033(9) 0.0053(9) 0.0003(9)
N1 0.0353(14) 0.0323(13) 0.0259(13) -0.0038(11) 0.0018(10) -0.0011(10)
C8 0.0239(13) 0.0253(13) 0.0225(13) 0.0017(11) 0.0024(10) 0.0013(11)
C1 0.0242(13) 0.0242(13) 0.0247(13) 0.0025(10) 0.0019(10) -0.0000(11)
C7 0.0266(14) 0.0269(14) 0.0246(14) 0.0014(11) 0.0034(11) 0.0023(11)
C12 0.0258(14) 0.0319(15) 0.0211(13) -0.0003(11) 0.0051(11) 0.0010(11)
C2 0.0321(15) 0.0313(15) 0.0318(16) -0.0054(13) 0.0041(12) 0.0003(13)
C10 0.0372(16) 0.0340(16) 0.0240(14) 0.0041(13) -0.0002(12) 0.0054(12)
C11 0.0284(14) 0.0398(17) 0.0218(14) -0.0015(12) 0.0033(11) 0.0009(12)
C9 0.0289(15) 0.0330(15) 0.0260(14) 0.0055(12) 0.0024(11) 0.0031(12)
C3 0.0442(19) 0.0351(18) 0.0419(19) -0.0025(15) 0.0130(15) 0.0085(15)
C5 0.051(2) 0.046(2) 0.0249(15) -0.0036(16) -0.0029(14) -0.0053(14)
C4 0.053(2) 0.0456(19) 0.0271(16) 0.0033(17) 0.0063(15) 0.0072(15)
C6 0.058(2) 0.044(2) 0.042(2) -0.0266(19) 0.0059(18) -0.0089(18)

loop_
_geom_bond_atom_site_label_1
_geom_bond_atom_site_label_2
_geom_bond_distance
_geom_bond_site_symmetry_2
_geom_bond_publ_flag
Pd1 Cl1 2.2907(8) . ?
Pd1 Cl2 2.3153(9) . ?
Pd1 N3 2.025(2) . ?
Pd1 N2 2.014(2) . ?
O1 C7 1.225(4) . ?
N3 C8 1.355(4) . ?
N3 C12 1.346(4) . ?
N2 C1 1.390(4) . ?
N2 C7 1.346(4) . ?
N1 C1 1.353(4) . ?
N1 C5 1.344(4) . ?
N1 C6 1.474(4) . ?
C8 C7 1.498(4) . ?
C8 C9 1.373(4) . ?
C1 C2 1.380(4) . ?
C12 C11 1.380(4) . ?
C2 C3 1.383(5) . ?
C10 C11 1.381(5) . ?
C10 C9 1.398(4) . ?
C3 C4 1.378(6) . ?
C5 C4 1.368(6) . ?

loop_
_geom_angle_atom_site_label_1
_geom_angle_atom_site_label_2
_geom_angle_atom_site_label_3
_geom_angle
_geom_angle_site_symmetry_1
_geom_angle_site_symmetry_3
_geom_angle_publ_flag
Cl2 Pd1 Cl1 91.82(3) . . ?
N3 Pd1 Cl1 172.38(7) . . ?
N3 Pd1 Cl2 95.79(7) . . ?
N2 Pd1 Cl1 92.25(7) . . ?
N2 Pd1 Cl2 175.51(8) . . ?
N2 Pd1 N3 80.16(10) . . ?
C8 N3 Pd1 114.25(18) . . ?
C12 N3 Pd1 127.3(2) . . ?
C12 N3 C8 118.4(2) . . ?
C1 N2 Pd1 123.69(19) . . ?
C7 N2 Pd1 117.13(19) . . ?
C7 N2 C1 119.1(2) . . ?
C5 N1 C1 121.3(3) . . ?
C6 N1 C1 119.8(3) . . ?
C6 N1 C5 119.0(3) . . ?
C7 C8 N3 115.9(2) . . ?
C9 C8 N3 122.3(3) . . ?
C9 C8 C7 121.8(3) . . ?
N1 C1 N2 117.5(3) . . ?
C2 C1 N2 123.4(3) . . ?
C2 C1 N1 119.0(3) . . ?
N2 C7 O1 125.8(3) . . ?
C8 C7 O1 121.9(3) . . ?
C8 C7 N2 112.3(2) . . ?
C11 C12 N3 122.1(3) . . ?
C3 C2 C1 120.0(3) . . ?
C9 C10 C11 118.3(3) . . ?
C10 C11 C12 119.7(3) . . ?
C10 C9 C8 119.2(3) . . ?
C4 C3 C2 119.6(3) . . ?
C4 C5 N1 121.2(3) . . ?
C5 C4 C3 118.8(3) . . ?

loop_
_geom_torsion_atom_site_label_1
_geom_torsion_atom_site_label_2
_geom_torsion_atom_site_label_3
_geom_torsion_atom_site_label_4
_geom_torsion
_geom_torsion_site_symmetry_1
_geom_torsion_site_symmetry_2
_geom_torsion_site_symmetry_3
_geom_torsion_site_symmetry_4
_geom_torsion_publ_flag
Pd1 N3 C8 C7 -6.2(2) . . . . ?
Pd1 N3 C8 C9 177.2(2) . . . . ?
Pd1 N3 C12 C11 -178.1(3) . . . . ?
Pd1 N2 C1 N1 -86.4(2) . . . . ?
Pd1 N2 C1 C2 90.8(3) . . . . ?
Pd1 N2 C7 O1 177.5(2) . . . . ?
Pd1 N2 C7 C8 0.4(2) . . . . ?
O1 C7 N2 C1 1.4(4) . . . . ?
O1 C7 C8 N3 -173.4(3) . . . . ?
O1 C7 C8 C9 3.2(4) . . . . ?
N3 C8 C7 N2 3.9(3) . . . . ?
N3 C8 C9 C10 0.6(4) . . . . ?
N3 C12 C11 C10 1.4(4) . . . . ?
N2 C1 N1 C5 175.7(3) . . . . ?
N2 C1 N1 C6 -3.3(4) . . . . ?
N2 C1 C2 C3 -175.1(3) . . . . ?
N2 C7 C8 C9 -179.6(3) . . . . ?
N1 C1 C2 C3 2.1(3) . . . . ?
N1 C5 C4 C3 0.9(5) . . . . ?
C8 C9 C10 C11 1.5(4) . . . . ?
C1 C2 C3 C4 -1.1(4) . . . . ?
C12 C11 C10 C9 -2.5(4) . . . . ?
C2 C3 C4 C5 -0.4(4) . . . . ?

loop_
_diffrn_refln_index_h
_diffrn_refln_index_k
_diffrn_refln_index_l
_diffrn_refln_intensity_net
_diffrn_refln_intensity_u
0 0 1 0.2 0.13
0 0 -1 0.55 0.22
0 0 -2 980.74 14.28
0 0 2 1025.19 13.28
0 0 2 1003.22 18.13
0 0 3 0.94 0.94
0 0 3 2.88 1.38
0 0 -3 2.35 1.54
0 0 -3 1.28 0.62
0 0 3 1.73 0.93
0 0 3 1.51 0.55
0 0 4 782.9 19.92
0 0 -4 791.73 15.7
0 0 -5 0.72 0.68
0 0 5 1.77 1.72
0 0 5 1.09 1.23
0 0 5 3.7 1.69
0 0 6 2835.08 55.6
0 0 6 3849.34 59.86
0 0 6 4008.08 68.31
0 0 -6 3107.93 46.77
0 0 7 -0.3 1.83
0 0 7 0.48 1.19
0 0 7 0.24 1.16
0 0 -7 0.91 0.95
0 0 8 775.29 29.6
0 0 8 1102.82 35.76
0 0 8 1069.31 37.21
0 0 -8 736 29.55
0 0 9 0.15 0.52
0 0 9 0.67 0.8
0 0 9 2.21 1.09
0 0 9 0.41 0.85
0 0 9 2.94 2.11
0 0 -9 4.26 2.86
0 0 9 1.28 0.91
0 0 9 1.17 0.83
0 0 10 555.15 11.51
0 0 10 605.11 14.73
0 0 10 532.3 13.88
0 0 -10 499.46 25.83
0 0 10 580.69 12.66
0 0 10 575.6 14.24
0 0 11 0.82 0.94
0 0 11 0.8 0.68
0 0 11 0.31 0.57
0 0 11 5.61 1.53
0 0 -11 3.31 2.3
0 0 11 6.11 1.56
0 0 11 0.25 0.82
0 0 12 151.32 6.16
0 0 12 148.01 6.2
0 0 12 184.29 6.44
0 0 12 175.1 4.8
0 0 12 151.66 6.39
0 0 13 -0.14 0.63
0 0 13 3.27 0.95
0 0 13 2.09 1.11
0 0 13 1.04 0.76
0 0 14 304.54 5.71
0 0 14 290.03 6.81
0 1 0 1.91 0.47
0 -1 0 1.4 0.34
0 1 -1 3297.45 38.4
0 -1 -1 3608.64 37.73
0 1 1 2881.25 37.47
0 1 -1 2930.78 35.88
0 1 -1 2572.95 40.29
0 -1 1 4044.63 35.35
0 1 -1 2260.26 38.04
0 1 1 3546.78 37.69
0 -1 -2 33.39 2.71
0 -1 2 25.38 1.93
0 1 -2 33.35 3.42
0 1 -2 30.05 1.22
0 -1 -2 44.35 2.74
0 -1 2 37.9 4.17
0 1 -2 26.8 3.12
0 1 -2 28.55 2.75
0 1 2 37.3 2.92
0 -1 -2 29.77 2.47
0 1 3 736.3 17.27
0 -1 3 675.83 17.67
0 -1 -3 475.83 12.72
0 1 -3 682.06 10.32
0 -1 -3 596.6 13.18
0 -1 3 606.63 12.46
0 1 -3 476.66 16.81
0 1 3 665.66 14.37
0 -1 4 1793.27 35.68
0 1 4 2043.07 35.92
0 -1 -4 1537.96 26.76
0 1 -4 1675.25 22.84
0 1 4 1785.1 30.4
0 -1 4 1500.99 25.79
0 1 -4 1626.09 33.84
0 -1 4 1668.2 31.12
0 1 4 1639.44 32.02
0 1 4 1657.92 34.89
0 1 4 1386.15 27.22
0 1 5 3.71 1.7
0 -1 5 4.79 2.19
0 1 5 5.9 2.47
0 1 5 3.16 1.58
0 -1 5 3.42 1.61
0 -1 -5 4.81 1.5
0 1 -5 4.24 1.07
0 1 6 124.89 10.41
0 -1 6 134.98 11.48
0 1 6 110.28 8.82
0 1 6 103.56 9
0 -1 6 107.11 8.6
0 1 -6 88.87 8.84
0 -1 -6 99.52 6.7
0 1 7 1728.93 43.56
0 -1 7 1779.38 47.52
0 -1 -7 1378.67 30.06
0 1 7 1652.94 40.86
0 -1 7 1507.51 37.71
0 -1 7 1224.14 34.66
0 -1 -7 1512.24 34.06
0 1 7 1282.89 37.41
0 1 -7 1190.45 36.72
0 -1 -7 1190.52 35.59
0 1 8 211.54 6.76
0 -1 8 278.36 17.21
0 1 8 326.19 19.4
0 -1 8 196.46 13.8
0 1 8 251.91 17.06
0 -1 -8 264.53 12.49
0 -1 8 296.6 20.02
0 1 8 314.96 19.02
0 -1 -8 233.77 16.08
0 -1 9 268.92 9.15
0 1 9 249.23 9.31
0 -1 9 279.37 8.27
0 1 9 264.9 9.29
0 1 9 275.03 9.08
0 -1 9 303.68 9.57
0 -1 9 252.85 9.25
0 1 9 302 9.59
0 -1 9 303.72 9.56
0 -1 9 273.09 7.8
0 -1 9 314.29 8.94
0 -1 9 269.44 9.14
0 -1 -9 245.36 17.42
0 1 9 236.25 7.27
0 1 10 337.32 10.54
0 -1 10 315.04 10.34
0 -1 10 331.19 8.87
0 1 10 365.57 10.11
0 -1 10 320.6 10.39
0 1 10 349.92 10.82
0 1 10 317.27 10.41
0 -1 10 320.39 10.14
0 1 10 304.5 11.05
0 -1 -10 308.03 19.61
0 -1 10 304.36 8.31
0 -1 10 271.5 10.21
0 -1 10 280.1 9.69
0 -1 11 99.82 5.41
0 1 -11 92.73 10.83
0 -1 -11 93.27 10.66
0 -1 11 108.1 5.88
0 1 11 103.89 5.67
0 1 11 112.74 5.97
0 -1 11 121.87 6.24
0 1 11 113.81 4.94
0 -1 11 115.93 4.63
0 1 11 102.32 5.59
0 -1 11 109.87 5.54
0 -1 11 114.52 4.62
0 -1 12 113.77 5.23
0 1 12 121.16 5.82
0 1 12 116.03 5.49
0 -1 -12 127.69 4.64
0 1 12 131.4 5.65
0 -1 12 121.37 5.19
0 -1 12 104.97 5.52
0 1 12 137 6.04
0 -1 12 95.48 5.15
0 1 12 131.85 4.48
0 1 13 265.11 7.38
0 1 13 331.77 7.7
0 -1 13 332.64 7.3
0 -1 13 306.39 7.28
0 1 13 304.19 7.96
0 1 13 253.46 8.2
0 -1 14 17.17 1.05
0 1 14 18.91 1.31
0 1 14 15.93 1.45
0 -1 14 19.37 1.11
0 1 14 18.27 1.19
0 2 0 72.01 3.45
0 -2 0 67.83 3.19
0 -2 0 63.63 3.21
0 -2 0 73.22 3.28
0 2 0 77.61 3.58
0 -2 0 73.05 3.07
0 -2 1 2477.78 33.91
0 2 -1 2568.19 34.54
0 -2 1 2210.04 29.03
0 2 -1 1977.81 25.59
0 -2 1 2175.1 24.77
0 2 -1 1739.86 25.24
0 2 1 1946.87 27.94
0 -2 1 1936.34 25.98
0 -2 -1 1851.2 26.2
0 -2 1 1753.16 22.36
0 2 1 2107.85 23.11
0 -2 -2 132.32 5.63
0 2 -2 154.21 7.6
0 -2 2 152.19 3.6
0 2 -2 168.17 8.68
0 -2 2 156.97 8.95
0 2 -2 145.12 5.97
0 2 -2 125.83 4.99
0 -2 -2 154.29 5.96
0 2 2 148.59 6.51
0 -2 2 139.7 4.69
0 2 2 158.03 5.27
0 2 3 2283.44 34.4
0 -2 -3 1662.96 29.72
0 2 -3 2014.04 37.33
0 -2 3 1884.07 29.85
0 -2 3 2314.96 43.32
0 2 -3 1844.24 32.67
0 -2 -3 2020.53 31.34
0 2 3 2008.94 33.95
0 -2 -3 2351.33 32.69
0 2 3 2272.53 31.44
0 -2 3 1838.25 28.52
0 -2 4 1070.67 22.33
0 2 -4 1086.14 28.25
0 2 4 1350.61 27.78
0 2 4 1134.61 29.46
0 2 -4 928.15 24.76
0 -2 -4 1282.86 24.54
0 -2 -4 1089.5 22.96
0 -2 4 1168.13 22.74
0 2 4 1291.99 25
0 -2 -5 1759.36 33.22
0 2 5 2089.14 37.39
0 -2 5 1755.62 33.49
0 2 -5 1576.54 38.32
0 -2 5 1642.59 32.39
0 2 5 1816.24 38.64
0 -2 5 1657.81 34.76
0 -2 -5 2016.92 35.22
0 2 5 1724.72 40.94
0 2 5 2123.31 40.74
0 2 -6 145.43 11.47
0 2 6 177.46 12.04
0 2 6 184.64 11.53
0 -2 6 177.16 10.45
0 -2 6 143.46 9.62
0 2 6 165.83 11.82
0 -2 -6 173.2 9.9
0 -2 -6 150.81 9.02
0 2 7 3.51 2.09
0 -2 7 3.01 1.74
0 2 7 6.12 2.69
0 -2 7 5.86 2.34
0 2 7 2.84 2.09
0 -2 -7 5.16 2.01
0 2 -7 3.21 2.17
0 2 8 4.89 1.06
0 -2 8 2.17 0.98
0 2 8 3.14 1
0 -2 8 2.99 2.21
0 2 8 2.52 2.11
0 -2 -8 8.25 2.57
0 -2 8 7.5 1.55
0 2 8 0.35 0.79
0 2 -8 9.25 3.54
0 -2 -8 3.91 2.33
0 2 8 7.79 1.5
0 2 8 0.87 1.71
0 2 8 0.34 1.41
0 -2 8 2.09 1.56
0 -2 8 5.79 3.37
0 -2 8 2.64 0.95
0 -2 8 1.57 0.88
0 2 9 208.6 7.8
0 -2 9 187.62 7.68
0 2 9 206.77 8.03
0 2 9 195.98 6.18
0 2 -9 201.63 16.15
0 -2 -9 208.4 15.88
0 -2 9 198.83 7.26
0 -2 9 194.08 6.56
0 2 9 213.07 8.1
0 -2 9 195.34 7.71
0 -2 9 182.44 7.37
0 -2 9 197.97 6.56
0 2 9 231.39 8.51
0 2 9 218.52 8.11
0 -2 9 196.41 7.53
0 -2 10 11.69 1.88
0 2 10 18.25 2.6
0 2 10 11.93 1.97
0 -2 10 11.96 2.14
0 2 -10 13.99 4.56
0 -2 -10 13.88 4.35
0 -2 10 14.49 1.85
0 -2 10 16.63 2.17
0 -2 10 12.23 1.98
0 2 10 15.37 2.26
0 -2 10 12.7 2.11
0 -2 10 13.23 1.68
0 2 10 14.21 2.11
0 2 10 11.94 2.11
0 -2 11 852.98 16.9
0 -2 11 860.12 18.35
0 2 11 903.4 18.27
0 2 11 855.02 17.9
0 -2 11 921 17.2
0 2 11 707.5 18.42
0 -2 11 847.06 16.48
0 2 11 836.67 17.49
0 -2 11 819.22 18.11
0 -2 11 872.09 14.45
0 2 11 977.96 16.84
0 2 11 847.15 18.64
0 2 12 1.93 0.92
0 -2 12 4.04 1.34
0 -2 12 0.93 0.77
0 2 12 2.07 1.06
0 2 12 1.37 0.67
0 2 12 1.35 1.08
0 2 12 1.75 1.07
0 -2 12 1.81 0.87
0 -2 12 1.25 1.12
0 2 12 1.86 0.9
0 -2 13 232.68 5.58
0 2 13 220.91 6.64
0 -2 13 238.15 5.65
0 2 13 200.93 6.77
0 -2 13 212.34 6.94
0 -2 -13 198.91 4.89
0 2 13 240.76 6.31
0 2 14 36.78 1.88
0 -2 14 35.85 1.38
0 2 14 33.36 1.8
0 -2 14 41.68 2.2
0 2 14 38.95 1.67
0 3 0 2.07 0.96
0 -3 0 0.12 0.59
0 -3 0 0.67 0.58
0 -3 0 0.6 0.68
0 3 0 1.58 0.94
0 3 0 1.7 1.19
0 -3 0 0.77 0.62
0 3 1 108.64 6.65
0 3 1 102.86 5.95
0 -3 1 113.22 7.01
0 -3 -1 96.9 5.1
0 -3 1 109.6 4.71
0 -3 -1 79.24 4.57
0 -3 -1 92.28 4.73
0 3 1 94.97 5.49
0 -3 1 76.26 4.08
0 3 -1 84.86 4.31
0 3 -1 126.25 6.86
0 -3 1 95.7 4.74
0 -3 1 89.84 2.4
0 -3 -1 81.98 2.18
0 3 1 94.92 2.48
0 3 -1 80.06 2.02
0 -3 1 93.93 5.3
0 3 2 1741.19 31.05
0 -3 2 1489.05 18.43
0 -3 -2 1556.31 25.49
0 -3 2 1760.39 33.51
0 3 2 1667.36 29.74
0 3 2 1736.04 31.77
0 -3 2 1682.35 23.72
0 3 -2 1835.1 33.66
0 -3 2 1543.66 26.03
0 -3 2 1498.28 24.44
0 3 2 1769.27 29.86
0 -3 -2 1683.91 26.66
0 3 -2 1536.42 24.04
0 -3 2 1936.31 34.63
0 3 2 1760.63 22.65
0 -3 2 1341.01 20.61
0 -3 3 173.51 6.41
0 3 3 201.95 7.41
0 3 3 197.05 9.47
0 3 -3 159.05 7.12
0 -3 3 196.77 12.36
0 3 -3 191.85 10.81
0 -3 -3 213.72 8.67
0 3 3 211.51 9.92
0 3 3 188.77 9.57
0 -3 3 236.72 11.85
0 -3 3 167.78 3.34
0 -3 -3 188.18 8.49
0 3 4 2217.18 40.01
0 -3 4 2014.97 36.36
0 3 -4 1942.56 42.01
0 -3 4 2025.75 33.17
0 3 4 2431.35 37.41
0 -3 4 2330.16 45.23
0 -3 -4 2462.5 38.11
0 3 4 2204.7 41.57
0 -3 -4 2131.31 37.5
0 -3 -5 620.15 18.19
0 -3 5 514.53 17.5
0 3 5 526.75 18.68
0 3 -5 493.22 20.32
0 3 5 675.48 19.7
0 -3 5 536.49 16.19
0 -3 5 673.28 24.29
0 3 5 541.44 22.41
0 -3 -5 574.04 18.31
0 -3 6 515.5 18.49
0 -3 -6 650.23 19.94
0 3 6 625.11 24.56
0 3 6 508.92 20.07
0 -3 -6 546.99 19.23
0 3 -6 500.66 22.06
0 -3 6 700.69 27.7
0 -3 6 615.46 19.57
0 3 6 679.09 22.68
0 3 6 572.73 24.78
0 -3 7 151.06 14.02
0 -3 7 116.86 9.39
0 3 -7 96.24 10.13
0 -3 -7 129.58 9.33
0 -3 7 99.23 8.26
0 3 7 126.74 12.16
0 -3 -7 105.04 8.82
0 3 8 12.27 1.92
0 3 8 13.92 4.2
0 -3 8 9.43 3.15
0 3 8 7.76 1.3
0 -3 8 7.94 1.5
0 3 8 7.55 1.52
0 -3 -8 3.45 1.97
0 -3 8 9.82 1.64
0 -3 8 8.44 1.64
0 3 8 9.69 1.66
0 3 8 7.63 1.53
0 -3 8 10.18 1.59
0 -3 8 8.17 1.43
0 -3 8 11.38 4.41
0 -3 8 15.66 1.78
0 3 -8 4.76 2.95
0 3 8 6.87 1.45
0 -3 -9 655.83 23.84
0 -3 -9 607.74 11.99
0 -3 9 511.17 12.77
0 3 9 603.34 14.53
0 3 9 632.61 14.04
0 -3 9 554.89 12.36
0 -3 9 586.18 13.57
0 -3 9 563.19 14.24
0 3 9 568.04 13.79
0 -3 9 571.64 11.8
0 3 9 605.07 14.36
0 -3 9 591.15 14.26
0 3 -9 510.13 26.05
0 -3 -9 586.38 26.54
0 -3 9 542.72 13.06
0 3 9 642.13 14.18
0 -3 10 1210.09 20.91
0 3 10 1191.52 22.1
0 3 10 1117.41 21.35
0 -3 10 1218.77 18.74
0 3 10 1276.05 22.26
0 -3 10 1291.65 22.02
0 -3 10 1210.26 22.71
0 3 10 1195.43 22.21
0 3 10 1173.09 22.47
0 -3 10 1155.4 20.65
0 -3 -10 1083.52 37.05
0 3 -10 1063.03 38.45
0 3 11 80.18 5.01
0 -3 11 76.48 3.41
0 3 11 88.68 4.58
0 -3 11 76.79 4.15
0 -3 11 72.95 4.38
0 3 11 89.21 5.04
0 -3 11 81.81 4.32
0 3 11 76.61 4.58
0 3 11 72.98 4.57
0 -3 11 71.78 4.8
0 -3 11 69.69 4.82
0 -3 12 615.21 12.64
0 -3 12 724.32 10.92
0 3 12 629.66 12.93
0 -3 12 696.46 10.35
0 3 12 678.68 12.28
0 -3 12 588.19 12.81
0 3 12 685.84 9.88
0 -3 13 4.84 1.08
0 3 13 2.97 0.89
0 3 13 4.52 0.97
0 -3 13 2.57 0.64
0 -3 13 1.76 0.78
0 3 13 3.11 0.94
0 -3 13 2.5 0.57
0 -3 -13 2.19 0.62
0 3 14 117.73 2.85
0 3 14 124.42 3.4
0 4 0 15.72 2.58
0 -4 0 12.68 2.11
0 -4 0 13.33 2.35
0 4 0 16.91 2.34
0 -4 0 13.02 1.91
0 -4 0 19.81 2.55
0 4 0 10.7 2.45
0 4 1 63.6 5.36
0 -4 1 68.53 6.09
0 -4 1 56.93 4.23
0 4 -1 73.22 5.43
0 4 1 89.26 6.02
0 -4 -1 67.82 4.78
0 -4 1 50.45 3.76
0 -4 1 56.32 4.77
0 4 -1 60.2 5.17
0 4 1 86.24 6.77
0 -4 -1 72.43 5.09
0 -4 1 68.29 4.53
0 4 2 465.47 16.34
0 4 2 451.29 15.32
0 4 2 424.32 15.64
0 -4 2 524.74 17.83
0 -4 2 456.39 13.23
0 4 -2 522.62 16.74
0 -4 2 329.62 10.22
0 4 2 502.55 15.88
0 -4 -2 431.44 12.84
0 -4 2 422.3 13.36
0 -4 2 441.92 16.36
0 4 2 414.16 8.18
0 -4 2 406.12 7.93
0 4 -2 333.09 6.69
0 -4 -2 320.22 7
0 -4 -2 392.88 13.17
0 -4 2 400.52 9.77
0 4 3 1855.73 38.48
0 -4 3 1987.32 39.51
0 4 3 1841.45 35.9
0 4 -3 1997.67 38.54
0 -4 3 1446.3 26.9
0 4 3 2086.9 38.3
0 -4 -3 1900.8 32.14
0 4 3 2085.24 37.98
0 -4 3 1920.5 43.21
0 4 3 1949.59 27.39
0 -4 3 1657.3 24.85
0 4 -3 1364.5 22.03
0 -4 3 1595.39 19.28
0 -4 4 544.3 20.76
0 -4 4 476.79 16.42
0 4 -4 448.02 18.52
0 -4 -4 554.88 16.84
0 4 4 588.49 21.05
0 -4 4 507.31 21.79
0 -4 4 447.99 12.68
0 4 4 556.07 15.22
0 4 4 528.16 18.92
0 -4 -4 512.3 17.36
0 4 5 305.21 15.13
0 -4 -5 312.32 14.23
0 -4 5 303.74 11.76
0 4 5 356.24 14.07
0 -4 -5 359.73 14.36
0 4 5 381.84 18.76
0 4 -5 305.21 16.02
0 -4 5 398.23 19.1
0 -4 6 629.69 26.82
0 4 -6 488.69 21.78
0 -4 6 484.15 17.11
0 -4 -6 601.1 20.09
0 4 6 513.86 21.35
0 4 6 543.55 25.28
0 -4 -6 513.55 19.84
0 -4 6 551.31 18.11
0 4 6 663.02 22.09
0 -4 7 18.28 2.12
0 4 -7 13.26 3.97
0 4 7 21.11 4.43
0 -4 7 17.37 3.6
0 -4 7 26.39 6.07
0 4 7 16.13 4.87
0 -4 -7 23.87 4.51
0 -4 -7 20.06 3.88
0 4 7 19.55 5.21
0 -4 8 480.66 10.54
0 -4 8 512.42 12.23
0 -4 8 463.24 11.27
0 4 8 498.35 10.92
0 -4 8 456.28 11.55
0 4 8 556.28 12.82
0 4 8 411.72 13.44
0 4 8 532.1 12.67
0 4 8 562.64 12.76
0 4 8 488.85 12.25
0 4 8 516.43 13.12
0 4 -8 482 23.93
0 -4 8 489.89 12.18
0 -4 -8 581.09 23.24
0 -4 8 551.44 22.02
0 4 8 706.78 27.6
0 4 9 1104.62 20.61
0 -4 9 1171.71 20.8
0 -4 9 1059.5 19.14
0 4 9 1152.55 20.4
0 4 9 1026.19 20.03
0 -4 9 1023.85 18.7
0 4 -9 980.75 35.53
0 -4 -9 947.57 33.93
0 -4 -9 1153.4 34.03
0 4 9 1105.07 21.25
0 -4 9 1084.52 17.55
0 4 9 1147.38 20.2
0 4 10 9.1 1.73
0 4 10 8.27 1.65
0 -4 10 7.33 1.64
0 -4 -10 4.73 2.58
0 4 -10 3.44 2.73
0 -4 10 8.65 1.77
0 -4 10 8.35 1.56
0 -4 -10 6.13 1.14
0 -4 10 6.2 1.28
0 4 10 5.04 1.39
0 -4 10 7.44 1.24
0 4 10 9.03 1.89
0 4 10 8.85 1.72
0 -4 11 242.11 8.59
0 -4 11 283.05 7.77
0 4 11 269.53 8.14
0 4 11 230.72 7.72
0 4 11 253.95 8.86
0 4 11 230.88 7.78
0 -4 11 248.75 8.27
0 4 11 236.31 8.35
0 4 -11 249.69 6.85
0 -4 11 268.94 7.21
0 4 12 36.72 2.36
0 -4 12 32.1 1.98
0 4 12 35.68 2.8
0 4 12 34.61 2.93
0 -4 12 28.1 2.82
0 -4 12 32.18 2.18
0 -4 12 28.96 2.62
0 -4 -13 110.71 3.49
0 4 13 128.68 4.22
0 4 13 118.39 4.53
0 -4 13 122.48 4.53
0 -4 13 126.08 4.4
0 -4 13 135.94 3.5
0 -4 14 270.78 4.55
0 4 14 286.61 5.02
0 5 0 1.71 1.08
0 -5 0 -0.11 0.83
0 5 0 0.34 1.3
0 5 0 2.77 1.53
0 -5 0 0.13 1.08
0 5 -1 1189.74 25.01
0 5 1 1240.31 27.54
0 -5 -1 1059.66 24.06
0 -5 1 1037.11 25.62
0 5 1 1087.81 28.72
0 5 -1 1035.89 26.24
0 -5 -1 1033.33 23.85
0 -5 1 1056.02 23.18
0 5 1 1034.21 26.21
0 -5 1 1254.08 29.18
0 5 -1 1056.95 25.33
0 -5 2 149.79 6.71
0 -5 -2 156.73 8.84
0 -5 2 198.49 11.4
0 5 2 165.19 10.1
0 -5 2 174.6 11.02
0 5 2 178.13 11.04
0 5 -2 154.33 9.07
0 5 2 184.04 10.49
0 -5 -2 165.04 8.78
0 -5 -2 116.15 3.03
0 -5 -2 99.48 2.58
0 -5 2 156.32 9.43
0 5 -2 206.15 10.39
0 -5 2 168.29 8.66
0 5 -3 188.76 11.03
0 -5 -3 160.61 9.07
0 5 3 179.25 11.41
0 5 3 150.87 10.4
0 -5 3 151.82 5.36
0 5 3 146.41 5.54
0 -5 3 155.83 12.06
0 5 3 131.89 10.41
0 5 3 151 10.15
0 -5 3 204.95 12.26
0 5 4 1.48 1.67
0 -5 4 1.33 0.69
0 -5 -4 3.79 1.87
0 5 4 0.42 1.36
0 5 4 1.15 1.54
0 -5 -4 1.04 1.04
0 -5 4 1.12 1.67
0 5 -4 0.59 1.68
0 5 5 1978.18 45.01
0 -5 5 1782.68 32.4
0 5 5 1989.28 35.68
0 -5 -5 1938.26 42.21
0 -5 5 2078.22 48.4
0 5 5 2278.37 51.79
0 -5 -5 2117.7 40.83
0 5 -5 1832.51 42.77
0 5 6 67.64 9.17
0 -5 -6 66.61 6.84
0 5 6 61.89 8.76
0 -5 6 56.02 5.38
0 -5 6 68.96 8.96
0 5 6 50.57 7.07
0 -5 -6 53.88 6.71
0 5 -6 55.29 7.18
0 5 7 973.51 17.53
0 -5 7 937.12 17.42
0 5 7 899.73 17.33
0 5 7 890.32 16.56
0 -5 7 933.89 25.5
0 5 -7 831.84 30.07
0 5 7 960.46 17.91
0 -5 -7 1063.15 29.57
0 5 7 900.96 18.01
0 -5 7 953.61 16.94
0 -5 7 851.78 16.29
0 -5 7 914.21 16.93
0 5 7 860.09 14.71
0 5 7 916.22 36.24
0 -5 7 865.93 17.4
0 -5 7 856.62 15.41
0 5 7 913.47 18.34
0 -5 7 1184.44 41.19
0 -5 -7 1000.81 31.48
0 -5 7 936.83 17.89
0 -5 -7 914.38 15.71
0 -5 8 100.28 5.28
0 -5 8 95.98 4.89
0 5 8 104.41 5.25
0 5 8 97.62 4.33
0 -5 8 91.46 4.97
0 -5 8 84.72 4.5
0 5 -8 96.81 10.35
0 5 8 93.79 5.09
0 -5 8 87.53 5.12
0 5 8 100 5.26
0 -5 8 91.52 5.18
0 -5 -8 111.32 10.66
0 -5 8 84.93 4.24
0 5 8 102.18 5.61
0 5 8 98.81 5.61
0 -5 8 85.9 4.08
0 5 8 105.49 5.25
0 5 8 89.4 5.01
0 -5 9 857.68 14.72
0 5 9 807.65 17.86
0 5 9 860.1 17.13
0 -5 -9 750.66 28.68
0 5 -9 810.51 30.94
0 -5 9 837.61 17.07
0 -5 -9 834.41 29.84
0 -5 9 843.01 17.6
0 5 9 848.7 16.85
0 -5 9 804.63 14.94
0 -5 9 832.78 17.36
0 -5 9 848.08 15.96
0 -5 9 847.15 17.97
0 5 9 845.33 17.14
0 -5 9 891.79 16.67
0 5 9 804.89 16.97
0 5 10 22.72 2.46
0 5 10 21.63 2.37
0 -5 10 25.66 2.16
0 -5 -10 23.13 2.07
0 5 10 30.13 3.09
0 5 10 23.16 2.51
0 -5 10 28.38 2.86
0 -5 10 25.92 2.39
0 -5 10 28.59 2.97
0 -5 -11 32 2.09
0 -5 11 29.38 1.95
0 5 11 39.3 3.18
0 -5 11 31.83 2.78
0 -5 11 31.75 2.32
0 5 11 41.3 3
0 5 11 32.89 2.98
0 5 12 14.39 1.81
0 -5 12 15.16 2
0 -5 12 19.44 1.54
0 -5 12 19.16 1.87
0 5 12 13.4 1.75
0 5 12 16.26 1.84
0 5 12 14.93 1.41
0 5 13 72.35 2.82
0 -5 13 64.64 2.56
0 -5 13 62.53 2.87
0 5 13 64.03 3
0 6 0 229.6 12.43
0 6 0 244.37 10.48
0 6 0 215.1 13.09
0 -6 0 213.16 10.73
0 -6 0 220.04 11.4
0 -6 0 196.89 11.76
0 6 1 313.27 15.02
0 6 -1 276.24 13.46
0 -6 1 306.39 14.32
0 6 -1 316.82 12.59
0 6 1 312.67 16.08
0 6 -1 294.22 14.65
0 -6 1 300.13 12.53
0 -6 -1 284.53 12.8
0 -6 -1 295.88 13.28
0 -6 1 288.33 14.4
0 -6 -1 311 14.76
0 -6 -2 1742.87 36.21
0 6 2 1965.12 41.57
0 -6 2 1926.76 40.16
0 6 2 1762.5 39.46
0 6 -2 1701.17 36.37
0 6 2 1665.59 41.04
0 6 -2 1948.2 35.89
0 -6 2 1392.54 34.16
0 -6 2 1622.77 40.17
0 -6 -2 1598.38 35.17
0 -6 2 1497.08 27.85
0 6 2 1946.95 43.18
0 6 -2 1607.43 36.27
0 6 -3 637.79 21.53
0 6 3 805.3 27.01
0 -6 3 643.35 26.4
0 6 3 713.42 27.05
0 6 3 745.08 25.26
0 -6 3 787.88 25.57
0 -6 -3 746.38 22.75
0 6 3 886.07 28.07
0 -6 -3 680.97 22.21
0 6 -3 760.43 22.95
0 6 4 444.53 22.22
0 -6 4 460.35 20.45
0 6 4 442.26 20.56
0 6 4 461.11 20.82
0 -6 -4 444.06 17.73
0 6 4 510.5 22.84
0 6 -4 450.35 18.45
0 -6 -5 750.9 24.2
0 6 5 807.97 31.2
0 -6 5 799.46 29.01
0 6 -5 685.8 24.68
0 6 5 750.3 27.75
0 -6 -5 628.19 23.93
0 6 6 429.24 10.21
0 6 -6 397.66 19.53
0 6 6 420.54 11.16
0 6 6 542.7 27.19
0 -6 -6 487.18 19.95
0 6 6 414.06 11.03
0 -6 6 430.23 10.56
0 -6 6 389.16 9.8
0 6 6 413.77 11.43
0 -6 -6 396.53 19.67
0 -6 6 441.98 11.1
0 -6 6 486.81 24.12
0 6 6 418.35 21.24
0 -6 -6 416.07 9.99
0 -6 6 412.08 10.81
0 6 7 40.63 3.09
0 -6 7 65.64 4.02
0 -6 -7 56.23 7.65
0 -6 7 54.13 3.92
0 -6 7 45.27 3.22
0 -6 7 47.43 3.3
0 6 -7 47.4 6.96
0 6 7 42.66 3.43
0 -6 7 47.99 3.7
0 6 7 39.81 3.35
0 -6 -7 45.37 3.08
0 6 7 41.96 7.07
0 6 7 47.05 3.78
0 6 7 46.56 3.42
0 6 7 46.83 8.36
0 6 7 43.56 3.55
0 -6 8 2081.58 30.13
0 6 8 1761.28 29.82
0 -6 8 1952.61 29.21
0 -6 8 1986.69 28.34
0 6 -8 1954.78 49.06
0 6 8 2048.68 32.12
0 6 8 2038.86 30.57
0 -6 -8 2024.96 27.66
0 6 8 1883.53 29.68
0 -6 -8 1904.37 48.97
0 -6 8 1926.3 30.67
0 6 8 2035.18 31.41
0 -6 8 2016.51 31.03
0 6 8 2049.67 29.77
0 6 9 30.5 2.91
0 6 -9 19.76 4.78
0 -6 9 25.6 2.72
0 -6 -9 31.53 5.88
0 -6 9 27.99 2.98
0 6 9 34.86 3.4
0 6 9 29.43 3.1
0 -6 9 21.94 2.42
0 -6 9 20.42 2.13
0 6 9 36.88 3.01
0 -6 9 23.65 2.5
0 6 9 28.44 2.75
0 -6 10 51.62 3.33
0 6 10 47.78 3.42
0 6 10 52.29 3.91
0 -6 10 45.97 3.28
0 -6 10 57.51 3.26
0 -6 -10 50.05 2.93
0 -6 11 37.4 3.29
0 6 11 40.44 3.08
0 -6 11 30.04 2.37
0 6 11 45.94 3
0 -6 11 35.8 2.59
0 -6 11 41.01 2.43
0 -6 -11 39.69 2.23
0 6 11 39.51 3.02
0 6 12 72.77 2.72
0 -6 12 69.85 2.9
0 6 12 62.57 3.15
0 6 12 72.26 3.42
0 6 12 69.99 3.44
0 -6 13 7.1 0.87
0 -6 -13 4.96 0.63
0 6 13 7.75 0.81
0 -7 0 -0.18 0.99
0 7 0 0.65 1.55
0 7 0 2.77 2.25
0 -7 0 3.84 1.86
0 7 1 50.74 6.57
0 7 -1 48.93 6.21
0 -7 1 53.07 5.97
0 -7 -1 52.12 6.26
0 7 -1 54.44 5.36
0 7 1 49.05 7
0 7 -1 41.57 6.04
0 -7 1 49.41 6.59
0 -7 -1 51.17 6.75
0 -7 -1 49.83 5.87
0 -7 1 55.57 5.72
0 7 2 1011.15 33.98
0 7 -2 988.54 28.78
0 7 2 1064.04 32.21
0 -7 2 1115.99 30.3
0 -7 -2 1116.26 30.47
0 7 2 1339.98 35.88
0 7 -2 1128.76 27.31
0 7 2 1104.28 34.54
0 7 -2 937.38 28.68
0 -7 -2 1102.31 33.61
0 -7 2 938.84 32.23
0 -7 -2 959.67 28.18
0 -7 3 60.86 7.08
0 7 3 56.94 7.34
0 7 3 61.67 8.43
0 7 -3 57.7 6.7
0 7 -3 58.46 6.09
0 -7 -3 52.78 6.44
0 7 -3 73.91 7.43
0 7 3 62.08 7.97
0 -7 -3 64.51 7.09
0 7 3 63.12 8.08
0 7 -4 1602.56 36.29
0 7 4 1566.41 25.22
0 -7 -4 1647.74 39.33
0 7 4 1911.28 48.98
0 -7 4 1451.7 22.83
0 -7 4 1487.85 22.86
0 -7 -4 1354.98 36.91
0 7 -4 1274.59 34.72
0 7 4 1565.42 43.87
0 7 4 1544.71 42.74
0 7 4 1466.23 44.81
0 -7 4 1456.89 38.68
0 -7 4 1484.22 23.69
0 7 4 1468.56 23.69
0 -7 -4 1471.1 22.64
0 -7 5 161.19 6.24
0 7 -5 159.21 11.25
0 7 5 161.51 6.81
0 7 5 202.26 16.22
0 -7 -5 173.11 12.25
0 -7 5 170.61 6.13
0 -7 -5 156.81 5.96
0 7 5 141.3 5.61
0 7 5 151 6.74
0 -7 5 167.56 13.11
0 7 5 151.45 6.36
0 7 5 172.63 13.78
0 7 -5 125.41 10.21
0 -7 5 162.31 6.63
0 -7 6 914.14 16.41
0 7 -6 943.38 29.68
0 -7 -6 890.81 31.32
0 -7 6 943.93 17.95
0 7 6 926.6 18.19
0 7 6 872.83 17.56
0 7 -6 759.45 26.88
0 7 6 882.05 32.9
0 7 6 867.45 17.28
0 7 6 899.68 18.37
0 -7 -6 892.24 16.39
0 7 6 817 15.82
0 -7 6 908.53 17.27
0 7 7 26.89 2.55
0 -7 7 31.84 2.97
0 -7 7 34.15 3.22
0 -7 -7 35.78 6.39
0 -7 7 35.07 2.83
0 7 -7 26.65 5.19
0 7 7 28.32 2.8
0 -7 7 43.84 3.65
0 7 7 30.53 3.01
0 7 7 29.7 2.98
0 7 7 27.95 5.85
0 7 7 30.36 3.1
0 -7 -7 31.8 2.67
0 7 7 30.52 6.87
0 7 7 32.51 2.87
0 -7 -8 158.4 5.72
0 -7 8 143.63 6.31
0 -7 8 137.42 6.68
0 -7 8 132.06 5.43
0 -7 8 131.6 5.42
0 7 -8 144.71 11.73
0 7 8 170.86 7.01
0 7 8 178.29 7.36
0 7 8 153.49 6.44
0 7 8 163.86 6.79
0 7 8 173.7 7.55
0 7 8 182.12 6.68
0 7 8 163.79 15.68
0 -7 8 146.89 6.73
0 -7 -8 153.77 13.31
0 7 9 187.75 7.79
0 7 9 215.96 6.97
0 -7 -9 205.57 6.08
0 -7 9 209.3 7.37
0 -7 9 219.05 6.63
0 -7 9 200 6.54
0 7 9 201.88 7.82
0 -7 9 218.52 7.79
0 7 9 201.17 7.29
0 7 10 176.27 6.21
0 7 10 173.94 6.61
0 -7 10 149.07 6.46
0 -7 10 144.61 5.01
0 -7 10 141.31 5.37
0 -7 -10 163.53 5.17
0 -7 11 20.2 1.54
0 -7 11 20.28 2.19
0 -7 -11 20.41 1.48
0 -7 11 19.14 1.76
0 7 11 24.56 1.99
0 7 11 21.97 2.05
0 7 11 22.24 1.99
0 7 12 270.77 6.01
0 7 12 226.75 4.36
0 7 12 289.33 6.23
0 7 12 221 5.68
0 -7 12 297.78 6.61
0 -8 0 188.31 11.82
0 8 0 190.44 6.68
0 8 0 191.6 13.44
0 -8 0 171.35 13.49
0 8 0 190.94 13.97
0 -8 -1 381.61 18.71
0 -8 -1 325.27 16.21
0 -8 -1 345.37 19.57
0 -8 -1 322.81 8.73
0 -8 1 318.27 8.81
0 8 -1 295.89 17.07
0 8 1 365.22 19.64
0 -8 1 290.05 14.2
0 8 1 351.01 18.62
0 8 -1 340 17.81
0 8 1 342.1 9.38
0 8 -2 48.97 5.42
0 8 2 42.92 7.28
0 8 -2 41.6 6.12
0 -8 2 49.92 6.01
0 8 2 40.62 6.57
0 -8 -2 41.8 5.98
0 -8 2 42.68 2.92
0 8 2 40.87 3.21
0 -8 2 44.78 3.19
0 8 2 35.37 6.26
0 8 -2 39.18 6.02
0 8 2 51.98 3.45
0 -8 -2 47.16 6.6
0 -8 -2 34.83 6.43
0 8 3 1169.6 37.83
0 -8 -3 1030.12 32.1
0 8 3 996.54 19.68
0 8 -3 857.81 28.36
0 8 3 955.25 33.71
0 8 3 952.07 17.86
0 -8 -3 901.16 16.86
0 8 3 911.37 16.91
0 -8 3 916.38 16.62
0 -8 -3 855.58 29
0 8 -3 924.7 29.18
0 8 3 965.51 33.59
0 -8 3 919.96 28.37
0 8 3 943.72 35.96
0 -8 3 897.32 16.95
0 -8 -3 1029.28 36.02
0 8 -3 1014.65 26.84
0 8 4 235.19 8.58
0 -8 4 236.48 7.69
0 -8 -4 202.03 14.24
0 8 4 228.17 17.93
0 8 -4 220.53 13.63
0 8 4 220.03 7.83
0 -8 -4 228.87 7.52
0 8 4 237.38 8.57
0 8 4 206.39 7.04
0 8 4 231.83 16.34
0 8 -4 198.46 13.07
0 8 -4 235.85 12.92
0 -8 5 1423.84 23.71
0 -8 -5 1376.23 40.29
0 8 5 1421.6 24.16
0 -8 5 1480.18 22.74
0 -8 5 1451.52 23.84
0 -8 -5 1465.05 23.17
0 8 5 1467.42 25.14
0 8 5 1442.41 48.31
0 8 -5 1444.4 35.6
0 8 5 1401.03 43.17
0 8 5 1413.7 22.55
0 8 6 48.33 3.79
0 8 6 40.84 3.59
0 8 6 41.7 3.54
0 8 -6 33.86 5.2
0 -8 -6 39.63 3.08
0 8 6 40.77 3.05
0 -8 6 29.56 2.9
0 8 6 40.96 7.02
0 8 -6 20.75 4.43
0 8 6 42.5 3.39
0 -8 7 234.02 8.41
0 -8 -7 187.04 14.56
0 8 -7 155.78 11.96
0 8 7 188.76 16.99
0 8 7 203.59 7.01
0 8 7 200.74 7.8
0 8 7 188.35 7.14
0 8 7 197.69 7.94
0 8 7 193.97 6.72
0 -8 7 215.03 7.6
0 -8 7 226.01 8
0 8 7 189.84 7.63
0 -8 -7 211.83 6.99
0 8 8 15.82 1.89
0 8 8 10.73 1.71
0 8 8 15.59 2.25
0 -8 -8 15.64 1.78
0 -8 8 13.73 2.01
0 -8 8 15.22 2.11
0 8 8 14.72 2.13
0 8 8 14.94 2.04
0 -8 8 15.4 2.2
0 8 9 141.23 5.7
0 -8 9 121.93 5.37
0 -8 9 126.95 5.7
0 8 9 148.2 5.1
0 8 9 123.93 5.93
0 8 9 132.62 5.83
0 -8 -9 128.67 4.49
0 -8 9 132.58 5.69
0 -8 10 39.29 2.93
0 -8 -10 40.98 2.33
0 8 10 37.89 2.77
0 8 10 36.28 2.56
0 -8 10 41.85 2.61
0 -8 -11 192.78 4.19
0 -8 11 191.59 5.51
0 8 11 197.79 5.3
0 8 11 203.72 4.99
0 -8 11 179.86 4.86
0 8 11 195.81 5.29
0 -8 12 12.57 0.98
0 8 12 16.06 1.12
0 8 12 13.37 1.08
0 9 0 0.89 0.73
0 -9 0 2.14 0.96
0 9 0 0.28 1.37
0 9 0 1.39 2
0 9 0 0.92 0.79
0 -9 0 3.09 0.97
0 9 -1 658.71 14.14
0 9 1 636.08 13.81
0 -9 1 598.32 13.5
0 9 1 614.75 26.2
0 9 1 572.53 27.66
0 9 -1 637.8 25.96
0 9 1 632.06 13.85
0 9 1 633.58 26.51
0 9 -1 596.09 24.6
0 -9 1 602.05 12.39
0 -9 -1 544.74 22.11
0 -9 -1 555.7 12.79
0 -9 1 588.12 12.59
0 9 2 490.76 11.82
0 9 -2 489.68 11.99
0 -9 2 469.76 11.77
0 9 -2 488.73 22.08
0 9 2 510.92 26.51
0 9 2 440.14 22.68
0 9 -2 417.38 20.36
0 9 2 471.31 23.05
0 9 2 481.54 12.09
0 -9 2 456.85 10.7
0 -9 2 474.76 11.04
0 -9 -2 449.71 20.56
0 -9 3 21.83 2.3
0 -9 -3 11.58 3.6
0 9 -3 15.57 4.07
0 9 3 19.33 4.82
0 9 3 15.81 2.02
0 -9 -3 14.92 2
0 9 3 15.14 2.15
0 -9 3 22.16 2.45
0 9 3 19.49 2.57
0 9 3 15.04 4.87
0 9 -3 19.38 4.46
0 9 3 17.03 4.71
0 -9 -4 434.69 21.39
0 -9 4 457.38 11.48
0 9 4 414.74 22.11
0 9 4 439.8 10.86
0 9 4 476.58 12.69
0 -9 -4 440.69 11.23
0 9 4 447.46 11.99
0 -9 4 455.37 11.75
0 9 4 448.38 26.07
0 9 4 479.87 12.85
0 -9 -5 71.22 8.86
0 -9 5 77.31 4.58
0 9 5 89.06 11.88
0 9 5 77.93 9.48
0 9 5 86.93 4.45
0 -9 -5 82.83 4.52
0 9 5 83.72 5.05
0 9 5 93.64 5.37
0 9 5 88.64 5.2
0 -9 -6 253.42 16.71
0 9 6 259.59 8.98
0 9 -6 212.06 13.48
0 9 6 223.64 16.09
0 9 6 277.62 9.31
0 9 6 257.24 8.9
0 -9 6 277.36 8.11
0 -9 6 295.7 9.29
0 9 6 279.38 7.98
0 -9 -6 265.16 8.11
0 9 6 273.49 7.92
0 9 6 246.3 8.1
0 -9 7 646.72 14.36
0 9 7 675.9 12.69
0 9 7 691.64 13.01
0 9 7 688.64 14.52
0 -9 -7 649.29 12.84
0 9 7 653.91 14.63
0 -9 7 624.09 13.17
0 -9 7 642.27 14.25
0 9 7 656.28 14.39
0 -9 -8 0.8 0.6
0 9 8 0.38 0.65
0 -9 8 0.44 0.63
0 -9 8 0.95 0.82
0 9 8 1.17 0.67
0 9 8 1.73 1.01
0 -9 8 1.41 0.96
0 9 8 1.96 0.97
0 9 8 2.37 0.98
0 -9 -9 30.73 1.94
0 -9 9 29.54 2.37
0 -9 9 34.49 2.55
0 9 9 24.32 2.4
0 -9 9 31.87 2.51
0 9 9 23.52 2.18
0 9 9 28.16 2.31
0 -9 10 2.91 0.77
0 -9 10 2.26 0.67
0 -9 -10 2.44 0.6
0 9 10 3.88 0.86
0 9 10 2.2 0.71
0 9 10 2.32 0.8
0 -9 10 2.56 0.84
0 9 11 12 1.08
0 -9 11 9.98 0.86
0 10 0 1024.73 37.72
0 10 0 1101.74 35.33
0 10 0 1152.25 19.63
0 10 0 1086.91 19.47
0 -10 0 975.7 18.32
0 10 0 991.43 32.4
0 10 -1 123.39 5.6
0 10 1 121.95 5.7
0 -10 1 119.83 5.74
0 10 1 126.01 11.82
0 10 1 99.14 11.74
0 10 -1 127.97 11.49
0 10 1 118.28 5.44
0 10 -1 124.62 5.71
0 -10 1 125.7 5.12
0 -10 1 112.74 5.16
0 -10 -1 109.18 5.24
0 10 1 109.95 10.48
0 10 -1 105.21 9.92
0 10 -2 231.12 7.68
0 10 2 214.26 7.8
0 -10 2 212.29 7.8
0 10 2 212.22 15.71
0 10 2 206.23 17.17
0 10 -2 223.99 14.82
0 10 2 218.86 7.46
0 10 -2 236.77 7.91
0 -10 2 233.14 7.36
0 -10 -2 169.3 12.42
0 10 -2 186.56 13.01
0 10 2 202.62 14.58
0 -10 2 216.41 7.11
0 10 3 6.16 2.81
0 10 -3 2.36 1.7
0 -10 3 2.93 1
0 -10 3 2.25 0.85
0 -10 -3 1.85 0.9
0 -10 3 1.82 1.02
0 10 3 1.33 0.99
0 10 3 3.92 2.83
0 10 3 2.75 0.97
0 10 -3 2.8 1.11
0 -10 -3 2.55 1.78
0 10 3 7.32 1.65
0 10 3 10.03 1.8
0 10 4 4.43 2.31
0 -10 4 1.49 0.93
0 -10 4 1.46 0.68
0 10 4 3.02 1.16
0 -10 4 0.44 0.79
0 10 -4 1.96 0.93
0 10 4 1.95 0.88
0 -10 -4 3.43 2.08
0 10 4 2.38 2.56
0 10 4 4.19 1.34
0 10 4 3.51 1.19
0 -10 -5 42.62 3.18
0 10 5 41.76 3.45
0 -10 5 51.07 3.56
0 10 5 47.1 3.11
0 10 5 45.32 3.54
0 10 5 45.83 3.63
0 10 5 42.16 3.15
0 -10 -6 585.78 10.81
0 10 6 633.93 12.44
0 -10 6 595.85 11.85
0 -10 6 547.08 11.71
0 10 6 604.88 10.14
0 10 6 589.95 11.94
0 10 6 648.64 12.61
0 10 7 1.32 0.87
0 10 7 1.58 0.69
0 10 7 0.6 0.79
0 10 7 0.53 0.76
0 -10 7 0.81 0.81
0 -10 7 0.04 0.49
0 -10 -7 1.23 0.68
0 10 8 372.43 9.26
0 -10 8 386.18 7.81
0 -10 8 383.34 9.22
0 10 8 353.31 8.67
0 10 8 372.73 8.91
0 -10 8 388.91 9.29
0 -10 -8 385.13 7.91
0 10 9 26.29 2.17
0 -10 -9 24.85 1.66
0 -10 9 26.19 1.92
0 10 9 24.62 1.79
0 -10 9 25.26 1.57
0 10 9 26.48 1.91
0 -10 -9 25.53 1.47
0 10 -10 79.51 2.68
0 -10 10 69.99 1.88
0 -10 10 81.66 2.3
0 -10 10 97.29 3.02
0 10 10 55.21 2.21
0 -10 -10 87.14 2.35
0 10 10 93.33 2.87
0 11 0 2.15 1.13
0 -11 0 0.47 0.63
0 11 0 2.89 1.12
0 11 0 1 0.82
0 11 1 665.63 13.34
0 11 -1 679.1 13.69
0 -11 -1 606.4 13.33
0 -11 1 619.1 13.02
0 11 -1 671.47 14.55
0 11 1 628.72 13.85
0 11 -1 669.44 13.85
0 -11 1 669.91 12.61
0 -11 2 51.42 3.26
0 11 2 66.65 3.72
0 11 -2 53.08 3.47
0 11 2 66 4.14
0 -11 2 52.84 3.28
0 11 2 61.08 3.97
0 11 -2 52.07 3.46
0 11 3 31.28 2.86
0 11 -3 31.74 2.69
0 11 3 28.84 2.4
0 11 -3 31.14 2.68
0 -11 3 29.41 2.36
0 -11 3 32.49 2.94
0 11 3 28.9 2.75
0 -11 3 31.69 2.59
0 11 4 61.03 3.88
0 11 -4 57.71 3.4
0 11 4 65.21 3.37
0 11 -4 61.08 3.57
0 -11 -4 57.54 3.49
0 11 4 64.55 3.84
0 -11 4 57.75 3.8
0 11 4 69.58 4.13
0 -11 4 57.84 3.47
0 11 5 59.72 3.67
0 11 -5 47.97 3.2
0 11 5 56.61 2.97
0 -11 5 52.01 3.34
0 -11 -5 54.93 3.28
0 -11 5 52.75 3.58
0 11 5 60.19 3.75
0 11 5 57.55 3.52
0 11 6 1.39 0.83
0 -11 6 1.02 0.77
0 11 6 1.22 0.83
0 -11 -6 1.34 0.68
0 11 6 1.62 0.79
0 11 6 1.66 0.57
0 11 -6 1.3 0.81
0 11 7 506.6 10.31
0 -11 -7 486.82 9.12
0 11 7 502.03 10.13
0 11 -7 468.53 9.6
0 -11 7 489.64 10.03
0 11 7 475.57 9.55
0 11 -8 46.67 2.27
0 11 8 52.52 2.79
0 11 8 54.18 2.6
0 -11 8 43.08 2.45
0 -11 -8 49.44 2.11
0 11 -8 46.06 2.36
0 11 8 46.05 2.15
0 -11 8 45.77 2.47
0 11 -9 116.51 2.9
0 11 9 120.73 3.11
0 -11 9 126.56 3.38
0 -11 -9 117.63 2.83
0 -11 9 119.54 3.11
0 12 0 262.43 7.07
0 12 0 268.78 7.9
0 12 0 259.78 7.68
0 -12 0 260.02 7.3
0 -12 -1 5.78 1.18
0 -12 1 9.84 1.38
0 -12 1 9.69 1.19
0 12 1 8.44 1.29
0 12 -1 8.03 1.29
0 12 -1 7.05 1.4
0 12 1 6.07 1.26
0 12 -1 8.45 1.42
0 12 1 5.62 1.18
0 12 2 4.03 1.02
0 12 2 3.98 0.91
0 12 -2 4.8 1.05
0 -12 2 4.21 0.95
0 -12 -2 4.56 1.08
0 12 -2 3.9 1.12
0 12 2 5.38 1.23
0 12 -2 5.17 1.14
0 -12 2 6.77 1.07
0 -12 3 381.25 6.71
0 12 3 412.02 8.22
0 12 -3 406.7 7.97
0 12 3 419.1 7.39
0 -12 3 400.98 7.77
0 12 -3 400.29 8.14
0 12 3 414.09 8.91
0 12 -4 2.92 0.86
0 12 4 2.46 0.88
0 12 4 3.71 1.01
0 -12 4 2.81 0.74
0 -12 4 3.08 0.85
0 12 4 2.13 0.74
0 12 -4 3.13 0.86
0 12 4 3.04 0.7
0 -12 -4 3.29 0.91
0 12 5 24.94 2.05
0 12 -5 27.21 1.98
0 -12 5 26.82 1.88
0 -12 -5 23 1.84
0 12 5 26.7 2.11
0 -12 5 25.48 1.97
0 12 5 23.82 1.82
0 12 6 130.82 4.29
0 12 -6 128 3.93
0 -12 6 129.94 3.97
0 -12 -6 133.33 3.92
0 12 6 123.93 4.22
0 12 -6 128.82 3.95
0 -12 6 134.79 4.23
0 12 -7 3.36 0.64
0 12 7 2.1 0.63
0 12 -7 3.01 0.6
0 12 7 2.18 0.61
0 -12 7 3.66 0.69
0 -12 -7 2.66 0.56
0 12 -7 2.75 0.61
0 -12 7 4.49 0.81
0 12 8 17.05 1.01
0 -12 8 13.8 0.93
0 -12 8 16.5 0.98
0 12 -8 13.42 0.85
0 13 0 1.45 0.54
0 13 0 1.35 0.6
0 -13 0 1.6 0.61
0 13 0 1.97 0.76
0 13 0 1.94 0.71
0 13 -1 39.15 2.36
0 13 1 35.84 2.3
0 -13 1 30.03 1.64
0 13 1 33.46 1.99
0 13 -1 32.14 2.03
0 13 -1 38.08 2.32
0 -13 1 35.41 2.05
0 -13 -1 36.85 2.22
0 13 -1 35.22 1.99
0 13 1 35.43 1.88
0 13 -2 234.48 5.44
0 13 2 241.99 5
0 13 2 233.37 5.37
0 -13 -2 250.92 6.01
0 13 -2 251.87 6.04
0 13 2 253.69 6.34
0 -13 2 217.45 4.67
0 13 -2 240.98 5.98
0 13 3 5 0.95
0 13 -3 7.24 1
0 13 -3 7.88 0.94
0 -13 3 7.01 0.83
0 13 -3 7.35 1.03
0 13 -4 428.07 7.62
0 13 4 434.76 7.98
0 -13 -4 419.62 7.66
0 13 -4 413.06 7.17
0 -13 4 419.34 7.18
0 -13 5 0.96 0.42
0 13 -5 1.01 0.43
0 13 -5 1.09 0.44
0 13 5 0.34 0.46
0 -13 -5 1.14 0.44
0 13 5 0.54 0.45
0 13 -5 1.37 0.45
0 -13 6 18.97 1.19
0 -13 -6 19.14 1.07
0 13 -6 18.97 0.95
0 13 6 18.04 1.11
0 13 -6 21.01 1.05
0 13 6 19.43 1.16
0 -13 6 20.87 1.13
0 14 0 115.95 3.08
0 14 0 112.26 3.01
0 14 -1 26.59 1.4
0 14 1 27.51 1.45
0 14 -1 24.6 1.36
0 14 1 24.35 1.36
0 -14 -1 27.38 1.32
0 14 2 169.37 3.71
0 -14 -2 164.87 3.54
0 14 -3 201.57 3.58
0 14 3 209.52 3.85
0 -14 -3 211.06 3.79
-1 0 14 0.84 0.32
-1 0 14 1.2 0.29
-1 0 13 8.67 1.22
-1 0 13 11.93 1.28
-1 0 13 10.48 1.57
-1 0 12 0.06 0.75
1 0 -12 1.35 0.66
-1 0 12 0.37 0.88
-1 0 12 0.45 0.81
-1 0 12 0.05 0.64
1 0 -11 1124.9 37.94
-1 0 11 1167.07 22.55
-1 0 11 1150.36 22.82
-1 0 11 1186.66 21.7
-1 0 11 1198.17 22.83
-1 0 10 1.8 1.14
-1 0 10 0.66 0.9
-1 0 10 3.11 1.29
1 0 -10 1.32 1.84
-1 0 10 2.65 1.21
-1 0 9 1220.46 21.04
-1 0 9 1198.48 21.23
-1 0 9 1239.81 22.17
-1 0 9 1220.14 22.06
1 0 -9 1205.66 39.02
-1 0 9 1233.18 22.37
-1 0 8 0.98 1.61
-1 0 8 0.62 1.53
1 0 -8 0.28 1.38
-1 0 8 3.51 2.45
1 0 -7 2480.3 41.22
-1 0 7 2444.81 56.32
1 0 -7 2180.01 50.92
-1 0 7 3079.12 61.1
-1 0 7 2932.58 58.54
-1 0 6 1.17 1.5
-1 0 6 1.42 1.92
1 0 -6 0.21 1.17
1 0 -6 1.15 0.94
-1 0 6 2.08 1.59
1 0 -5 245.05 12.83
-1 0 5 263.75 9.15
-1 0 5 300.4 14.85
-1 0 5 341.18 15.87
1 0 -5 291.79 10.22
-1 0 4 0.16 1.15
-1 0 4 0.86 1.22
1 0 -4 3.83 1.77
-1 0 4 0.62 0.57
1 0 -3 15.74 3.44
1 0 -3 17.59 2.11
-1 0 3 20.26 2.02
1 0 -3 20.87 3.05
1 0 -3 16.5 2.34
-1 0 3 24 3.11
-1 0 3 14.12 1.93
1 0 -2 0.91 0.84
-1 0 2 0.14 0.72
-1 0 2 -0.04 0.42
1 0 -2 0.31 0.59
-1 0 1 3683.79 53.4
-1 0 1 3687.04 43.19
1 0 0 0.27 0.32
-1 0 0 1.68 0.34
1 0 0 0.89 0.58
1 0 0 0.87 0.38
-1 0 0 0.59 0.48
1 0 1 1328.75 17.48
-1 0 -1 1408.17 17.44
1 0 1 1391.12 17.28
1 0 1 1508.21 17.06
-1 0 -1 1253.04 19.06
1 0 1 1371.49 17.59
1 0 1 1396.77 18.39
1 0 2 0.53 0.62
-1 0 -2 2.36 0.97
1 0 2 3.2 0.77
-1 0 -2 0.98 0.51
1 0 2 0.32 0.5
1 0 2 3.13 1.02
-1 0 -3 10.37 1.65
1 0 3 7.93 1.4
1 0 3 7.6 1.95
-1 0 -3 5.69 1.43
1 0 3 6.64 1.37
-1 0 -4 1.09 0.59
1 0 4 0.58 1.29
1 0 4 1.48 0.98
1 0 4 1.4 0.87
1 0 5 4024.15 59.3
-1 0 -5 4210.98 55.31
1 0 5 4587.84 62.53
1 0 5 4414.68 69.47
1 0 6 0.16 0.92
1 0 6 1.45 1.8
1 0 6 0.68 1.1
1 0 7 633.03 22.72
-1 0 -7 834.38 22.27
1 0 7 973.7 33.31
-1 0 -7 732.96 19.23
1 0 7 885.37 27.84
1 0 8 0.56 1.47
1 0 8 -0.25 1.21
1 0 8 1.37 2.12
1 0 8 1.53 0.71
1 0 8 -0.15 0.69
1 0 9 2.4 0.95
1 0 9 6.32 1.57
1 0 9 1.86 1.26
1 0 9 5.57 1.47
1 0 9 3.07 1.13
1 0 9 4.07 1.21
1 0 9 4.43 1.14
1 0 9 7.46 1.46
1 0 10 1.7 1.08
1 0 10 1.46 0.95
1 0 10 1.1 0.76
1 0 10 1.5 1.15
1 0 10 0.62 0.89
1 0 10 1.48 0.94
1 0 11 278.88 9.28
1 0 11 264.36 7.52
1 0 11 241.07 9.1
1 0 11 259.13 9.24
1 0 11 294.49 8.54
-1 0 -11 227.84 16.98
1 0 11 261.3 8.92
1 0 11 217.94 8.21
1 0 12 0.81 0.69
1 0 12 0.41 0.79
1 0 12 0.27 0.9
1 0 12 0.08 0.98
1 0 12 0.89 0.75
1 0 12 2.09 1.12
1 0 13 1245.81 21.17
1 0 13 1267.62 16.8
1 0 14 1.05 0.48
1 0 14 0.53 0.57
1 0 14 1.89 0.59
-1 1 14 134.6 3.12
-1 1 14 128.23 4.07
-1 -1 14 138.34 4.19
-1 1 13 219.07 5.5
-1 -1 13 202.36 5.2
-1 1 13 210.33 6.03
1 -1 -13 183.87 4.75
-1 1 13 182.84 6
-1 -1 13 168.4 6.41
-1 -1 13 175.78 4.96
-1 1 13 190.98 6.17
-1 -1 13 178.48 6.27
-1 -1 12 217.27 8.03
-1 1 12 233.69 8.13
1 -1 -12 246.43 6.72
-1 1 12 225.99 7.64
-1 -1 12 237.84 7.17
-1 1 12 224.36 8.25
-1 -1 12 252.19 6.97
-1 1 12 239.83 7.24
-1 -1 12 209.21 7.95
-1 1 12 206.78 7.65
-1 -1 11 120.86 6.36
-1 1 11 121.88 6.21
-1 -1 11 122.01 6.32
-1 1 11 130.22 6.48
-1 -1 11 126.92 5.8
-1 -1 11 121.24 5.75
1 1 -11 110.14 11.49
-1 1 11 126.93 6.42
1 1 -11 132.19 4.96
-1 -1 11 130.17 5.6
-1 1 11 139.42 6.08
-1 -1 10 735.65 16.88
-1 1 10 701.48 16.27
-1 1 10 750.05 16.68
-1 -1 10 675.71 16.56
-1 1 10 735.21 16.85
-1 -1 10 755.03 17.06
-1 -1 10 722.91 15.87
-1 -1 10 687.53 15.56
1 1 -10 709.15 30.43
1 -1 -10 682.68 28.99
-1 -1 10 760.93 15.59
-1 1 10 641.79 16.58
-1 1 10 708.27 15.65
1 1 -10 749.17 14.17
-1 -1 9 23.69 2.57
1 1 -9 24.01 5.51
1 -1 -9 25.99 5.52
-1 1 9 21.77 2.49
-1 -1 9 24.65 2.61
-1 1 9 19.69 2.47
-1 -1 9 25.01 2.82
-1 -1 9 21.57 2.68
-1 1 9 21.9 2.6
-1 -1 9 23 5.49
-1 1 9 22.64 2.69
-1 -1 9 26.89 2.92
1 -1 -9 23.33 2.08
1 -1 -8 2634.57 46.29
-1 -1 8 2486.12 35.5
1 -1 -8 2422.32 55.55
1 1 -8 2428.67 56.63
1 -1 -8 2924.9 54.5
-1 -1 8 2557.95 59.54
-1 1 8 2725.53 63.26
-1 1 8 3445.31 68.96
-1 -1 8 3110.01 63.86
-1 1 8 2354.64 34.96
-1 -1 8 2307.19 35.07
-1 1 8 3184.68 62.21
-1 -1 8 3334.1 69.29
-1 1 7 623.83 24.61
-1 -1 7 662.81 27.56
-1 1 7 541.58 24.59
-1 -1 7 484.03 22.41
-1 -1 7 578.04 23.71
-1 1 7 674.16 26.4
1 -1 -7 535.19 17.73
1 -1 -7 487.44 21.42
-1 -1 6 264.87 15.85
-1 1 6 301.12 15.61
-1 -1 6 228.48 14.2
-1 1 6 251.19 15.17
-1 1 6 298.32 15.47
-1 -1 6 201.46 10.15
1 -1 -6 201.3 12.81
1 -1 -6 238.1 10.81
-1 1 5 89.17 8.06
-1 -1 5 82.44 7.82
-1 1 5 74.75 3.85
1 -1 -5 78.23 6.78
-1 -1 5 76.36 5.44
-1 -1 5 89.6 8.26
1 -1 -5 79.09 5.68
1 1 -5 75.92 4.31
-1 -1 4 298.29 13.43
-1 1 4 307.8 12.57
1 -1 -4 242.47 9.36
1 1 -4 247.18 7.5
-1 1 4 253.49 6.97
-1 -1 4 250.96 8.83
-1 1 4 223.72 9.64
-1 1 3 234.15 6.61
-1 1 3 207.06 8.14
-1 1 3 263.96 9.72
-1 -1 3 289.8 11.92
1 -1 -3 187.03 7.15
1 1 -3 182.32 10.75
-1 -1 3 304.9 15.61
1 -1 -3 235.65 8.49
1 1 -3 246.73 6.65
-1 1 3 253.63 10.67
-1 1 3 238 10.79
-1 -1 3 222.53 7.5
-1 -1 2 2744.54 40.18
-1 1 2 2591 33.68
1 -1 -2 2854.91 36.23
-1 1 2 2835.06 38.49
-1 1 2 2524.45 34.76
-1 1 2 2828.4 33.26
-1 -1 2 2568.33 33.22
-1 1 1 9.79 0.92
1 -1 -1 5 0.66
-1 1 1 4.91 1.18
1 1 -1 8.48 1.68
1 1 -1 5.68 0.62
-1 1 1 5.5 1.21
-1 1 1 5.56 1.15
-1 1 0 3653.97 36.18
-1 1 0 3402.39 35.02
1 -1 0 3344.09 38.45
-1 -1 0 3293.07 38.42
1 1 0 3725.89 35.77
1 -1 0 3674.91 36.63
-1 1 0 3554.58 38.25
-1 -1 0 3691.28 37.25
-1 1 0 3365.29 35.17
-1 1 0 3335.79 36.1
1 -1 0 3418.16 35.89
1 -1 1 1616.29 22.32
-1 1 -1 1436.25 21.56
1 1 1 1895.02 24.24
-1 -1 -1 1706.22 21.17
-1 1 -1 1630.54 20.92
1 -1 1 2163.45 27.75
-1 1 -1 1469.51 20.46
-1 -1 -1 1745.98 21.88
1 -1 1 1725.23 22.6
1 -1 1 1778.14 21.13
-1 -1 -1 1513.64 20.6
1 1 1 1860.59 22.82
1 1 1 1828.03 22.11
-1 1 -1 1627.08 21.78
1 1 1 1853 20.8
-1 -1 -1 2073.96 22.28
1 -1 1 1685.91 20.41
-1 -1 -1 1783.09 19.98
-1 1 -1 1765.84 20.12
-1 -1 -1 1701.25 23.61
1 1 1 1735.15 20.43
1 1 2 398.39 10.63
1 -1 2 360.48 10.08
1 1 2 373.84 9.8
1 1 2 383.4 10.79
-1 1 -2 321.52 8.98
-1 1 -2 417.77 9.74
1 -1 2 340.98 8.49
1 1 2 358.17 8.45
-1 -1 -2 324.6 8.01
-1 1 -2 341.91 8.29
-1 1 -2 268.09 6.63
-1 -1 -2 274.42 6.73
1 1 2 381.88 8.73
1 -1 2 341.08 6.18
-1 1 -2 310.29 6.26
-1 -1 -2 359.63 9.19
-1 -1 -2 361.32 6.78
1 1 2 346.94 7.89
-1 -1 -2 396.66 6.79
1 1 3 2123.86 35.9
1 1 3 2061.14 34.31
1 1 3 2032.09 31.78
1 -1 3 2045.03 27.61
-1 -1 -3 2025.69 31.5
-1 -1 -3 2117.77 27.75
1 -1 3 2203.32 29.2
-1 -1 -3 2206.73 30.78
1 1 3 2298.46 31.55
-1 1 -3 2010.58 34.32
1 1 4 380.21 14.51
1 -1 4 308.32 9.71
-1 -1 -4 361.79 9.81
1 1 4 305.81 11.28
1 1 4 313.52 13.56
1 1 4 332.44 11.31
-1 -1 -4 321.55 10.3
-1 1 -4 324.3 8.13
-1 1 -4 308 13.45
1 1 5 189.26 11.49
-1 1 -5 148.72 5.97
-1 -1 -5 141.46 7.39
1 1 5 130.14 8.3
-1 -1 -5 173.17 7.59
1 -1 5 122.76 6.93
1 1 5 164.6 9.07
1 1 6 2501.78 51.44
-1 1 -6 2291.5 33.37
-1 -1 -6 2286.86 39.07
-1 1 -6 1931.7 45.87
1 -1 6 1942.77 37.96
-1 -1 -6 2383.02 37.8
1 1 6 2110.07 43.09
1 1 6 2543.93 46.36
1 1 7 112.21 10.82
1 1 7 81.27 8.32
-1 -1 -7 93.94 6.72
1 -1 7 63.71 6.36
-1 -1 -7 94.13 7.15
-1 1 -7 79.58 9.16
1 -1 7 76.13 7.82
1 1 7 98.33 9.22
1 1 8 36.48 2.74
1 -1 8 35.62 3.19
1 1 8 30.21 3.18
1 1 8 42.72 6.9
1 -1 8 41.95 5.74
-1 -1 -8 41.87 4.95
1 -1 8 44.08 6.55
1 1 8 56.09 7.74
-1 1 -8 40.98 6.95
1 -1 8 38.48 3.2
1 1 8 52.34 8.1
1 1 8 41.4 3.36
1 -1 8 32.78 2.64
1 1 9 647.12 16.33
1 -1 9 691.31 14.91
1 -1 9 667.5 15.43
1 1 9 687.35 14.17
1 -1 9 693.87 15.04
1 1 9 758.62 15.28
1 -1 9 701.8 14.15
1 -1 9 637.36 15.7
1 1 9 713.99 15.91
1 -1 9 587.93 13.6
1 1 9 637.53 13.32
1 1 9 623.31 16.08
1 -1 9 613.74 15.21
1 1 9 791.27 32.35
-1 -1 -9 662.86 30.1
-1 1 -9 658.83 29.69
1 1 9 726.53 14.25
1 -1 9 770.62 15.68
1 1 9 776.81 15.6
1 -1 10 41.53 3.54
1 1 10 42.8 3.48
1 -1 10 46.67 3.78
1 1 10 44.08 3.67
1 1 10 37.92 3.67
1 1 10 44.8 3.24
1 1 10 42.94 3.87
1 1 10 36.33 4.15
1 -1 10 42.63 3.72
1 1 10 42.79 3.06
1 -1 10 47.18 3.3
1 -1 10 45.18 3.4
1 1 10 43.65 3.68
-1 -1 -10 43.18 7.79
-1 1 -10 53.89 8.54
1 -1 10 44.23 3.81
1 1 11 60.07 4.45
1 -1 11 57.44 4.18
1 -1 11 58.4 3.53
1 1 11 64.57 3.5
1 1 11 76 4.39
1 -1 11 67.48 3.82
-1 -1 -11 54.45 8.2
-1 1 -11 53.04 8.3
1 1 11 59.57 4.08
1 -1 11 53.53 4.24
1 -1 11 59.11 4.28
1 1 11 64.88 4.32
1 -1 11 53.57 4.11
1 1 11 62.78 4.65
1 1 11 53.03 4.41
1 -1 12 859.78 16.96
1 1 12 875.7 17.05
1 -1 12 954.91 18.19
1 1 12 902.08 14.39
1 1 12 924.6 19.28
1 1 12 977.87 18.26
1 -1 12 1054.15 18.13
1 1 12 878.34 18.25
1 -1 12 941.59 17.71
1 -1 12 1028.54 15.52
1 1 12 994.11 16.13
1 1 13 3.86 1.16
1 -1 13 5.3 1.32
1 -1 13 2.91 0.92
1 1 13 4.36 1.08
1 1 13 3.83 0.73
1 -1 13 1.59 0.53
1 1 13 4.52 1.14
1 -1 13 3.05 0.93
1 1 14 267.25 5.39
1 -1 14 264.35 6.14
1 1 14 261 5.65
1 -1 14 263.48 5.14
-1 -2 14 250.79 5.5
-1 2 14 213.34 4.97
-1 2 14 192.83 3.44
-1 2 14 230.73 4.49
-1 -2 13 0.88 0.66
-1 2 13 1.05 0.64
-1 -2 13 1.64 0.83
-1 -2 13 0.99 0.44
-1 2 13 1.77 0.75
-1 -2 13 1.34 0.53
-1 2 13 1.2 0.58
-1 -2 13 0.43 0.77
1 -2 -13 0.56 0.46
-1 2 12 463.42 12.09
-1 2 12 461.47 11.56
-1 2 12 467.73 11.68
-1 -2 12 414.88 11.66
-1 2 12 513.89 11.16
-1 -2 12 529.52 10.23
-1 2 12 487.97 11.89
-1 -2 12 502.18 10.2
-1 -2 11 427.68 10.6
-1 2 11 422.72 11.93
-1 2 11 424.32 11.95
-1 -2 11 425.39 12.27
-1 2 11 394.95 11.42
-1 -2 11 384.92 11.93
-1 -2 11 448.03 10.5
-1 2 11 433 11.22
-1 -2 11 428.17 11.35
-1 2 10 32.45 3.05
-1 -2 10 30.3 2.74
-1 2 10 25.98 3.01
-1 -2 10 30.84 3.22
1 -2 -10 23.55 2.11
-1 -2 10 26.69 2.65
-1 2 10 31.21 3.16
-1 -2 10 26.74 3.11
-1 2 10 22.23 2.72
1 -2 -10 29.31 5.82
-1 -2 10 26.37 2.84
-1 -2 9 152.09 6.22
-1 2 9 143.99 6.08
-1 -2 9 153.77 7.05
-1 2 9 133.28 6.39
-1 -2 9 130.51 6.57
-1 2 9 139.38 6.51
1 -2 -9 124.62 11.68
-1 -2 9 165.33 6.79
-1 2 9 137.38 6.57
1 -2 -9 137.67 5.23
-1 -2 9 137.95 6.07
-1 2 9 143.81 6.1
-1 2 8 314.38 8.7
-1 2 8 300.96 9.34
-1 -2 8 290.23 9.45
-1 2 8 323.52 9.63
-1 -2 8 318.58 9.7
-1 2 8 301.9 9.33
1 -2 -8 317.83 15.03
1 -2 -8 299.8 17.47
-1 2 8 334.64 21.01
1 -2 -8 368.66 17.87
-1 -2 8 306.68 18.43
-1 2 8 376.17 18.84
-1 -2 8 486.73 25.68
-1 -2 8 418.87 21.2
-1 2 8 437.79 23.07
1 -2 -7 947.13 26.25
1 -2 -7 840.61 28.24
1 -2 -7 949.57 28.25
-1 -2 7 884.37 30.56
-1 2 7 976.65 34.33
-1 2 7 1098.56 31.58
-1 -2 7 1216.35 39.05
-1 -2 7 1054.4 31.66
-1 2 7 1233.34 36.16
-1 2 6 1562.45 37.21
-1 -2 6 1370.41 33.21
1 -2 -6 1134.6 27.62
1 2 -6 1077.69 32.64
-1 -2 6 1122.65 28.24
1 -2 -6 1284.76 31.25
-1 -2 6 1170.21 33.71
-1 2 6 1429.21 37.88
-1 -2 6 1471.94 39.74
-1 2 6 1419.66 33.89
-1 2 6 1068.86 29.14
-1 2 5 434.26 16.75
-1 -2 5 364.18 14.29
1 -2 -5 324.9 12.81
1 2 -5 286.97 15.09
-1 -2 5 322.06 12.6
1 -2 -5 347.78 14.22
-1 2 5 291.59 12.94
-1 2 5 386.92 15.34
-1 -2 5 389.73 17.86
-1 -2 4 2640.64 47.94
-1 2 4 2652.26 40.94
-1 2 4 2226.13 39.01
-1 -2 4 2664.51 56.9
-1 2 4 2260.42 27.63
-1 -2 4 2261.23 36.66
1 2 -4 2084.28 43.32
1 -2 -4 2505.34 41.08
-1 2 4 2633.06 45.58
-1 2 4 2427.1 45.68
1 -2 -4 2264.45 37.78
1 -2 -3 64.79 4.75
1 2 -3 63.61 6.22
-1 -2 3 62.89 4.27
1 -2 -3 78.01 5.5
-1 2 3 71.48 5.73
-1 2 3 66.25 3.44
-1 2 3 72.41 4.76
1 -2 -3 48.33 3.35
-1 -2 3 77.6 6.8
-1 2 3 66.09 5.85
1 2 -3 53.62 5.3
-1 -2 3 70.56 7.98
-1 -2 2 46.13 5.31
1 2 -2 50.47 4.4
1 -2 -2 23.85 1.91
-1 -2 2 44.04 4.68
-1 2 2 30.15 2.37
-1 2 2 31.29 3.54
1 -2 -2 31.28 3.21
-1 2 2 33.93 3.37
1 2 -1 319.7 9.91
-1 2 1 410.56 10.08
1 -2 -1 358.45 6.58
-1 2 1 399.93 10.91
1 -2 -1 324.45 9.09
1 -2 -1 402.78 10.29
-1 2 1 428.37 10.11
1 -2 0 1802.12 21.31
1 2 0 1541.21 20.44
1 2 0 1637.31 23.96
1 2 0 1686.13 26.73
-1 2 0 1880.77 20.36
-1 -2 0 1798.35 23.19
1 2 0 1508.31 22.53
-1 2 0 1804.9 22.14
1 -2 0 1542.14 21.65
-1 -2 0 1653.1 22.94
-1 2 0 1667.24 23.42
1 2 0 1515.31 20.22
1 -2 0 1710.93 21
1 -2 0 2003.97 28.92
-1 2 0 1869.85 24.18
1 -2 0 1962.34 21.95
1 -2 1 1464.94 17.96
-1 -2 -1 1299.34 18.16
-1 2 -1 1289.31 17.92
1 -2 1 1417.39 20.63
-1 2 -1 1707.17 23.12
1 2 1 1389.08 20.88
1 -2 1 1522.69 30.37
-1 2 -1 1971.83 25.7
-1 -2 -1 1549.48 18.73
-1 2 -1 1395.42 19.41
-1 -2 -1 1513.68 19.78
1 2 1 1492.63 23.67
1 2 1 1369.61 19.86
1 -2 1 1319.57 15.95
1 -2 1 1388.38 20.06
1 -2 1 1379.27 22.52
1 2 1 1524.75 19.3
1 2 1 1419.23 18.82
-1 -2 -1 1418.44 18.63
1 -2 1 1468.54 19.46
1 -2 1 1418.75 18.65
-1 -2 -1 1255.64 18.01
-1 2 -1 1380.91 18.62
-1 2 -1 1284.88 17.95
-1 2 -2 3834.71 55.82
-1 -2 -2 3906.07 56.73
1 2 2 3466.23 57.45
1 -2 2 3742.6 55.32
1 2 2 4410.74 59.05
1 2 2 4748.89 55.38
-1 2 -2 4634.91 61.26
-1 -2 -2 5116.59 48.71
-1 2 -2 4749.14 52.49
1 -2 2 4804.55 48.82
1 2 2 3499.84 52.89
-1 -2 -2 5121.68 53.04
1 -2 2 5437.37 58.19
-1 2 -2 4979.76 49.65
-1 -2 -2 3950.92 50.89
1 -2 2 4698.67 54.35
1 -2 2 4974.75 53.55
-1 2 -2 4538.03 53.45
-1 -2 -2 4854.02 53.52
-1 2 -2 3869.54 50.65
1 2 2 5594.21 54.95
1 2 2 5182.99 54.29
-1 2 -3 3.28 1.01
1 2 3 0.44 0.94
1 2 3 0.92 1.27
1 2 3 4 1.19
1 -2 3 7.77 1.29
-1 2 -3 9.67 2.29
-1 -2 -3 1.93 0.79
1 -2 3 2.96 0.72
-1 2 -3 0.82 0.54
1 -2 3 2.33 1.34
-1 -2 -3 1.54 0.89
1 -2 3 2.07 0.89
1 2 3 4.74 1.22
-1 2 -4 254.62 10.38
1 -2 4 266.39 8.26
1 2 4 301.09 12.35
-1 -2 -4 331.02 9.58
1 2 4 318.99 11.27
1 -2 4 292.53 10.19
-1 2 -4 322.47 14.28
1 -2 4 333.67 14.03
1 2 4 306.27 14.34
1 -2 4 285.84 8.39
-1 -2 -4 297.86 10.89
-1 2 -4 305.48 6.17
1 2 4 288.87 10.67
1 2 5 18.11 3.11
1 -2 5 16.95 2.84
1 2 5 17.97 3.99
-1 -2 -5 18 2.95
1 -2 5 16.03 2.31
1 2 5 19.84 3.63
1 -2 5 26.59 4.67
1 2 5 26.02 4.29
-1 2 -5 20.77 4.16
1 2 6 210.26 12.05
1 -2 6 190.22 10.68
1 2 6 165.41 12.63
-1 2 -6 192.29 13.29
-1 -2 -6 202.51 9.19
1 -2 6 161.98 8.33
1 2 6 195.85 12.55
-1 -2 -6 186.15 10.23
1 2 6 251.13 14.67
1 -2 6 240.15 15.43
-1 2 -7 16.18 4.29
1 2 7 23.05 4.58
1 -2 7 18.94 3.83
1 2 7 24.96 5.08
1 -2 7 19.57 5.01
1 -2 7 14.58 2.75
-1 -2 -7 24.94 4.06
1 -2 8 718.6 14.62
1 2 8 1039.46 33.96
1 -2 8 914.34 29.66
-1 2 -8 739.28 30.07
1 -2 8 688.41 15.35
1 2 8 712.79 15.62
1 2 8 873.89 33.32
1 2 8 742.51 14.03
1 -2 8 728.38 15.34
-1 -2 -8 817.5 24.74
1 -2 8 572.19 13.5
1 2 8 803.78 16.3
1 -2 8 694.04 15.67
1 2 8 773.58 15.77
1 -2 8 1073.29 39.07
1 -2 8 828.44 15.53
1 -2 8 704.52 14.41
1 2 9 63.34 4.73
1 -2 9 61.86 3.86
1 -2 9 56.7 4.14
1 2 9 61.9 4.46
1 -2 9 57.22 4.03
1 2 9 66.15 4.12
1 -2 9 57.27 4.09
1 -2 9 64.78 3.92
1 2 9 58.31 3.45
1 2 9 65.95 4.43
1 2 9 62.49 3.81
1 2 9 74.34 4.43
1 -2 9 66.48 4.32
-1 -2 -9 68.85 9.2
-1 2 -9 57.96 8.63
1 2 9 66.35 3.92
1 2 9 64.48 4.43
1 2 10 515.49 14.17
1 -2 10 563.22 12.48
1 -2 10 512.77 13.37
1 2 10 500.92 14.78
1 2 10 587.01 13.43
1 -2 10 508.27 13.32
1 -2 10 559.23 12.59
-1 -2 -10 477.02 25.32
-1 2 -10 481.17 25.64
1 2 10 517.42 11.59
1 2 10 571.78 11.99
1 2 10 522.25 14.07
1 2 10 609.95 14.05
1 -2 10 577.2 14.19
1 -2 11 284.37 8.07
1 2 11 265.56 7.1
1 2 11 271.36 8.72
1 -2 11 282.96 7.73
1 -2 11 246.3 8.54
1 2 11 214.52 9.78
1 -2 11 262.52 8.73
1 2 11 234.69 9.03
1 -2 11 260.16 9.59
1 -2 11 261.98 9.19
1 2 11 263 8.64
1 2 11 227.49 9.07
1 -2 12 124.06 5.93
1 2 12 129.35 5.97
1 -2 12 137.97 5.59
1 -2 12 128.99 6.27
1 2 12 124.67 6.17
1 -2 12 114.66 5.39
1 2 12 123.04 6.06
1 -2 12 140.34 4.59
1 2 12 142.41 5.2
1 2 13 177.39 5.71
1 -2 13 207.52 5.59
1 2 13 147.97 5.56
1 -2 13 157.13 3.8
1 -2 13 193.46 5.42
1 2 13 157.81 5.79
1 2 13 165.18 4.31
1 2 14 25.64 1.49
1 -2 14 17.78 1.13
1 -2 14 14.74 0.91
1 2 14 22.96 1.54
-1 -3 14 11.66 1
-1 3 14 11.12 0.9
-1 3 13 309.94 7.51
1 3 -13 264.3 5.91
-1 -3 13 303.97 7.73
-1 -3 13 324.16 5.64
1 -3 -13 294.98 6.37
-1 -3 13 263.88 7.4
-1 3 13 333.08 6.86
-1 3 12 190.84 6.2
-1 -3 12 169.18 6.64
-1 -3 12 201.57 5.3
-1 3 12 177.89 6.3
-1 3 12 175.11 6.3
-1 -3 12 164.63 6.66
-1 -3 12 193.07 5.01
-1 3 11 348.84 10.74
-1 3 11 367.44 10.65
-1 -3 11 403.61 9.34
-1 -3 11 362.74 10.42
1 -3 -11 376.62 8.42
-1 -3 11 385.12 9.16
-1 3 11 362.36 10.72
-1 3 10 94.26 4.78
-1 3 10 82.18 5.18
-1 -3 10 77.23 4.86
-1 3 10 86.85 5.12
-1 -3 10 77.14 5.2
1 -3 -10 84.99 4
-1 -3 10 76.4 4.21
-1 -3 10 78.69 4.21
1 3 -10 74.64 9.58
1 -3 -10 78 9.01
-1 -3 9 6.46 1.32
-1 3 9 5.95 1.32
-1 -3 9 8.7 1.8
1 -3 -9 3.08 1.79
-1 -3 9 10.32 1.65
1 -3 -9 11.7 1.56
-1 -3 9 6.88 1.66
-1 -3 9 10.22 1.82
-1 3 9 5.72 1.48
1 -3 -9 10.72 3.4
1 3 -9 6.86 3.28
-1 3 9 16.9 2.28
1 3 -8 -0.31 2.07
1 -3 -8 1.29 1.52
-1 3 8 5.24 1.21
-1 -3 8 1.35 0.81
-1 3 8 3.96 1.19
-1 -3 8 2.77 1.01
-1 -3 8 0.69 0.86
-1 3 8 3.48 1.06
-1 3 8 2.67 1.24
-1 3 8 2.46 0.95
-1 -3 8 1.15 0.81
-1 -3 8 0.54 1.34
-1 3 8 3.54 2.55
1 -3 -8 2.8 1.75
-1 -3 8 3.53 2.92
1 -3 -8 3.07 1.96
-1 3 8 2.97 2.59
1 -3 -7 1039.2 31.38
1 3 -7 1010.56 34.6
-1 3 7 1330.88 40.98
-1 -3 7 1078.37 33.7
1 -3 -7 1342.88 34.17
-1 -3 7 1283.11 34.08
-1 -3 7 1382.49 42.5
1 -3 -7 1192.05 31.7
-1 3 6 197.65 11.49
1 3 -6 149.88 11.91
-1 -3 6 183.5 11.4
-1 -3 6 189.74 12.76
1 -3 -6 208.17 12.12
-1 3 6 168.98 11.53
-1 3 6 244.37 14.11
-1 -3 6 228.06 12.21
1 -3 -6 178.56 10.81
-1 3 5 3524.01 53.07
-1 -3 5 2993.56 51
1 3 -5 2528.04 55.1
-1 3 5 3407.86 60.11
1 -3 -5 3495.03 54.96
-1 3 5 3049.04 53.36
-1 -3 5 3123.4 50.19
-1 3 5 3538.57 55.75
1 -3 -5 2866.89 49.99
1 3 -4 280.53 14.49
-1 -3 4 318.98 12.15
-1 3 4 334.16 14.73
1 -3 -4 327.44 13.3
-1 3 4 294.31 13.13
1 -3 -4 282.25 11.87
-1 3 4 303.02 14.99
-1 -3 3 340.8 17.65
1 -3 -3 310.63 11.82
-1 3 3 341.74 12.99
1 3 -3 267.29 13.49
1 -3 -3 269.84 10.76
1 -3 -3 229.74 7.91
-1 3 3 310.7 13.57
1 3 -2 1466.1 28.86
-1 -3 2 2095.84 39.58
1 -3 -2 2076.28 32.36
-1 3 2 2045.05 32.25
1 3 -2 1875.4 38.12
-1 -3 2 1894.77 28.98
-1 -3 2 1844.49 22.25
-1 3 2 1926.88 34.37
-1 3 2 1978.97 32.33
1 -3 -2 1544.87 24.46
-1 -3 1 1380.91 27.53
1 3 -1 1739.47 31.58
-1 -3 1 1522.41 23.22
1 -3 -1 1593.61 25.72
1 3 -1 1282.68 19.6
-1 3 1 1553.42 24.88
1 -3 -1 1257.8 22.35
-1 -3 1 1118.6 23.93
-1 3 1 1581.8 25.85
1 -3 -1 1395.02 19.16
1 -3 -1 1632.46 27.35
-1 -3 1 1447.71 20.34
-1 -3 0 99.7 4.57
1 -3 0 132.31 6.84
-1 3 0 123.35 5.65
1 -3 0 116.25 5.31
1 3 0 122.68 6.57
-1 -3 0 104.64 4.5
-1 3 0 114.65 3.97
-1 3 0 125.72 5.08
-1 -3 0 86.73 5.24
-1 3 0 99.53 4.89
-1 -3 0 109.78 5.05
1 3 0 91.03 4.56
1 -3 0 96.31 4.14
1 3 0 102.49 5.8
1 3 0 95.43 2.45
-1 -3 0 93.87 2.76
1 -3 0 94.06 2.6
1 3 0 104.97 3.07
1 -3 0 97.85 3.19
-1 3 0 101.8 2.8
-1 -3 0 103.94 5.97
1 -3 1 5718.24 67.43
-1 -3 -1 5853.65 63.64
1 -3 1 6062.55 63.91
1 3 1 5052.77 66.5
-1 3 -1 5866.76 62.8
-1 3 -1 7427.02 67.49
-1 -3 -1 5889.11 58.76
-1 -3 -1 5733.47 61.62
-1 3 -1 5329.58 60.88
1 3 1 4976.15 61.29
1 3 1 5625.57 67.73
1 -3 1 5831.71 63.26
1 -3 1 4675.48 55.87
-1 -3 -1 3985.17 55.18
-1 3 -1 4550.39 55.29
1 3 1 5370.3 65.95
-1 3 -1 5256.24 56.36
1 3 1 6277.14 56.8
1 -3 1 5113.95 56.41
-1 3 -1 4412.99 55.38
-1 -3 -1 5465.87 56.01
-1 -3 -1 4455.75 56
1 -3 1 5558.6 60.03
1 -3 2 1061.97 22.65
1 -3 2 1168.37 22.03
-1 3 -2 1383.36 25.97
-1 -3 -2 1183.14 15.29
-1 -3 -2 1154.87 18.82
1 3 2 1169.47 24.05
1 3 2 963.34 19.33
1 -3 2 961.09 13.79
1 3 2 1202.42 22.32
-1 3 -2 1055.35 15.79
1 -3 2 980.89 20.48
-1 -3 -2 879.36 15.2
1 3 2 1122.36 17.43
1 -3 2 1095.04 16.77
-1 3 -2 921.68 15.07
1 -3 3 2914.51 38.08
1 3 3 3135.55 40.13
-1 -3 -3 3088.43 44.13
-1 3 -3 2811.76 34.34
-1 3 -3 3089.41 48.71
-1 -3 -3 3007.1 39.17
1 -3 3 2629.79 33.6
1 3 3 3074.69 48
1 3 3 2932.36 43.35
1 3 3 2675.24 48.14
1 -3 3 2720.2 44.55
1 3 3 2585.78 45.3
1 -3 3 2946.06 38.64
1 3 4 1412.99 26.1
1 -3 4 1244.73 23.44
-1 -3 -4 1324.25 27.32
-1 3 -4 1165.28 20.52
-1 3 -4 1279.59 31.08
-1 -3 -4 1375.23 23.82
1 -3 4 1126.87 19.23
1 3 4 1304.4 30.55
1 -3 4 1380.31 31.19
1 3 4 1281.89 32.48
1 -3 4 1222.29 19.75
1 3 4 1304.03 27.02
1 3 5 435.29 15.39
1 -3 5 378.21 13.3
1 -3 5 480.06 19.88
1 3 5 354.95 18.11
-1 3 -5 384.41 17.46
1 3 5 430.12 18.33
-1 -3 -5 443.31 13.18
1 -3 5 341.79 10.17
1 3 5 376.89 14.95
-1 -3 -5 415.43 15.38
1 3 6 3.55 2.11
1 -3 6 4.19 2.55
-1 -3 -6 5.18 1.68
1 -3 6 2.71 0.96
1 -3 6 2.87 1.41
1 3 6 1.45 1.35
-1 3 -6 2.39 1.83
-1 -3 -6 2.27 1.46
1 3 6 0.85 2.17
1 3 7 627.32 27.32
1 -3 7 524.54 19.78
1 3 7 628.47 23.49
1 -3 7 693.41 29.87
-1 3 -7 466.24 22.62
-1 -3 -7 516.14 20.09
1 -3 8 505.88 12.43
1 -3 8 556.54 12.06
1 -3 8 533.5 12.16
1 3 8 628.66 13.48
1 3 8 454.7 14.38
1 -3 8 504.38 11.76
1 -3 8 578.25 22.65
1 3 8 766.74 28.45
-1 3 -8 550.61 25.79
1 3 8 551.48 13.24
1 -3 8 478.78 12.25
1 3 8 628.7 29.76
1 3 8 553.33 13.43
1 3 8 533.8 10.78
1 3 8 534.72 13.19
-1 -3 -8 605.08 22.58
1 -3 8 566.68 12.88
1 3 8 544.54 11.63
1 -3 8 542.08 12.83
1 3 8 509.86 13.81
1 -3 8 787.02 34.01
-1 3 -9 634.54 28.68
1 3 9 598.83 14.82
1 -3 9 590.13 14.03
1 3 9 684.92 13.85
1 -3 9 631.05 13.71
1 -3 9 653.67 13.98
-1 -3 -9 676.42 24.34
1 3 9 603.61 12.05
1 3 9 656.74 15.11
1 -3 9 595.55 14.12
1 3 9 597.36 13.04
1 3 9 591.17 14.65
1 -3 9 645.56 14.78
1 -3 9 635.61 13.26
1 -3 10 8.81 1.89
1 -3 10 9.04 1.61
1 -3 10 12.11 1.91
1 -3 10 9.02 1.79
1 3 10 3.61 1.4
1 3 10 7.38 1.71
1 3 10 4.66 1.09
1 3 10 8.62 1.67
1 -3 10 12.14 2.09
1 -3 10 9.45 1.52
1 3 10 3.38 1.37
-1 3 -10 9.64 3.95
-1 -3 -10 5.35 3.05
1 3 10 4.65 1.07
1 -3 10 7.9 1.64
1 3 11 205.43 8.39
1 -3 11 219.6 7.51
1 -3 11 221.35 9.06
1 3 11 209.48 8.63
1 -3 11 233.65 7.83
1 -3 11 240.86 6.83
1 3 11 217.84 7.89
1 -3 11 223.18 8.6
1 3 11 227.3 6.26
1 -3 11 212.32 8.26
1 -3 12 34.82 3.13
1 3 12 29.32 2.81
1 -3 12 40.77 2.3
1 3 12 30.42 2.98
1 -3 12 35.98 3.17
1 -3 12 43.24 2.91
1 3 12 24.44 2.64
1 3 12 31.21 3.11
1 -3 12 40.01 2.72
1 3 12 33.34 2.51
1 3 13 1.03 0.47
1 3 13 1.35 0.81
1 -3 13 0.87 0.51
1 -3 13 0.59 0.57
1 -3 13 0.78 0.54
1 3 13 1.1 0.75
-1 -3 -13 1.19 0.48
1 -3 13 1.18 0.77
1 3 14 39.18 1.89
1 -3 14 31.93 1.68
1 -3 14 29.62 1.23
1 3 14 38.62 1.7
-1 4 14 44.28 1.55
-1 4 13 3.95 0.89
-1 -4 13 5.07 1.06
-1 4 13 4.96 0.81
1 -4 -13 2.11 0.61
-1 4 13 3.23 0.77
-1 -4 13 2.86 0.78
-1 -4 12 126.25 4.92
-1 4 12 1.66 0.77
-1 -4 12 146.26 4
-1 -4 12 127.65 5.2
1 -4 -12 124.26 3.54
-1 4 12 5.11 1.1
-1 4 12 137.62 4.93
1 4 -12 135.5 4.22
1 4 -11 74.9 3.85
-1 -4 11 61.77 4.41
-1 4 11 73.37 4.42
-1 -4 11 65.4 4.24
1 -4 -11 74.61 3.41
-1 4 11 72.51 4.32
-1 4 11 73.98 3.7
-1 4 11 69.79 4.06
-1 -4 11 75.57 3.55
-1 -4 11 68.5 4.39
-1 -4 10 78.36 5.1
-1 4 10 83.75 5.06
-1 4 10 95.32 4.86
-1 4 10 82 4.92
1 4 -10 80.43 9.8
-1 4 10 90.96 4.74
-1 -4 10 84.69 5.07
-1 -4 10 87.59 4.24
1 -4 -10 81.79 3.93
-1 -4 9 720.93 14.19
-1 4 9 768.29 15.1
-1 -4 9 713.65 16.39
-1 4 9 706.97 16.2
-1 -4 9 680.44 16.51
-1 4 9 731.68 16.06
1 -4 -9 717.64 27.04
1 4 -9 692.45 29.54
1 -4 -9 725.22 13.95
-1 -4 9 698.59 14.9
1 -4 -9 755.43 26.92
-1 -4 9 751.66 16.4
-1 -4 8 217.73 7.42
1 -4 -8 242.69 15
-1 4 8 198.46 7.55
-1 4 8 201.79 7.05
-1 -4 8 204.89 6.87
-1 4 8 197.41 6.88
1 -4 -8 192.66 6.24
-1 -4 8 226.85 7.98
1 -4 -8 213.96 13.86
-1 4 8 192.86 7.71
-1 -4 8 236.29 14.93
-1 4 8 267.55 17.39
1 -4 -8 178.17 12.88
1 4 -8 185.1 14.6
-1 4 8 194.17 7.56
-1 -4 8 209.4 7.85
-1 -4 8 227.73 7.91
-1 -4 7 20.16 2.25
1 4 -7 11.61 3.82
1 -4 -7 22.81 4.53
-1 -4 7 14.26 3.66
1 -4 -7 15.18 3.63
-1 4 7 18.62 4.36
-1 -4 7 20.45 4.07
-1 -4 7 26.69 5.92
-1 -4 7 17.4 2.09
-1 4 7 12.85 1.86
-1 -4 6 550.29 25.05
-1 -4 6 455.04 19.47
1 4 -6 394.46 19.52
-1 4 6 542.11 20.53
-1 -4 6 450.3 16.94
-1 4 6 487.68 22.98
1 -4 -6 481 19.51
1 -4 -6 446.28 18.5
1 -4 -5 9.95 2.69
-1 -4 5 8.99 2.61
1 4 -5 10.31 3.47
-1 4 5 8.43 2.42
-1 -4 5 12.05 2.41
-1 4 5 4.83 2.68
-1 -4 5 13.2 4.48
1 -4 -5 9.88 2.67
-1 -4 5 13.89 3.81
-1 4 5 9.25 3.02
1 -4 -4 469.25 16.86
1 4 -4 473.96 19.71
-1 -4 4 490.63 16.76
-1 -4 4 479.43 13.69
-1 4 4 564.04 16.23
-1 -4 4 600.44 27.08
-1 -4 4 604.82 23.17
-1 4 4 500.41 20.59
-1 4 4 529.93 19.67
1 -4 -4 535.84 18.21
1 4 -3 3107.43 56.8
-1 -4 3 3067.45 41.91
-1 4 3 3209.05 43.98
-1 -4 3 2865.59 57.03
-1 4 3 3227.83 55.82
-1 4 3 3209.72 52.74
-1 -4 3 3442.49 65.43
1 -4 -3 3678.12 53.06
-1 4 3 3409.49 53.73
-1 -4 2 107.04 4.48
-1 -4 2 101.09 8.31
1 4 -2 118.83 8.87
-1 -4 2 99.23 5.99
-1 4 2 100.7 4.29
1 -4 -2 76.99 4.2
-1 -4 2 122.62 9.28
-1 4 2 88.99 7.09
-1 4 2 103.91 6.91
1 -4 -2 94.69 6.43
-1 4 2 119.45 7.36
1 -4 -1 1222.99 25.06
-1 -4 1 1119.7 19.42
1 4 -1 1090.91 23.91
-1 -4 1 1150.9 26.37
-1 -4 1 1146.29 21.48
1 4 -1 1315.58 28.17
1 4 -1 1032.57 13.76
1 -4 -1 1274.93 15.21
-1 4 1 1253.82 24.73
1 -4 -1 979.19 17.13
1 -4 -1 1208.49 15.06
1 4 -1 965.17 13.26
-1 4 1 1346.17 24.53
1 -4 -1 1142.42 23.33
1 4 0 171.64 9.1
-1 -4 0 151.54 8.4
-1 4 0 158.2 5.64
-1 -4 0 163.8 6.65
1 4 0 179.19 8.87
-1 4 0 164.01 7.78
1 -4 0 165.16 7.39
-1 -4 0 144.94 6.49
1 -4 0 179.23 8.97
-1 -4 0 166.49 7.35
-1 4 0 180.7 7.31
1 -4 0 128.61 5.68
1 4 1 306.07 12.33
1 -4 1 238.38 8.67
-1 -4 -1 281.9 8.24
-1 4 -1 343.05 10.15
1 -4 1 335.22 10.72
1 4 1 270.21 11.77
-1 4 -1 297.66 10.11
-1 -4 -1 277.51 9.56
1 4 1 294.92 12.24
1 -4 1 225.79 6.85
1 -4 1 270.38 9.95
-1 -4 -1 271 9.78
1 -4 1 303.04 11.75
-1 -4 -2 1642.03 26.58
1 4 2 1827.81 33.56
1 -4 2 1304.83 19.35
-1 4 -2 1307.53 19.66
-1 -4 -2 1570.87 28.5
1 -4 2 1815.7 30.27
-1 -4 -2 1292.73 20.45
1 -4 2 1616.49 29.72
-1 -4 -2 1729.17 22.51
-1 4 -2 1987.27 31.67
-1 4 -2 1391.81 20.07
-1 -4 -2 1256.63 20.37
1 4 2 1745.42 31.72
1 -4 2 1484.2 32.32
1 -4 3 1909.38 30.86
1 4 3 2288.13 38.96
-1 4 -3 1816.57 27.12
1 -4 3 2092.65 34.5
1 -4 3 2068.91 29.14
1 4 3 2243.28 30.94
1 -4 3 2115.65 37.62
1 4 3 1984.65 41.58
1 -4 3 1722.16 24.47
-1 -4 -3 2274.93 33.57
1 4 3 2426.05 42.92
-1 4 -3 2347.58 40.27
1 -4 4 2073.15 27.46
-1 -4 -4 2203.58 39.69
1 -4 4 2185.69 41.76
1 4 4 2032.59 44.97
1 4 4 2051.46 42.23
1 4 4 2128.03 39.56
1 4 4 2267.46 34.48
1 -4 4 2055.39 31.38
-1 -4 -4 2230.67 34.35
1 4 4 2432.63 46.18
1 -4 4 1555.65 24.11
1 -4 4 1772.38 25.65
-1 4 -4 2161.76 42.35
-1 -4 -5 1344.48 31.33
1 4 5 1200.97 36.24
1 -4 5 1422.41 35.85
1 4 5 1203.89 30.5
-1 4 -5 1185.31 32.37
-1 -4 -5 1317.79 26
1 -4 5 1010.44 17.52
1 4 5 1334.58 28.02
1 -4 5 1135.82 24.07
1 -4 6 91.91 6.92
1 4 6 105.46 8.33
-1 4 -6 88.61 9.09
1 4 6 79.38 9.59
-1 -4 -6 87.89 8.21
1 -4 6 125.52 11.64
-1 -4 -6 106.02 7.15
1 4 6 105.98 10.74
1 -4 7 907.54 34.5
-1 4 -7 612.24 25.91
1 -4 7 600.41 13.51
1 4 7 640.7 14.38
1 4 7 826.78 33.09
1 -4 7 676.56 13.8
1 -4 7 636.3 13.68
1 4 7 782.95 26.18
1 -4 7 659.63 21.49
1 4 7 644.73 29.49
1 -4 7 615.31 13.4
1 4 7 634.62 14.56
-1 -4 -7 702.46 25.19
1 4 7 660.9 14.43
1 -4 8 112.25 5.27
1 -4 8 112.72 5.35
1 4 8 106.64 5.9
1 4 8 125.57 5.93
1 4 8 100.46 6.01
1 4 8 107.3 4.71
1 -4 8 109.64 5.49
-1 4 -8 103.06 11.01
1 -4 8 105.29 4.84
1 4 8 116.12 5.83
1 -4 8 98.9 5.11
-1 -4 -8 121.18 10.47
1 -4 8 124.93 5.7
1 -4 8 105.29 5.17
1 4 8 105.18 5.64
1 -4 8 132.74 6
1 4 8 115.3 5.78
1 4 8 140.95 12
1 4 9 43.88 3.2
1 4 9 46.72 3.26
1 -4 9 54.56 4.05
-1 4 -9 53.98 8.14
1 -4 9 46.56 3.51
1 4 9 44.64 3.69
1 -4 9 51.58 3.72
-1 -4 -9 45.12 6.59
1 -4 9 48.48 3.87
1 4 9 36.73 3.84
1 4 9 41.39 3.7
1 -4 9 53.29 3.39
1 -4 9 59.47 4.03
1 4 9 44.45 3.73
1 -4 10 679.62 14.49
1 -4 10 680.21 15.72
-1 -4 -10 520.38 25.48
-1 4 -10 579.94 26.73
1 4 10 701.54 15.8
1 4 10 705.37 13.16
1 4 10 633.84 15.58
1 4 10 710.73 15.5
1 -4 10 715.64 15.18
1 -4 10 651.66 13.99
1 -4 10 732.89 13.6
1 -4 10 584.17 14.02
1 4 10 711.81 16.57
1 -4 11 118.29 5.13
1 -4 11 97.54 5.35
1 -4 11 108.1 4.74
1 4 11 131.26 6.02
1 4 11 113.41 5.89
1 -4 11 118.34 4.44
1 4 11 111 6.18
1 -4 11 104.03 5.95
1 -4 12 20.25 1.87
1 -4 12 15.5 1.98
1 -4 12 18.07 1.64
1 4 12 17.53 1.77
1 4 12 13.99 2
1 4 12 13.15 1.86
1 -4 12 19.49 2.33
1 -4 13 89.49 3.01
1 -4 13 77.85 3.39
1 4 13 82.74 3.8
1 -4 13 81.69 2.49
1 4 13 82.41 2.6
1 4 13 84.62 3.58
1 -4 14 16.56 0.96
1 4 14 19.14 1.15
1 4 14 19.78 1.04
-1 -5 13 11.82 1.33
-1 5 13 14.52 1.39
1 -5 -13 15.14 1.19
-1 5 13 14.9 1.17
-1 5 13 14.42 1.37
-1 -5 13 13.84 1.12
1 -5 -12 11.57 1.07
-1 -5 12 9.89 1.71
-1 -5 12 12.79 1.12
-1 -5 12 10.25 1.38
-1 5 12 9.08 1.44
-1 5 12 6.7 1.16
-1 5 11 3.04 1.13
1 -5 -11 3.5 0.82
-1 -5 11 4.35 1.15
-1 -5 11 7.27 1.09
-1 5 11 3.66 1.07
-1 -5 11 5.57 1.35
-1 5 11 4.08 1.09
-1 5 11 2.6 0.95
-1 5 11 5.13 1.08
1 5 -11 5.68 1.04
1 5 -10 445.06 10.08
-1 -5 10 431.17 12.08
-1 -5 10 405.84 11.15
-1 -5 10 439.46 9.6
1 -5 -10 443.78 9.87
-1 -5 10 376.5 10.03
-1 5 10 470.35 11.02
-1 5 10 499.11 11.49
-1 5 10 433.48 11.49
-1 5 10 437.94 11.65
-1 -5 10 405.62 11.94
-1 5 9 19.18 2.48
-1 -5 9 22.5 2.47
-1 -5 9 24.18 2.84
-1 5 9 19.55 2.46
-1 -5 9 19.33 2.39
-1 -5 9 19.63 2.04
-1 5 9 18.46 2.62
-1 5 9 21.79 2.32
1 -5 -9 22.07 2.03
1 -5 -9 20.7 4.58
-1 -5 9 18.06 2.3
-1 -5 9 26.98 2.93
-1 5 9 24.87 2.39
1 5 -9 21.76 2.2
-1 5 9 20.43 2.47
1 5 -9 20.27 5.09
-1 5 8 101.19 5.53
1 5 -8 93.46 10.31
1 -5 -8 87.84 8.69
-1 5 8 101.02 4.99
-1 5 8 91.01 5.15
-1 -5 8 93.69 5.21
-1 -5 8 89.79 5.27
-1 -5 8 96.23 5.08
-1 -5 8 88.16 4.34
-1 -5 8 89.25 4.87
-1 5 8 102.74 4.84
1 -5 -8 94.53 4.38
1 -5 -8 105.92 10.24
-1 5 8 90.2 5.05
-1 -5 8 93.32 5.22
-1 5 8 100.49 5.38
1 5 -8 99.93 4.68
-1 5 7 2.98 1.02
1 -5 -7 2 1.86
-1 -5 7 3.67 1.07
-1 5 7 5.38 3.2
1 -5 -7 3.6 2
-1 -5 7 2.21 2.27
1 5 -7 1.96 2.34
-1 -5 7 1.51 1.31
-1 -5 7 0.55 0.68
-1 5 7 4.71 1.19
-1 5 7 3.57 1.11
-1 5 7 3.53 1.13
1 -5 -7 2.28 0.83
-1 -5 7 3.91 1.17
-1 5 7 3.34 1.08
-1 -5 7 8.55 1.6
-1 -5 7 2.2 0.98
1 5 -7 1.83 0.78
-1 5 7 1.95 0.8
-1 5 7 1.42 1.67
-1 -5 6 8.73 2.33
1 -5 -6 15.08 3.68
-1 5 6 19.58 5.09
1 -5 -6 24.32 4.57
-1 -5 6 6.36 3.02
1 5 -6 8.77 3.43
-1 5 6 17.28 4.1
-1 5 6 13.15 4.31
-1 5 5 0.85 1.67
-1 5 5 2.37 1.25
-1 -5 5 1.03 0.83
-1 5 5 4.36 2.48
1 -5 -5 0.99 1.17
-1 -5 5 0.85 1.67
1 5 -5 2.62 2.35
-1 5 5 4.45 2.31
-1 -5 5 2.65 1.7
-1 -5 5 0.72 2.01
-1 -5 4 1511.81 40.02
-1 5 4 1341.59 37.22
-1 5 4 1383.52 26.2
-1 -5 4 1279.33 23.86
1 -5 -4 1250.18 31.38
1 -5 -4 1561.24 34.44
-1 5 4 1635.46 39.16
1 5 -4 1364.72 35.83
-1 5 4 1470.59 36.17
-1 -5 4 1515.2 45.7
-1 -5 3 122.89 11.55
-1 5 3 122.62 5.4
-1 -5 3 100.5 4.6
1 -5 -3 127.07 8.66
-1 5 3 126.9 9.41
-1 -5 3 119.95 8.03
1 5 -3 126.38 9.8
-1 5 3 128.27 9.53
-1 5 3 125.41 9.9
-1 -5 3 145.35 11.23
-1 5 3 119.06 8.92
-1 5 2 3259.16 53.93
-1 5 2 3340.83 50.65
1 -5 -2 2515.59 37.41
-1 -5 2 3549.23 59.04
-1 -5 2 2676.25 31.47
1 5 -2 2242.93 29.73
1 5 -2 2642.29 31.55
-1 5 2 2690.05 31.43
1 -5 -2 3876.16 35.03
1 5 -2 3727.38 56.06
-1 -5 2 3390.87 47.42
-1 5 2 3890.52 53.85
1 -5 -2 3499 50.59
1 5 -2 2271.52 30.13
1 -5 -2 3269.79 33.86
1 -5 -2 3163.05 49.01
-1 -5 2 3084.96 39.28
1 5 -2 2851.74 46.96
-1 5 2 3541.04 55.62
-1 -5 2 3569.99 59.93
1 5 -1 188.7 10.49
-1 5 1 211.75 12
1 5 -1 250.16 12.18
-1 -5 1 199.2 8.99
1 -5 -1 197.75 9.92
-1 5 1 244.64 10.86
1 -5 -1 219.96 10.81
-1 -5 1 193.12 8.28
1 -5 -1 163.48 6.46
-1 5 1 216.25 10.64
-1 -5 1 206.09 11.69
-1 5 0 938.05 25.44
1 5 0 891.41 25.08
-1 5 0 931.54 17.6
1 5 0 966.83 24.02
-1 -5 0 870.71 19.3
-1 -5 0 843.61 20.75
-1 5 0 1074.19 22.54
1 -5 0 1017.89 24.52
-1 -5 0 852.99 19.96
-1 5 0 927.33 22.47
1 5 0 834.38 23.9
1 -5 0 970.76 20.77
1 -5 0 829.3 20.64
-1 -5 0 875.96 24.29
-1 5 -1 208.98 10.92
1 5 1 220.75 11.92
1 -5 1 179.06 8.91
-1 -5 -1 192.94 10.83
-1 -5 -1 182.54 9.02
1 -5 1 192.7 10.1
1 5 1 222.31 11.67
1 -5 1 193.54 9.73
-1 -5 -1 208.2 9.46
1 -5 1 143.56 6.22
-1 -5 -1 202.33 7.92
-1 5 -1 213.05 8.27
-1 5 -1 200.37 9.43
1 -5 1 218.84 9.34
1 5 1 197.58 11.16
-1 5 -2 5.55 1.79
-1 5 -2 4.38 0.64
1 -5 2 6.46 1.85
-1 -5 -2 1.79 1.14
1 -5 2 2.54 0.71
1 5 2 6.15 2.31
1 5 2 1.65 1.53
-1 5 -2 7.75 1.89
-1 5 -2 1.82 0.46
1 -5 2 6.9 2.52
-1 -5 -2 3.99 1.6
-1 5 -2 4.33 1.84
1 5 2 5.9 2.31
1 -5 2 8.25 1.69
1 -5 2 4.9 1.74
1 5 3 140.22 9.7
1 -5 3 110.98 6.48
-1 -5 -3 141.64 7.94
-1 5 -3 146.34 8.79
1 -5 3 119.26 7.67
1 -5 3 146.01 8.92
-1 -5 -4 1510.31 30.03
1 5 4 1710.12 40.78
1 5 4 1503.64 35.49
-1 5 -4 1471.38 33.49
1 5 4 1329.37 38.48
1 -5 4 1507.29 34.58
1 5 4 1399.56 25.95
1 -5 4 1283.08 23.8
1 5 5 6.35 2.98
-1 -5 -5 3.08 1.79
-1 5 -5 4.6 2.26
1 5 5 3.69 1.98
-1 -5 -5 5.53 1.84
1 -5 5 1.63 1.68
1 5 5 4.76 2.5
1 -5 5 3.05 1.16
1 5 5 5.1 1.63
1 5 6 1411.83 44.78
-1 -5 -6 1545.29 39.45
1 5 6 1491.99 39.85
1 -5 6 1490.1 30.89
-1 5 -6 1429.85 38.05
1 -5 7 48.09 3.23
1 5 7 67.79 4.3
1 -5 7 53.2 3.61
1 5 7 89.6 5.13
1 5 7 54.34 3.77
1 -5 7 48.91 3.24
-1 5 -7 51.31 7.17
1 5 7 56.49 4.06
1 5 7 78.29 10.55
1 5 7 53.53 3.13
1 -5 7 48.25 3.45
1 -5 7 52.37 3.53
1 -5 7 74.69 9.9
1 -5 7 48.69 5.49
-1 -5 -7 56.86 7.41
1 -5 7 57.16 3.88
1 -5 7 50.51 3.31
1 5 7 55.47 4.12
1 5 7 57.04 4.13
1 5 7 60.4 9.37
1 5 8 786.81 17.79
1 -5 8 809.38 15.07
1 5 8 819.12 17.11
1 -5 8 778.2 15.3
1 5 8 765.62 17.53
1 5 8 875.93 17.43
1 5 8 763.98 17.22
1 -5 8 812.09 16.49
1 -5 8 768.81 15.68
1 5 8 778.84 14.7
-1 5 -8 738.92 29.06
1 5 8 826.74 17.53
1 -5 8 904.3 17.47
-1 -5 -8 821.24 29.82
1 -5 8 843.22 16.76
1 5 9 38.72 3.82
1 -5 9 40.51 3.18
1 5 9 30.57 2.61
1 -5 9 33.86 3.17
-1 5 -9 49.13 7.39
1 5 9 30.33 3.06
1 5 9 36.58 3.38
1 5 9 16.18 2.79
1 5 9 30.63 2.64
1 5 9 29.32 3.13
1 -5 9 53.56 3.3
1 -5 9 41.18 3.05
1 -5 9 38.61 3.23
-1 -5 -9 30.23 5.59
1 -5 9 37.57 3.34
1 -5 10 227.69 8.52
1 5 10 308.91 10.26
1 5 10 299.78 9.49
1 -5 10 247.41 7.8
1 -5 10 240.46 8.47
1 -5 10 265.24 7.32
1 5 10 270.11 9.45
-1 -5 -10 275.07 7.14
1 -5 10 247.83 7.4
1 5 10 309.68 9.33
1 -5 11 -0.1 0.38
1 5 11 0.33 0.72
1 -5 11 0.79 0.97
1 -5 11 0.92 0.63
1 -5 11 0.32 0.71
1 5 11 0.43 0.84
1 5 11 0.76 0.89
1 -5 11 0.58 0.68
1 -5 12 137.84 5.04
1 -5 12 129.4 5.56
1 5 12 152.92 4.93
1 -5 12 142.63 3.94
1 5 12 137.33 5.48
1 5 12 138.62 5.58
1 5 12 135.04 5.43
1 -5 13 8.48 1.07
1 5 13 7.3 0.67
1 5 13 9.08 1.13
1 -5 13 7.16 0.93
1 -6 -13 1.43 0.43
-1 6 13 2.15 0.43
-1 6 13 1.33 0.52
-1 6 13 2.19 0.58
-1 -6 12 218.81 5
-1 6 12 230.25 6.29
-1 6 12 230.67 5.83
1 -6 -11 25.52 1.84
-1 6 11 22.78 1.91
-1 6 11 19.06 1.95
-1 -6 11 22.13 1.95
-1 6 11 23.39 2.3
-1 -6 10 60.15 3.68
-1 -6 10 63.09 3.14
-1 -6 10 59.1 3.61
-1 -6 10 58.43 4.2
1 -6 -10 64.64 3.12
-1 6 10 66.24 3.99
-1 6 10 66.65 4.01
-1 6 10 75.13 4.47
-1 6 10 77.97 4.04
1 -6 -10 66.16 3.42
-1 -6 10 60.83 3.61
1 6 -9 573.58 11.59
-1 -6 9 530.24 13.31
1 -6 -9 556.71 24.04
-1 6 9 563.02 13.84
-1 -6 9 571.64 13.34
-1 -6 9 582.76 11.57
-1 -6 9 555.53 12.68
-1 6 9 595.98 12.89
-1 6 9 602.47 12.33
-1 6 9 539.12 13.96
-1 -6 9 548.8 14.09
1 6 -9 562.27 24.96
-1 6 9 552.48 13.34
-1 6 9 571.1 13.42
1 -6 -9 596.57 11.66
1 6 -8 20.05 2.02
1 -6 -8 18.56 4.54
-1 -6 8 29.89 3.08
-1 6 8 21.3 2.62
-1 -6 8 16.16 2.2
-1 -6 8 24.01 2.43
-1 -6 8 17.73 1.92
-1 6 8 18.54 2.21
-1 6 8 21.01 2.17
-1 6 8 17.98 2.36
1 -6 -8 21.11 2.14
-1 -6 8 22.28 2.67
-1 6 8 16.34 2.2
1 6 -8 20.55 4.91
-1 6 8 16.75 2.23
-1 6 7 87.61 5
-1 6 7 77.07 9.51
-1 -6 7 77.54 4.56
-1 -6 7 81.7 4.91
-1 6 7 83.18 4.81
-1 -6 7 72.83 3.87
-1 6 7 90.42 4.41
-1 6 7 95.72 4.85
1 -6 -7 83.52 4.24
-1 6 7 90.55 4.94
1 6 -7 81.99 9.28
1 -6 -7 91.87 9.7
1 6 -7 85.46 4.13
-1 6 7 81.77 4.71
-1 6 6 915.67 17.84
-1 6 6 960.47 32.53
-1 -6 6 892.35 17.14
-1 -6 6 898.57 16.09
-1 6 6 967.18 17.41
-1 6 6 932.41 17.59
1 -6 -6 931.84 16.61
-1 -6 6 974.19 35.56
-1 6 6 937.34 17.45
-1 6 6 959.91 36.15
1 6 -6 968.16 31.74
1 -6 -6 962.55 31.25
-1 6 6 968.19 18.02
-1 -6 6 990.95 18.32
-1 6 5 17.41 4.83
-1 -6 5 25.64 5.51
-1 6 5 15.64 4.22
-1 -6 5 22.52 5.62
1 6 -5 25.7 5.04
1 -6 -5 18.47 3.93
-1 6 5 19.13 4.87
[truncated: 592,574 more chars]
